# Supplementary material for: Synchronous 500-year oscillations of monsoon climate and human activity in Northeast Asia
Source: Nat Commun. 2019 Sep 11;10:4105. doi: 10.1038/s41467-019-12138-0 (PMC6739325; doi:10.1038/s41467-019-12138-0)
Supplement: Supplementary file 4 — Supplementary Data 1 [file 41467_2019_12138_MOESM4_ESM.xlsx]

## Sheet: Pollen percentages
Varve Age	Pinus	Abies	Picea	Betula	Carpinus	Corylus	Juglans	Ulmus	Fraxinus	Tilia	Quercus	Chenopodiaceae	Artemisia	PCA F1	Total Pollen Sum
Cal yr BP	%	%	%	%	%	%	%	%	%	%	%	%	%		N
	Conifer	Conifer	Conifer	Broad-leaved trees	Broad-leaved trees	Broad-leaved trees	Broad-leaved trees	Broad-leaved trees	Broad-leaved trees	Broad-leaved trees	Broad-leaved trees	Herb	Herb
-55	26.5	1.3	0.1	11.9	4.9	0.6	9.8	5.8	2.1	1.2	20.3	1.4	11.6	0.533639	780
-45	27.6	3.2	0.4	12.7	4.9	1	10.3	3.7	3.5	0.9	17.5	1.3	9.2	0.658334	796
-34	25.6	2.1	0.7	13.1	4.7	0.7	8.9	4.9	3.4	0.6	17.5	1.5	11.6	0.590099	826
-21	16.4	1.9	0.3	16.3	3.8	0.5	7.5	4.8	2.7	0.9	19.3	1.7	19.2	0.229985	791
-6	14.8	1.3	0	15.2	4.9	1.4	6.9	4.2	3.5	1.3	18.1	2.1	22.7	0.213203	783
8	15.1	2.7	0	15.9	4.6	0.4	5.7	4.4	3.2	1.1	16.2	2.2	23.3	0.304211	827
23	19.9	2.1	0	12.8	5.7	2.2	7.3	4.9	2.3	1.1	17.4	2.3	15.8	0.407516	825
35	20.2	2.1	0	13.1	6.9	0.7	6.4	7.1	3.1	0.6	16.9	2.3	17.2	0.437322	824
48	24.8	2.9	0	14.1	5.8	2.2	6.6	4.7	2.5	1	18.4	1.5	12.5	0.576939	814
66	23.5	3.5	0.2	13	5.9	0.7	6.9	6.4	2.2	1.6	18.8	1.5	11.3	0.49164	829
80	24.8	2.2	0.5	11	5.7	1.7	6.2	5.3	2.4	0.6	21.3	2.5	11.1	0.470589	831
92	29.7	4.1	0.7	12.2	6.3	1.8	6.2	3.5	2.7	1	20	1	8.2	0.714491	830
118	32.2	3.1	0.6	8.4	3	2.2	8.6	5.5	3.7	0.8	14.6	1.3	11.8	0.903826	835
133	32.7	4.4	0.8	10.9	3.7	0.5	9	4.4	4.7	0.7	15	1.3	8.8	0.924166	616
147	37.9	2.7	0.8	10	5.7	0.7	6.5	4.8	2	1	15.2	1.2	8.3	1.16244	600
158	35.4	2.8	0.6	12.8	6.1	0.9	6.6	4.8	1.9	1.2	14.2	1.1	9.4	1.11087	646
171	35.5	3.4	0.6	9	4.8	1.3	4.8	5	2.2	0.8	15.7	1.6	11.5	1.06593	627
185	36.3	3.8	0.5	9.8	3.3	1.5	8.8	7.5	2	0.8	14.4	1	8.4	1.07284	606
196	37.2	3.7	0.6	9	6.6	0.8	7.4	5.8	3.1	1	13.6	1.1	7.1	1.15516	625
208	34.4	4.6	0.8	8	8.2	0.8	8.6	5.8	1.3	1.3	14.1	1.6	7.2	1.03281	637
221	34.1	3.3	0.3	9.2	8.3	1.6	7.3	4.8	3.3	1.6	14.3	0.8	6.7	1.01772	646
236	32.7	4.5	0.6	8.8	5.1	1.2	7.4	8.8	2.8	0.9	15.2	1.2	7.6	0.906254	678
252	32.6	3.5	0.3	10.3	4.8	0.8	8	5.2	2.3	1.8	15.8	1.7	10.1	0.918393	605
267	31	3.1	0.3	8.2	8.7	1.1	8.5	5.1	2.3	1.3	16.4	2.5	7.7	0.832645	610
281	30.6	4.4	0.3	8.8	8.1	1.5	8.3	4.9	3.9	1	12.4	2	10.7	0.941147	614
294	32.6	3.2	0.3	10.5	6.9	2.1	9.5	6.8	2.3	1.6	11.8	1	8.1	1.01385	623
308	33.9	1.6	0.6	9.2	7.4	0.3	7.5	6	2.7	1.6	16.1	0.6	9.4	0.955577	640
325	29.8	2.4	0.5	9.4	5.7	1	8.5	5.9	2.6	2	13.5	2.3	12.7	0.869657	617
340	24.4	2.3	0.2	13.6	6.5	1.1	8.3	5.7	1.8	1.3	17.2	2.3	11.8	0.579949	622
357	26.5	2.3	0.4	13.1	6.5	1	6.3	7.4	3.3	1.6	16.6	3.3	9.1	0.660302	794
372	25	3.3	0.1	11.7	6.9	0.7	9	5	2.9	1.1	18.7	3.2	8.3	0.529129	844
384	26.8	3.8	0.4	10.1	6.3	1.4	8.8	6.5	3.4	1.2	15.5	2.3	10.6	0.679763	859
397	26	2.6	0.4	9	6	1.3	9.6	5	2.4	1.6	17.5	2.5	12.1	0.591947	837
409	31.1	3.2	0.5	9	4.5	1.2	9.5	3.7	1.5	0.5	19	1.7	12	0.765284	601
424	26.3	4.5	0.4	11.3	6.1	1.9	6.7	4.8	3	0.8	15	2.7	14	0.72951	844
441	25.7	4.3	0	12.8	6.5	1.4	7.3	5.7	3.8	0.8	16.2	2.4	9.7	0.644415	636
454	27.3	3	0.7	12.3	7.8	2	7.8	5.8	3.5	1.2	11.6	2.6	10.3	0.841633	607
469	28.1	4.7	1	10.6	7	2.5	5	5.8	2.3	0.4	15.1	1.4	11.7	0.80076	925
485	26.1	2.6	0.2	8.3	9.1	2.4	6.3	6.4	1.6	0.6	15.7	1.3	15.7	0.704489	630
499	21.8	6.2	1.6	10.8	10.6	1.5	7	6.2	2.6	0.2	12.7	1	14.4	0.632291	809
516	28.4	4.2	0.4	8	9	1.6	7.8	4.1	2.7	0.3	16.3	2.2	11.4	0.760722	900
533	26.1	1.6	0.4	10.1	5.8	1.4	9.9	5.8	1.1	0.9	16.9	2.2	14.1	0.632379	813
547	25.4	3.7	0.5	8.7	8.4	1.2	8.2	4.9	3.6	0.5	14.8	3.7	13.7	0.676643	889
560	26.7	3.1	0.8	8.5	7.9	1.6	7.1	6	3.8	1.4	13.4	2.6	14.6	0.768377	855
575	30	3.9	0.5	6.6	9.2	0.5	7.6	4.9	2.5	0.7	14.9	1.3	12.6	0.855858	612
588	33.5	4	0.3	6.3	8.9	1.3	6.9	4.1	2.1	1.5	15	1.5	11.4	0.997138	614
603	27.8	3	0.2	6	10.4	1	9.2	3.2	3.5	0.5	14.9	2.3	13.7	0.76491	602
618	34.1	3.2	0.3	6.4	10	1.2	8.3	5.4	4	0.6	11.5	1.6	10.1	1.09358	886
635	30.8	2.4	0.9	6.2	9.5	1.1	5.6	6.1	4.2	0.5	12.9	2.3	14.3	0.951676	890
652	36.4	1.8	0.2	6.2	11.7	1.3	7.5	5.4	2	1.5	13.2	1.1	8.3	1.14941	615
668	41.1	2.3	0.5	5.1	7.4	1.2	7	4.8	1.9	1.6	12.6	2.2	10.1	1.35346	648
683	35.1	3.5	0.5	6.7	9.4	0.8	7.4	6	1.3	1	11.4	4	10.4	1.166	600
703	33.8	3	0.3	4.4	8.2	1.1	6.1	6.9	1.3	0.8	16.7	1.8	12.3	0.948709	611
719	40.7	4.2	0.5	5.3	7.6	1.2	8.2	5.4	2.3	0.5	11.8	1.9	8.9	1.34414	649
737	39.6	4.9	0.6	4.7	6.2	0.8	7.1	4.7	1.6	0.8	13	2.4	11.4	1.28804	620
755	32.5	4.1	0.6	7.3	4.9	1.3	5.5	3.8	1.7	0.8	15.5	2.4	15.8	0.968069	641
773	45	2.8	0.4	4.3	7.3	0.4	5.5	5.2	1.2	0.1	11.4	2.4	11.1	1.56558	676
789	39.8	3.2	0.5	5.2	14.1	1	5.4	4.4	1.7	0.6	10.6	1.4	7.5	1.39746	630
805	42.9	3.8	0.3	5.7	4.7	0.9	5.4	5.3	2.5	1	11.9	2.9	10.1	1.44432	683
821	38.1	3.8	0.3	6	6.2	0.9	7.3	4.3	3.5	0.6	12.7	2.2	10.4	1.22286	637
837	39.6	4	0.1	5.5	7.2	2.1	7.9	3.1	1.6	0.4	14.8	2.2	8.7	1.2291	670
855	39.4	5	0.3	6.5	4.8	1.3	8.9	4.4	1.6	0.6	14.9	1.4	8.8	1.20366	710
873	32.3	4.4	0.7	6.7	5.3	1.3	7.5	3.2	4.1	1.2	18.1	2.4	9.4	0.828996	910
890	36.9	3.8	0.3	7.4	3.8	1	8.7	4.3	2.8	0.4	19.8	0.9	6.6	0.939974	682
905	32.1	2.6	0.2	8.6	3.3	0.5	11.2	4.7	2.8	0.6	17	2.3	9.5	0.818725	645
921	33.9	3.3	0.8	7	5.8	1.3	9.2	3.7	3.2	0.5	17.5	1.2	9.3	0.903727	603
937	39.6	3	0.5	6.6	4.1	1.2	9.5	3.2	1.7	1.8	19.1	0.8	5.6	1.06843	606
952	33.3	1	0.2	5.7	5.9	1.3	10.1	6.2	2.1	0.3	19.3	1.8	7.2	0.786478	613
968	31.5	2.6	0.2	7	4.9	2	9.7	3.4	2.5	0.3	23.3	1.5	7.3	0.621725	651
982	33.6	2.7	0.5	7.2	5.3	0.3	7.2	7.3	2.3	0.3	20.2	1.3	8.7	0.803799	604
997	30.6	0.8	0.8	6.1	5.1	1.8	8.9	6.8	3.8	1.2	19.3	1.3	8.8	0.672621	608
1014	31.8	2.3	0.2	7.8	7.6	1.7	6.6	6.4	3	0.8	21.1	1.2	5.8	0.71236	609
1032	33.2	1.6	0.5	5.4	6.9	1.9	5.6	6.1	4.3	1.6	22.5	1.9	6.2	0.709367	630
1050	28.1	2.6	0	6.7	10.1	1.6	8.9	7.3	2.3	1.6	16.9	1	8.5	0.680677	617
1067	27.4	2	1	7.8	8.4	2.5	9.4	7.4	3	0.9	15.5	0.9	9.6	0.681965	900
1086	27.5	1.9	0.3	9.1	9.5	1.7	9.8	6.1	3.8	0.5	16.6	1.4	8.9	0.668074	641
1106	27.2	2.4	0.8	6.7	13.1	1.3	9	4.6	3.4	0.5	13.3	2.4	12	0.792996	627
1127	35.8	2.6	0.5	4.2	9.4	1.3	7.4	4.2	2.4	0.5	17.3	1.1	10.2	1.00424	622
1144	32.5	2.5	1.3	5.8	10.3	1.8	5.8	4.3	5	0.3	16.8	1.7	9.5	0.890179	603
1167	35.3	2.2	0.8	5.1	9.6	1.7	7.6	6.5	3	1	15.3	2.2	7.5	1.01849	605
1186	41.7	2.7	0.4	3.4	8	0.9	9.7	4.4	2.3	1.1	13.7	1	8	1.30317	704
1204	40.6	2	0.8	3.7	12.3	2.3	7.5	2.7	2.2	0.6	11.1	2.2	9.8	1.39772	643
1222	38.9	3.3	1.1	4.5	10.1	1.5	6.8	5.7	2	0.5	15	1.5	6.3	1.1803	650
1238	46.6	3.1	1.6	5.5	5.7	1	3.8	5.3	1.3	1.1	12.1	1.8	7.2	1.60055	707
1251	41.7	2.2	0.6	6.4	7.2	1.4	8.2	4.3	2.2	1	12.5	2.6	6.7	1.36333	725
1271	41.4	2	1.2	3.3	7.5	0.4	7.2	4.9	3.6	0.6	16	1.4	7.2	1.23018	695
1287	39.4	0.3	2.3	5.3	7.2	1.9	9.3	2.8	3.4	1	14.2	2.3	8.3	1.20765	687
1305	44.1	2.2	1.8	2.8	6.4	1.5	8.7	6	2.9	0.8	13	1.4	6.2	1.39774	724
1318	48.4	1.6	0.1	3.9	6.2	1	9.3	4.6	2.4	0.7	12.5	0.6	7.3	1.60194	814
1337	43.5	1.7	1.1	5.5	6.8	1.1	6.9	4.1	1.4	1.4	9.6	3	10.8	1.5413	708
1358	40.9	0.8	0.3	4.9	6.3	1.1	7.6	5.1	3.2	0.6	15.2	1.7	9.3	1.23964	717
1372	44.3	1	0.1	7	6.7	1.2	8.4	4.4	1.8	0.5	14.5	1	6.6	1.40819	931
1389	32.4	0.8	0.3	6.3	9.1	1.5	9.4	7.3	2.6	1.3	15.2	2.3	6.6	0.878962	619
1405	37.5	0.9	0.6	5.7	7	1.6	8.5	5.1	2.8	1.6	18	1.2	8	1.01523	674
1420	36.8	1.3	0.8	3.9	8.8	1.1	9.9	3.9	3.2	0.9	16.9	2.8	6.3	1.00835	634
1435	37.5	1.2	0.6	5.6	9	0.4	9.9	5.1	2.4	1	16	1.6	6.9	1.07247	680
1450	34.3	1	0.2	4.5	11.9	0.5	8	5.7	1.6	1.1	17.7	1.1	10.1	0.929963	617
1463	31.2	0.8	0.3	7	11.2	1.1	6	6	2	0.6	19.2	1.7	9.3	0.778994	647
1475	21.1	1.7	0.9	6.8	12	1	8	5.1	3.6	2.1	22.6	2.2	8.6	0.25246	585
1491	28.3	1.6	0.8	6.2	9.6	1.1	7.8	5.9	3.7	0.6	19.2	2.9	8.9	0.629559	627
1507	25.6	1	0.3	6.3	12	1.1	8.3	4.9	3.2	1.1	21.2	3.2	9.2	0.478994	618
1522	27.4	0.7	0.7	6.4	9.6	1	9.7	5.9	3.1	1	21	2.1	7.9	0.522062	606
1535	28.4	0.8	0.5	6.1	12.3	1.5	11.5	3	3.1	1	20.7	1.1	6.7	0.57838	613
1556	21.5	0.5	0.2	7	13.9	1.5	13.8	5.9	4.1	0.5	20.3	1.5	6.7	0.279299	615
1571	19.4	0.3	0.5	10.4	8.9	2.5	13.7	8	4	0.2	22.6	0.7	7.2	0.110804	601
1592	21.8	0.8	0.1	7.6	9.1	3.6	10.3	7	4.5	1.3	21	1.9	7.5	0.271321	892
1615	35.3	0.3	0.3	4.6	7.8	2.7	9.7	4.9	2.7	1.1	18.5	1.6	7.8	0.897568	635
1634	21.7	0.2	0.3	6.8	14.5	1.5	11.7	6.8	4	1	16.9	1.3	10.9	0.418806	602
1656	22.8	1.1	0.3	4.7	9.7	4	10.7	8.7	4.4	2.9	17.2	1.8	9.1	0.402205	622
1678	28	0.3	0.2	4.6	10.8	1.3	12.1	9.3	3	0.7	16.7	0.8	7.8	0.622171	605
1697	41.7	0.4	0.3	4	6.5	1.3	6.8	6.9	2.9	1.2	15	1	8.8	1.26129	686
1716	48.8	0.8	0.1	4	5.7	1.2	5.8	5.6	3.5	1.1	12.5	0.8	7.3	1.6257	842
1735	43.3	0.6	0.4	3.9	8.5	1.1	7.3	3.5	3.1	0.7	15.9	1.3	7.9	1.31933	709
1754	46.3	0.4	0.8	5.1	4.5	2.7	7.2	3.9	1.3	1.3	15	0.7	8.4	1.46937	751
1772	37.6	1.1	0	6.9	4.9	1.4	7.6	6	2.6	1.1	19.4	1.5	7	0.975707	658
1786	35.6	0	0.2	5	4.5	2	6.4	6.7	2.7	1.1	19.4	1.1	10.9	0.901232	642
1805	32.4	0.2	0	6	5.3	2.1	8.9	4.8	3	0.7	24.1	2	8.4	0.622308	607
1822	27.8	0.2	0	7.1	6.8	3.1	8.4	6.6	2.4	1.6	23.6	1.6	8.1	0.458241	619
1842	27.2	0.3	0	4.6	4.8	2.3	6	7	2.8	1.8	24.4	2.3	12.8	0.425328	607
1861	31.6	0.7	0.3	7.3	5.1	1.5	5	5.8	3	2.5	22.8	1.2	10.6	0.66879	607
1880	26.9	0.6	0	9.4	5.3	2.1	5.1	6	2.8	2.3	24.5	0.9	9.5	0.433717	847
1898	18.1	0.3	0.2	8.6	5.6	1.3	5.9	8.6	5.5	1.6	23.1	1.7	14.6	0.0982817	877
1917	20.3	0.6	0.2	11.3	6.4	2	5.6	7.1	3.6	1.2	24.1	1.3	12.4	0.193417	949
1936	17.2	0.3	0.3	11.4	5.3	1.4	9.7	5.7	4.8	1.3	24.8	0.9	12.6	0.0118196	915
1954	18.6	0	0.2	10.4	5.4	2.5	10.1	7.9	3.9	1.5	20.1	1.7	13.9	0.191853	601
1975	20.9	0.3	0.3	15.4	5.7	2.5	6.5	7.5	3	1.8	14.9	1.3	16.2	0.512627	607
1989	23.6	0.3	0.5	10.6	4	2.2	6.8	5.3	4.8	1.7	19.1	1.7	16.3	0.465317	604
2002	24.2	0.3	0.2	10.7	6.5	1.4	5.9	6.2	3	0.6	17	1.8	15.3	0.571908	634
2015	22.5	0.8	0.3	10.5	4.9	1.9	6.1	4.9	3.8	1.6	21.2	1.1	15.9	0.377775	636
2029	25.7	0.2	0.3	8.6	6.7	3	7.4	4.1	1.6	1.6	16.6	2.1	16.6	0.64505	617
2044	24.3	0.8	0.5	9.1	6	1.9	6.8	5.1	3.7	1.6	19.7	2.2	14.6	0.484816	660
2063	15.9	0.2	0.2	8.6	5.8	2	7.3	7.6	3.7	0.8	25.7	2	14.8	-0.0528233	612
2081	21.4	0.7	0.5	9.9	5.8	1.7	6.6	5.3	4	0.5	23	1.8	13.9	0.267634	608
2099	30	0.2	1	7.8	4.5	1.9	5.1	7.6	5.2	1	18.4	1.3	12.1	0.711274	637
2117	23	0.5	0.3	7.4	7.4	1.5	7.6	9.1	2.6	0.6	21.2	1.3	12.9	0.353489	620
2135	30.3	0.1	0	7.1	5.3	2.5	8.3	6	1.9	0.7	23	0.4	10.9	0.591414	817
2152	24.5	0.5	0.3	6.9	4.7	1.1	8.3	4.1	4.6	1	17.5	2	18.6	0.540948	615
2170	30.4	0.3	0.2	5.2	4.8	3	8.2	8	2.3	1.2	18.2	1.2	13.7	0.717593	607
2189	41.3	0.4	0.4	4.6	4.4	1.7	8.1	7.9	2.6	0.5	15.2	1.2	9.3	1.22426	749
2206	35.7	0.3	0.1	2.8	5.4	1.8	6.1	7.6	2.4	0.7	16.2	1.5	15	1.00595	678
2223	38.1	0.8	0.3	5.3	4.6	0.8	9.7	6.6	2.5	1	14.4	1.7	10.9	1.1272	721
2242	34.1	0.5	0.2	5.1	5.5	1.6	10.6	5.9	3.4	1.6	17.5	0.8	10	0.862083	615
2266	36.3	0.6	0.1	4.6	4.6	1.3	9.8	8.9	2.5	1.5	17.4	0.6	8	0.931029	674
2288	32.4	1.1	0	4.7	3.7	1.3	11.1	9	2.9	1.6	23.5	1.5	4.6	0.569318	616
2311	36.8	0.2	0.2	4.9	3.1	1.4	7.4	8.8	4.2	0.8	20.7	1.3	7.5	0.860307	640
2329	36.2	0.5	0.2	5.5	7.8	1.4	4.4	5.5	3.3	0.9	19.3	1.5	10.4	0.965349	657
2348	32.9	0.7	0.1	4.6	3.9	2.1	8	6.1	2.8	0.7	25.4	0.8	9.4	0.595085	727
2370	30.1	0.3	0	5.5	4.7	1.6	7.9	7.3	1.9	1	24.8	1.3	11.3	0.51806	676
2389	26.6	0.5	0.3	5.3	7.7	1.8	8.2	6.4	3.5	2	24.8	1.1	9.4	0.372599	666
2409	25.5	0.4	0.6	3.9	6	1.2	8.1	7.5	5.8	1.2	25.3	2.2	7.8	0.268938	670
2428	24.5	0.6	0.2	6.9	5.2	2.2	9.4	8.5	4.1	1.1	27.4	2.2	6.6	0.168174	639
2446	17.3	0.5	0.5	5.7	8.5	2	8.2	8.6	4.4	3.1	26.4	1.1	9.3	-0.0679257	642
2470	24.8	0.6	0	6.3	6.6	1	10.9	8.5	4	2.1	21	2.7	9.3	0.373978	629
2489	26.9	0.6	0	5.4	4.3	2	10.3	8	5.5	0.6	20	1.4	10.8	0.472779	656
2507	35	0.4	0.4	3.9	4.4	0.9	8	7	2.4	0.7	24.3	0.9	9.6	0.708051	677
2524	31.9	1.3	0.8	2.7	4.6	2.4	9.4	7.9	3.3	0.8	20.8	0.9	9.9	0.660343	640
2541	26.7	0.3	0.2	19.7	4.4	0.9	8.1	5.7	5.4	0.5	18.4	1.1	6	0.60252	667
2553	25.5	0.7	0	20.7	3.9	0.6	9	7	4.1	1.9	14.3	1.3	7.4	0.677697	704
2572	29.7	0.8	0.5	6.1	4.2	1.3	9.9	6.7	6.1	0.8	18.8	1.9	8.8	0.623495	629
2591	23.1	0.3	0.4	9.5	4	1.2	9.1	7.5	6.9	1.3	20.3	1.4	11	0.332747	697
2610	23.8	0.5	0.2	7.1	4.3	1.4	8.6	7.9	5.9	1.6	23.3	1.4	10.6	0.271575	632
2631	20.7	0.3	0.1	7.1	4.7	1.3	9	8.3	6.5	0.6	26	1.3	8.7	0.0524494	678
2650	21.2	1	0	6.3	3.1	2.4	8.1	9.3	4.4	0.8	30.9	1.6	7.7	-0.0718179	883
2670	18	0	0	6	2.5	0.5	11.4	11.7	6.1	1.2	26.4	3	9.1	-0.12206	608
2689	24.3	0.3	0.3	7.9	3.8	2.2	7.5	9.9	6.4	1.1	19.7	1	10.3	0.389517	634
2708	27.4	0.3	0.3	5.5	3.4	1	13.8	11.8	3.1	1.2	17.4	0.7	10.9	0.527212	677
2728	28.9	0.3	0.1	5.5	5.5	1	12.3	9.4	5.1	0.6	15.4	3	9	0.666078	673
2748	26.4	0.3	0	5.1	4.9	1.3	11.1	10.9	3.6	1	20.6	1.6	9.1	0.421322	616
2773	26.1	0.3	0.2	4.3	4.4	1.2	9.8	8.7	5.9	1.4	21.3	1.8	11.4	0.393911	659
2794	33.3	0.2	0	2.9	5.4	1.1	8.3	9.4	2.9	0.8	18.7	1.5	12	0.792941	620
2817	27.8	0.3	0.1	4.1	7.1	1.3	7.8	7.4	4.6	0.6	23.7	0.7	9.9	0.437063	681
2841	27.8	0.1	0.3	2.7	6.8	1.2	10.8	7.3	4	0.9	23.3	1	9.1	0.412673	674
2862	31.5	0	0.3	2.7	6.7	1.5	9.5	9.5	4.4	0.9	20.5	0.5	7.6	0.632902	663
2883	28.4	0.4	0.4	3.2	9.3	1	7.8	9.3	5.1	0.3	22.6	0.3	9	0.479945	712
2906	33.5	0.4	0	2.8	7.8	0.3	9.1	8.5	4.1	0.3	18	1.1	10.5	0.81911	705
2929	28.1	0.5	0.5	4	8.7	1.5	9.7	7.9	5	0.3	23.5	1.5	5.8	0.421635	624
2950	27.5	0.2	0	2.4	5.3	0.5	11.8	8.3	5.6	1.4	25.6	0.8	7.4	0.29243	628
2971	31.1	0	0.4	3.5	6.6	1.9	9.8	9.6	4.1	0.7	22.6	0.1	6	0.547559	686
2991	32.9	0.3	0.3	2	8.2	1.1	9.1	7.7	4.6	0.6	19.8	1.1	8.3	0.730724	648
3014	28	0.4	0.3	1.6	8.4	1.6	10	7.2	4.9	0.4	24.4	0.9	8.5	0.391595	670
3035	25.5	0	0	2.7	8.9	1.9	10	8.8	6.3	1.1	22.8	0.9	7.2	0.317091	641
3058	28	0.2	0	2.3	9.6	0.8	8.7	8.3	5.4	1.9	23.8	1.2	5.1	0.401615	652
3083	25.5	0	0.1	4	11.5	1.3	11.5	10.9	5.3	0.9	16.2	1.5	5.6	0.504572	681
3101	23.2	0.1	0.4	2.6	10.1	0.9	11.4	8.9	6.7	1.8	22.7	0.6	5.3	0.2066	709
3124	29.5	0	0.2	1.9	9.5	0.6	8.1	9.6	5.2	1.1	23.4	0.8	6.2	0.478515	634
3145	27.5	0	0.3	1.8	12.5	1.5	9.3	8.2	7.8	0.7	19.9	0.1	5.6	0.48983	683
3166	28.3	0	0.1	2.7	12.2	1	6.8	10.2	6.6	2	21.5	0.5	4.7	0.489636	808
3186	24	0	0.2	1.5	14.3	1.1	9.1	6.3	7.8	2.8	19.5	1	8.6	0.390451	618
3209	31.1	0.1	0.1	1.5	16.3	1.9	11.6	7.1	3.1	0.8	17	1.2	4.6	0.754803	745
3227	29.1	0	0	3.4	13.9	1.3	8.3	7.8	4.7	0.9	18.9	0.3	6.9	0.633996	679
3250	25.4	0.1	0.1	1.9	15.4	0.7	15.5	8.6	5.3	1.2	18.4	0.5	4.3	0.421038	742
3272	27.9	0.3	0.2	2.6	12.9	0.3	7.1	11.7	7.3	1.2	20.5	0.5	5	0.492833	661
3298	25.6	0.2	0.3	1.3	15.9	0.5	10.5	10	6.2	1.1	21	0.3	4.6	0.380235	611
3324	23.2	0.1	0	1.8	11.9	1.4	11.2	10.8	5.7	1.3	24.4	0.6	5	0.163249	718
3346	25.9	0	0	1.7	13.1	1.4	10.3	9.7	4.8	1.1	22	1.4	5.3	0.368919	640
3368	26	0.3	0.4	0.9	12.5	1	9.8	10.6	5.5	2.2	21.6	0.3	6.6	0.375593	698
3389	25.8	0	0	1.5	8.9	1.2	11.1	12.9	4.8	1.5	24.2	0.8	4.5	0.244446	662
3411	24.6	0.3	0.1	1.9	12.7	1	6.3	13.4	3.5	1	24.3	1	6.1	0.272493	686
3435	28.3	0	0	0.7	11.2	0.5	9.1	12.5	5.7	1.1	22.5	0.8	4.7	0.421042	615
3457	31.2	0	0.2	2.7	8.8	1.3	8.7	10.9	3.7	1.3	21.2	0.5	5.7	0.605333	603
3479	27.5	0.2	0.2	1.5	10	1	7.9	15	3.6	0.7	23.4	1.3	4.6	0.369264	609
3505	31.9	0	0.2	2.5	9.3	1.9	8.7	12.1	4.2	1.4	21	0.6	4.4	0.621086	645
3530	31.8	0.5	0	2.6	12	1.2	9.9	8	2.5	1.4	21.5	0.9	5.1	0.652119	651
3557	30.1	0.3	0.2	1.9	12.1	1.6	8.9	7.7	3.7	2.9	20	1.1	6.9	0.630129	623
3580	34.7	0	0	2.3	10.8	2.1	9.6	6.4	2.3	1.1	18.7	1.2	8.5	0.868457	658
3600	40.8	0.2	0.3	0.8	9	1.8	4.8	10.4	3	1.4	17.6	0.9	7.1	1.13648	667
3623	31	0	0.5	2.6	15.6	1.9	7.4	10.1	3.5	1.9	14.6	1.1	5.1	0.834019	626
3644	32.5	0.1	0.4	1.8	16.3	0.9	9.4	9.1	5.6	1.5	14.1	0.7	5	0.886601	684
3666	32.5	0.2	0.2	1.8	13.4	0.8	10.3	13.3	3.4	0.9	14.9	0.8	4.3	0.826914	650
3690	25.8	0	0	1.5	12.3	0.8	10.5	12.7	3.2	1.1	23.3	1.2	4.8	0.308354	731
3713	23.1	0.1	0	2.6	11.7	0.7	10.4	12.4	5.3	2.5	22.6	1.1	4.1	0.20586	846
3735	26.9	0.2	0	1.2	13.8	1.5	7.4	13.2	7	2.3	20.1	0.6	4	0.443291	647
3758	21.4	0	0.2	1.7	14.1	1.5	9.8	12.1	5.4	1.7	23.5	0.9	5.3	0.128422	647
3782	25	0	0.2	1.8	11.6	1.1	7.9	9.5	5	1.4	27	1.5	5.6	0.201302	658
3806	21.2	0	0.3	1.7	9.5	0.8	10.1	11.1	4.7	1.9	30.7	1.2	3.7	-0.106223	641
3829	21.6	0.3	0.3	2.3	12.2	2.4	6.5	11.9	3.8	2.3	29.3	0.5	4.4	0.00102092	670
3852	24.4	0.3	0	2.6	10.2	1	10.9	9.9	4.1	2.8	27.4	0.3	3.5	0.129976	607
3875	24	0	0.2	1.6	12	1.1	9.5	9.5	5.3	1.3	26.6	0.5	6.4	0.158495	611
3898	23.8	0.2	0.3	0.7	13.6	1.2	8	9.5	2.5	1	33.4	0.2	2.8	-0.0255431	604
3922	23.3	0	0	1.6	10.3	1.3	9	13.4	5.8	1.1	27.9	1	3.4	0.0528198	623
3970	26.4	0	0.2	2.5	14.8	1	7	7	4.3	1.8	26.5	0.8	5	0.313408	605
3995	25.4	0.3	0	1.2	10.5	1.6	8.4	13.9	5.5	1.3	22.8	1	4.1	0.291167	677
4019	17.5	0	0.2	1.9	10.6	1.6	15.3	11	5	0.9	27	0.5	5.2	-0.180978	637
4066	23	0	0	2.1	12.7	1.8	10.7	10.1	6.9	1.4	22	0.5	5.5	0.231365	657
4093	21.1	0	0	1.9	14.3	1.4	13.7	8.7	5.5	1.9	24.1	0.6	4.3	0.086809	635
4123	26.3	0	0.2	1.5	12.4	2.3	9.4	10	5.5	2.1	24.7	0.3	4	0.292883	620
4151	21.4	0	0	1.8	15.5	2.1	8.4	11.4	4.9	1	25.1	0.3	4.7	0.109648	677
4175	23.8	0	0	1.8	12.8	1.8	9.9	15.3	3.8	1.9	20	0.6	5.1	0.311983	686
4204	19.9	0	0	3.4	9.7	2.3	11.1	12.1	3.6	1.1	26.4	0.9	4.9	-0.0291779	640
4232	22.8	0	0	1.7	8.1	1.1	9.3	11.8	4.7	1.7	28.5	0.9	5.4	0.0266038	745
4256	20.8	0	0	1.7	10.3	2.6	6.9	14.8	3.2	1.3	29.3	0.6	4.9	-0.0589244	697
4284	19	0.1	0.1	2.9	9.2	2	9.6	8.8	5.3	2.3	29.9	0.6	7.6	-0.138418	886
4307	12.3	0	0	0.8	8.7	0.7	10.5	11.5	8.4	1.8	36.9	0.1	5.2	-0.680656	714
4330	14	0	0.3	2.3	10.9	3.5	7.1	11.7	5.8	0.2	33.2	0.5	7.7	-0.43065	652
4355	11.6	0	0.2	2.9	8	2.2	10.4	12.4	6.7	1.3	30.7	2.4	6.7	-0.505869	633
4379	11.4	0.2	0.2	2.3	6	3.2	13.2	12	4.8	1.5	34.3	0.6	7.4	-0.640428	668
4405	12.2	0	0.1	1.6	10.9	3.3	9.3	10.1	7.2	1.3	32.1	1.3	6.3	-0.498331	670
4430	11.4	0.2	0.3	2.4	7.8	3	9	10.9	6	2.1	34.3	0.9	8.1	-0.597892	633
4457	12.9	0.2	0.2	2.1	8.6	3.9	10.8	10.3	4.1	1.4	32.4	0.6	7.9	-0.477087	663
4486	16.9	0	0	1.5	6.9	2.6	12.3	12	4.8	1.8	32.9	1.1	5.5	-0.37635	651
4515	11.4	0	0.2	2.1	7	3.2	12.2	12.8	6.3	1.4	33.5	0.6	6	-0.627874	635
4541	13	0	0	2.5	7	1.5	12.1	13.6	5.5	0.9	35.5	1	4.8	-0.620153	892
4571	13.7	0	0.2	3.1	9.2	2.2	11.7	10.2	4.3	1.2	34.5	0.8	6.6	-0.50571	654
4602	14.6	0	0	2.1	10	2.3	12.5	13	4.7	2.1	29.8	0.6	5.5	-0.370362	620
4631	14.8	0	0	1	9.9	1.8	13.6	9.4	5.9	2.7	32	0.8	4.9	-0.429554	717
4657	22.6	0.2	0	1.4	8.3	1.4	8.8	12	2.6	1.1	32.3	0.6	5.9	-0.0758583	626
4683	19.3	0	0	1.4	8.2	1.9	13.1	11.1	4.7	1.1	29.5	0.3	6.8	-0.172313	638
4713	18	0	0.2	1.1	7.7	1.4	9.9	13.2	7.1	1.5	29.3	0.8	6.9	-0.222561	669
4745	16.4	0	0	1.4	5.8	3.2	7.9	13.5	4.7	1.3	35.4	0.8	7	-0.440849	720
4774	16.3	0.1	0.1	1.4	5.1	3.9	9.5	12.1	5.3	2.7	35.2	0.6	5.3	-0.466073	790
4801	11.1	0	0	1.4	5.9	3.6	12	10.8	4.9	1.6	40.5	1.4	3.6	-0.835689	695
4827	15.6	0.2	0	1.1	6.9	2.4	10.7	8.8	6.8	1.9	37.4	0.3	4.7	-0.547178	637
4855	13.6	0	0	1.2	4.5	0.3	13.9	10.8	5.9	2.8	39	1.8	4	-0.720609	651
4887	10.3	0	0	2	7.9	1.6	11	11.7	5.9	2.8	37.1	0.8	5.2	-0.754264	748
4915	8.6	0.2	0.3	1.2	6.9	4	9.4	11.7	3.7	2.9	38.4	1.4	7.9	-0.829702	649
4943	6.8	0	0	0.7	9	4.1	9	12.2	6.7	2.4	39.9	0.8	5.7	-0.969701	615
4972	6.9	0	0.3	1.7	10.2	2.5	11.1	10	6.5	1.4	40.8	0.6	5.2	-0.983695	649
5003	4.6	0	0.2	2.3	6.6	3	10.1	9.6	4.6	1.5	47.4	1.2	5.5	-1.25593	608
5030	5.3	0	0	1	7	4.2	11	14.6	4.9	2.1	41.2	0.7	6.2	-1.0922	675
5061	5	0	0.1	1.8	5.7	2.4	14.9	13.7	5.3	2.2	39.9	0.6	4.6	-1.10756	718
5091	4.3	0.1	0.1	1.3	8.8	1.1	12.5	13.5	8.9	1.8	39.6	0.4	4	-1.1221	706
5120	7	0	0	3	9.9	2.4	10.9	11	6.1	3.5	38.1	1	4.8	-0.901219	630
5150	6	0.1	0.1	1.9	8.4	2.2	12.7	12.4	7.5	2.8	37	0.3	4.7	-0.952979	679
5177	7.1	0.2	0.2	2.1	8.7	3.1	12.9	14.4	6.9	1.1	34.5	0.6	5.3	-0.84408	624
5204	11.5	0.1	0.1	2.4	7	1.3	11	10.7	6.2	2.8	38.7	0.3	5.9	-0.748892	777
5231	8.1	0	0	1.1	8.2	1.7	15.5	8.5	6.1	2.2	37.9	0.7	5.9	-0.88918	719
5259	7.5	0	0.2	1.3	7.4	1.7	13.5	10.4	5.9	1.3	41.6	0.3	5.7	-1.01495	600
5288	8.8	0.3	0	1.9	11.4	2.3	15.2	11.1	5.6	1.6	35.1	0.3	3.9	-0.775607	643
5320	7.2	0	0	2.6	8.6	1.7	11.7	10.8	10.9	1.5	33.1	0.3	7.1	-0.782227	656
5349	7.8	0	0.2	2.1	9.5	1	14.1	12	10.7	2.1	30.7	0.6	6.6	-0.719378	622
5379	6	0	0.2	3	7.1	1	14	7.8	10.3	2.5	35.2	1.1	7	-0.894441	632
5407	9.3	0	0	1.9	6.1	2.8	10.8	14.2	5.5	1.5	38.1	0.6	6.2	-0.840624	677
5438	9.9	0	0.1	1.9	6.8	1.3	15.1	8.5	6.8	2.1	38.8	0.4	4.4	-0.854294	682
5468	12	0	0.2	2	5	2.1	12.1	10.9	5.3	1.5	38	0.9	6.1	-0.72531	662
5500	15.1	0	0.2	1.7	4.7	1.4	10	8.2	8.8	1.6	35.6	0.9	8.5	-0.511516	641
5529	14.1	0	0.1	2.4	5.4	2.7	14.6	10.7	4.2	2.5	33.1	0.8	5.5	-0.506084	712
5561	11.3	0.1	0	2.3	6.6	1.3	10.3	8.6	6.6	3	38.6	1	5.5	-0.740557	785
5594	10.4	0	0.2	2.3	6.7	1.7	14.2	7.2	8.6	2.5	35.7	0.5	6.7	-0.723264	642
5625	5.7	0	0.1	2.1	6	2.1	11.8	9.7	10.6	2.9	34.5	1.6	8	-0.889185	685
5653	4.8	0	0.1	2.3	4.1	1.4	13.2	10.9	9.6	2.8	42.4	0.7	2.6	-1.2016	711
5684	3.9	0	0	1.5	5.2	2.2	11.5	9.5	6.4	2.7	43.8	1.1	7.1	-1.21219	718
5718	3.6	0	0	1.8	5.5	1.1	15	9.6	11	2.6	39.7	0.7	6	-1.16747	727
5745	5.3	0	0	2.2	7.2	2.5	11.5	9.7	6.6	4.1	39.6	0.9	6.3	-1.02507	641
5775	3.5	0	0.4	1.8	6.3	1.7	14.5	10.2	6.6	2.5	44.1	0.8	3.8	-1.2739	724
5808	2.9	0	0	1.2	5.5	1.5	16.7	10.2	7.3	2.1	44	0.6	3.8	-1.32677	656
5839	3.1	0	0	1.3	5.3	3.4	11.6	9.2	7.6	2.5	47.1	0.4	4.1	-1.36551	684
5872	1.7	0	0.2	2.6	6.8	1.8	11.1	10.1	9.8	2.5	41.2	0.8	7.5	-1.23184	655
5900	4.3	0	0.1	2.4	5.8	1.3	13.7	10.4	6.1	3.3	43.1	0.1	4.3	-1.20367	675
5928	3.6	0	0	1.1	5	1.7	15.1	8.4	6.6	3.4	46.7	0.1	4.5	-1.34809	717
5957	3.1	0	0	1.7	6.4	2	12.6	10.2	6.7	1.4	43.8	0.3	5.5	-1.25525	711
5991	2.4	0.1	0.1	1.9	7.2	1.9	13.2	10.1	8.6	2.9	42.4	0.1	5.6	-1.259	702
6022	2.6	0.2	0	1.7	6.9	1.4	14.7	10.7	7	2.9	42.7	0.5	5.5	-1.26755	660
6058	1.2	0.1	0	1.6	6.6	2.3	15.5	9.8	7.1	4	41.3	0.3	5.2	-1.2936	732
6092	1.5	0	0	2.2	5.7	3.7	14.3	7.9	7.8	2.7	42.1	0.4	6.3	-1.28413	675
6126	2.7	0	0	1.6	4.9	2.3	14.6	9.7	6	3.4	47.8	0.5	3.5	-1.41913	777
6161	1.1	0	0	1.5	5	2.5	18.2	8.7	9.1	2.2	40.5	0.4	5	-1.31045	718
6195	0.9	0.1	0	1.7	5.6	1.9	14.6	11.4	6.6	2.4	43.9	0.9	5.7	-1.38057	706
6226	2.1	0	0	1.5	4.6	2.5	16.3	10.8	10	1.5	40.8	0.4	3.8	-1.28583	715
6259	1.7	0.1	0	1.2	3.5	2.1	14.6	8.6	8.1	2.8	49	0.1	5.6	-1.5023	755
6297	1.5	0	0	1.7	3.9	2	17.2	9.4	8.4	2.4	43.8	0.4	5.2	-1.38012	720
6335	1.4	0	0	1	3.9	1.9	14.7	11.5	10.4	3	42.1	0.1	3.9	-1.35625	699
6367	1.4	0	0.2	2.1	3.9	3	16.7	8.4	8.3	2	43.6	0.3	6	-1.36852	670
6398	1.4	0	0.1	1.9	3.9	1.8	14.8	10.8	9.9	2.7	42.9	0.1	5.2	-1.3616	785
6427	0.8	0	0	0.8	4.1	1.9	14.9	8.9	10.1	2.6	46.3	0.1	5.1	-1.48027	741
6460	1.7	0	0	1.2	3.2	2.3	16	10	8.8	1.7	45.4	0.7	3.4	-1.43166	732
6494	1.4	0	0	2.2	4.2	1.8	16.9	9	9.4	2.2	44.5	0.1	3.9	-1.41266	726
6526	1.8	0	0.1	1.8	4.9	2.2	15.6	8.7	9.8	1.4	46.5	0.4	3.8	-1.44033	715
6558	1.5	0	0.1	1.5	5.2	1.9	17	10.5	8.8	2.3	43.7	0.1	3.5	-1.38736	787
6593	1.1	0	0.2	2.7	3.1	2.7	16.5	10.7	7.6	1.4	45.4	0.2	4.6	-1.44044	638
6625	1.3	0	0.1	3.6	3.4	3	13.7	7.9	9.2	2.5	45.8	1	4.9	-1.40773	674
6660	1	0.1	0.3	2	2.4	2.4	19	7.4	10.1	2	43.8	0.3	4.6	-1.42819	808
6695	1.2	0	0	2.2	3.4	3.1	13.8	10.4	8.9	2.4	44.9	0.3	5	-1.41315	745
6731	1.2	0	0	4	3.8	2.9	15.9	11.1	9.6	1	41.6	0.4	4	-1.3327	684
6764	1.4	0	0	1.3	1.8	0.9	15.9	8.8	7.5	4.8	48.2	0.3	4.5	-1.51345	796
6797	0.6	0	0.1	2.4	1.9	1.6	15.2	11.5	7.8	1.4	49	0.3	4.3	-1.56932	710
6833	0.8	0.1	0.3	1.8	3.7	1.5	16.2	9.3	10.1	1.5	47.1	0	3.7	-1.51642	736
6870	1	0.1	0.1	2.2	2.8	1.8	14.4	11.8	9	1.5	41.6	0.3	7.1	-1.32704	687
6906	1	0	0	2.3	3	1.9	21.4	6.7	9.7	1.8	44.9	0.3	3	-1.47467	733
6936	1.7	0.1	0.1	2.3	3.3	2.1	17.4	8.7	8.2	2	44.8	0.3	5.6	-1.3967	760
6972	1.3	0	0	1.4	2.9	1.3	17.7	8.2	8.9	2.6	44	0.4	6.6	-1.40022	701
7005	1.2	0.1	0.1	1.8	3.1	1.5	15.1	10.9	9.2	1.7	45.4	0.4	4.4	-1.44566	792
7039	1.2	0	0	1.9	3.2	1.5	16.4	10.8	8.8	2.3	39.6	0.3	7.2	-1.27057	692
7071	1.9	0	0	2	2.7	2.3	15.6	9.8	9.9	2.4	42.5	0.4	5.9	-1.33401	754
7306	0.5	0	0	3.5	2.2	1.9	12.1	13.7	8.9	2.2	39.6	1.2	7.7	-1.27544	742
7340	0.7	0.1	0	2.6	2.3	1.9	13.9	13.7	8.3	4	37.3	0.4	6.6	-1.22632	710
7374	1.2	0	0	2.5	1.4	1.9	12.8	15	9.4	4.1	35.8	0.4	7.4	-1.17225	742
7408	0.8	0	0	3.4	2.3	1.9	9.2	10.4	7.7	3.7	42.6	0.7	8.5	-1.29398	734
7442	1.2	0.3	0.1	3.5	1.5	1.5	10.2	10.2	10.1	5	43.3	0.4	6.7	-1.33743	736
7477	1.4	0	0.1	3.1	2.2	1.9	9.7	11.7	10.3	2.9	40.1	0.7	8.8	-1.23447	748
7510	1	0	0	3.3	2.2	3.7	13.5	10.9	9.7	4.2	39.4	0.4	5.6	-1.25889	772
7545	0.8	0.1	0.1	2.4	1.8	2	14.6	10.7	8.7	3.8	41.7	0.9	6.3	-1.34564	801
7580	0.7	0	0.1	2.7	2.2	3.5	13.7	12.2	10.6	2.6	36.5	1.8	7.4	-1.19928	832
7618	0.4	0	0.1	2.5	1.1	2.6	19.6	12.6	7.4	3	36.4	1.1	7.5	-1.24886	744
7657	0.5	0	0	3.4	1	2.7	16.2	13.7	8.1	3.2	39.4	0.7	7	-1.31217	737
7697	1	0.1	0.1	3.2	2.1	2.6	8.6	14	8.5	4.2	38.8	1.2	7.2	-1.20754	816
7734	1.4	0	0.2	2.2	2.6	2.6	13.9	9.5	9.2	4.7	39.5	1	7.5	-1.24006	821
7771	0.6	0	0	2	1.1	2.5	21.3	10.6	10.4	3.8	35	1	6.2	-1.23411	845
7808	0.9	0	0	3.3	1.4	1.8	16.5	11.4	9.5	2.3	39.7	0.5	6.8	-1.29898	793
7845	1	0.2	0.1	2.5	2	1.7	15.1	10.9	8.9	4.1	41.2	0.9	5.3	-1.33111	830
7882	0.9	0	0.4	2.8	2.2	1.8	12.8	13.6	8.2	4.2	38	0.9	7.2	-1.2219	772
7919	1.7	0.1	0.1	3.2	1.8	2.3	11	11.2	10.1	3.4	36.8	1.3	8.4	-1.13394	860
7955	0.9	0	0	2.3	1.6	1.2	11.5	14.9	9.4	3.4	39.4	1	7.4	-1.27024	777
7990	0.1	0	0.1	2.9	2.6	1.7	13.2	14.5	10.2	2.6	39	0.9	6.3	-1.30507	704
8025	0.6	0	0	2.6	2.2	3.1	13.4	11.8	11.4	2.5	38.8	1.1	6.3	-1.28037	735
8061	0.5	0	0	2.6	1.6	2.2	14.3	14.9	10.6	4	35.8	1	5.8	-1.22161	826
8061	0.6	0	0.2	3.2	1.5	2.6	12.4	13.9	8.8	4.2	39.2	1	6	-1.27821	809
8093	0.8	0	0	2.8	2.1	3.4	16.3	14.6	10.4	3.7	29.9	1.5	6.3	-1.0466	874
8125	1	0.1	0.1	3.5	1.4	2.2	17.9	12.1	14.5	6.1	27	0.6	7.3	-0.98572	841
8157	0.6	0	0	2.4	1.5	3.5	21.4	12.7	12.8	5.4	26.5	0.6	4.6	-1.0225	736
8189	1.2	0	0.1	3.1	2.7	3.8	19.1	10.4	10.3	5.6	27.9	1.2	8.3	-0.966629	792
8221	0.9	0	0	3.3	2	3.3	12.9	12.1	10.4	4.1	31.2	1.2	9.3	-1.01998	749
8253	0.7	0	0	2.2	1.9	2	17.6	12.8	11	3.1	31.8	1.4	9.1	-1.105	749
8285	0.5	0	0	2.9	1.4	1.6	17.7	9.6	11.3	3.5	35.9	1.2	6	-1.22237	773
8317	0.7	0.1	0	2.9	1.4	3.8	15.8	12.9	9.2	3.5	36.4	1.1	4.2	-1.22989	728
8349	0.7	0.3	0	1.9	1.2	2.4	13.8	13	9.7	6.7	34.2	0.4	6.9	-1.15072	757
8381	1	0.2	0	1.7	1.2	2.8	14.7	12.8	13.4	3.8	33	1	5.5	-1.13991	831
8413	0.6	0	0	3.1	1.9	3.3	16.7	12.5	10.9	3.3	30.2	1.3	8.7	-1.04942	822
8447	0.9	0.1	0	3.3	1.5	2.4	14.5	10.9	14.5	3.5	31	1.2	7.8	-1.05846	770
8484	1.3	0.1	0	1.3	1.1	3	17.3	13.8	10.3	2.5	37.1	0.7	6.6	-1.25014	859
8524	1	0	0	3.4	2	3.1	12.6	14.8	8.7	3.4	36.3	1	6.8	-1.1771	902
8560	0.3	0	0	3.1	1.8	1.9	18.3	13.4	12.6	2.5	30.3	1.5	6.4	-1.10252	796
8597	1.1	0	0	4.2	2	2.9	14.7	12.2	8.4	2.2	40.1	0.7	5.6	-1.28728	858
8635	0.9	0.1	0	3.7	0.9	5.2	14	11.3	12.9	2.6	33.5	0.7	7.9	-1.12538	714
8674	0.8	0	0	3.4	0.8	4.1	16.1	14	9.9	2	33.3	1.1	6	-1.14448	763
8714	0.7	0.1	0	4.2	0.9	5.4	19.5	13.9	9.9	1.9	27.8	0.7	7.2	-1.00726	904
8748	1.9	0	0.1	5.3	0.8	3.3	17.9	15.9	11.3	1.3	24.8	1.3	9.4	-0.860451	768
8778	1.8	0.1	0.5	4.6	1.1	3.6	20.1	11.4	10.5	3	22.7	1.5	8.9	-0.797167	807
8812	2.6	0	0.2	5.5	1.2	5	16.2	13.2	9.8	2.7	22.8	2	11.5	-0.722922	857
8850	1	0	0.4	4.7	1.7	4	16.7	12.8	11.9	1.3	23.5	1.7	10.2	-0.822564	790
8882	0.4	0.1	0.1	2.5	1.6	4.2	16.7	13	9.9	1.3	30.7	1.8	10.8	-1.05701	784
8918	0.5	0.3	0.1	3.5	1.6	4.4	21.7	6.8	7.4	1.8	31.2	1.8	12	-1.04503	804
8956	1	0	0.1	4.3	0.8	4.4	15.5	12.5	8.7	1.5	30.2	1.2	11.2	-0.985492	741
8992	2.7	0.1	0.4	5.7	1.6	4.3	15.1	12.3	5.5	1.7	30.5	1.7	12	-0.886034	769
9031	2.6	0	0.1	5	0.6	5	16.6	10.2	7.1	0.8	32.8	1.5	10.7	-0.981634	738
9075	1.3	0.1	0	5.6	1	5	16.9	10.8	10.5	2.5	26.8	1.8	10.9	-0.886564	820
9119	3.6	0.4	0.4	6.4	1.7	3.9	20.9	9.6	9.7	2.1	20.9	1.4	11.4	-0.633377	862
9163	1.4	0	0.1	4.6	1.4	3.7	19.5	10.6	10.8	1.4	14.9	2.2	16.1	-0.54007	789
9207	3	0	0	6.4	1.5	5.1	13.4	13.6	12.3	2	14.5	1.6	16.1	-0.437195	756

## Sheet: Quercus percentage eemd
Age	Quercus%	Hilbert-Huang Transform Ensemble empirical mode decomposition
Cal yr BP	c0	c1	c2	c3	c4	c5	c6	c7	c8	c9	c2-5
-50	18.9	0.146295	0.617217	-0.235117	-0.32356	0.13777	-0.322731	2.27633	0	16.2954	0.19631
-40	17.5	-0.106728	0.618707	-0.681476	0.202331	0.0194372	-0.384643	2.18666	-0.0445457	16.3571	0.158999
-30	18.0538	-0.48962	0.77346	-0.973635	0.644514	-0.0861631	-0.444896	2.09805	-0.0887991	16.4187	0.358176
-20	19.22	1.04966	0.816853	-1.12581	1.00787	-0.1795	-0.503504	2.01051	-0.132761	16.4802	0.519416
-10	18.42	0.568566	0.496827	-1.1522	1.29728	-0.261042	-0.560477	1.92402	-0.176432	16.5415	0.380857
0	17.2857	-0.394249	-0.257246	-1.06704	1.51762	-0.331257	-0.615829	1.83857	-0.219813	16.6027	-0.13793
10	16.36	-0.189087	-0.996384	-0.884529	1.67377	-0.390616	-0.669571	1.75416	-0.262904	16.6639	-0.597763
20	17.16	0.57532	-1.32694	-0.618464	1.77061	-0.439587	-0.721715	1.67078	-0.305705	16.7249	-0.614385
30	17.1083	-0.375435	-1.32912	-0.280253	1.81303	-0.478638	-0.772275	1.58842	-0.348219	16.7858	-0.274986
40	17.4769	0.0219122	-1.12062	0.113697	1.80589	-0.508238	-0.821261	1.50708	-0.390445	16.8466	0.29073
50	18.4444	0.32529	-0.649091	0.514337	1.75409	-0.528856	-0.868687	1.42675	-0.432384	16.9073	1.09048
60	18.6667	-0.216412	0.0404702	0.862845	1.66251	-0.540961	-0.914564	1.34742	-0.474036	16.9679	2.02486
70	19.5143	-0.409446	0.848594	1.09765	1.53601	-0.545022	-0.958904	1.26908	-0.515403	17.0283	2.93723
80	21.3	0.844975	1.48722	1.16631	1.37949	-0.541508	-1.00172	1.19174	-0.556484	17.0887	3.49151
90	20.2167	0.103775	1.44941	1.04651	1.19782	-0.530887	-1.04302	1.11537	-0.597281	17.1489	3.16285
100	18.3385	-0.222842	0.668235	0.766522	0.99588	-0.513628	-1.08283	1.03997	-0.637794	17.2091	1.91701
110	16.2615	0.29477	-0.435533	0.396387	0.778554	-0.4902	-1.12115	0.965542	-0.678024	17.2691	0.249209
120	14.6533	-0.71352	-1.29184	0.0181871	0.550721	-0.461072	-1.15799	0.892071	-0.717971	17.329	-1.184
130	14.92	-0.252536	-1.41239	-0.296376	0.317261	-0.426713	-1.19336	0.81955	-0.757637	17.3888	-1.81821
140	15.1	0.832962	-0.747249	-0.524839	0.0831069	-0.387591	-1.22729	0.747974	-0.797021	17.4485	-1.57657
150	14.9273	0.207087	0.213511	-0.669792	-0.146554	-0.344176	-1.25978	0.677334	-0.836124	17.5081	-0.94701
160	14.4308	-0.67238	0.905842	-0.736585	-0.366198	-0.296935	-1.29084	0.607623	-0.874947	17.5676	-0.493875
170	15.5846	0.504347	1.00349	-0.734216	-0.569861	-0.246339	-1.32049	0.538835	-0.913491	17.6269	-0.546922
180	14.8643	-0.0792872	0.478789	-0.668253	-0.752337	-0.192855	-1.34873	0.470962	-0.951757	17.6862	-1.13466
190	14.0364	-0.133715	-0.283165	-0.537142	-0.910956	-0.136953	-1.37559	0.403996	-0.989744	17.7453	-1.86822
200	13.7667	0.257653	-0.601153	-0.329477	-1.04397	-0.0791008	-1.40106	0.337931	-1.02745	17.8043	-2.0537
210	14.1308	0.0668337	-0.355881	-0.0128553	-1.14917	-0.0197682	-1.42517	0.27276	-1.06489	17.8633	-1.53767
220	14.2846	-0.1477	-0.118783	0.376185	-1.2219	0.0405764	-1.44793	0.208474	-1.10204	17.9221	-0.923919
230	14.84	-0.262328	-0.0666808	0.729951	-1.25757	0.101464	-1.46935	0.145067	-1.13892	17.9808	-0.492831
240	15.35	0.078558	0.172927	0.936292	-1.25294	0.162426	-1.48943	0.0825323	-1.17553	18.0394	0.0187022
250	15.725	-0.141666	0.655797	0.911027	-1.20566	0.222994	-1.5082	0.0208616	-1.21186	18.0979	0.58416
260	16.12	0.408183	0.67582	0.639205	-1.11571	0.282698	-1.52567	-0.0399518	-1.24792	18.1562	0.482013
270	15.5429	1.02587	0.0748051	0.165658	-0.987371	0.341071	-1.54184	-0.0999153	-1.28371	18.2145	-0.405838
280	12.6857	-1.57297	-0.641736	-0.379865	-0.826431	0.397642	-1.55673	-0.159036	-1.31922	18.2726	-1.45039
290	11.9846	-1.72743	-0.886154	-0.850094	-0.63906	0.451944	-1.57035	-0.217321	-1.35446	18.3307	-1.92336
300	13.6429	0.614779	-0.509043	-1.1217	-0.431438	0.503507	-1.58272	-0.274778	-1.38943	18.3886	-1.55867
310	15.7941	1.81993	0.0287641	-1.14639	-0.210111	0.551862	-1.59385	-0.331414	-1.42413	18.4464	-0.775872
320	14.2647	-0.783786	0.341497	-0.927667	0.0160234	0.596542	-1.60374	-0.387236	-1.45856	18.5041	0.0263943
330	14.7333	-0.934307	0.363887	-0.514066	0.236789	0.637076	-1.61241	-0.442251	-1.49272	18.5617	0.723686
340	17.2	0.250713	0.375073	0.00144861	0.442433	0.672997	-1.61988	-0.496467	-1.52662	18.6192	1.49195
350	16.8471	0.205636	0.381321	0.508616	0.62337	0.703835	-1.62615	-0.549891	-1.56024	18.6766	2.21714
360	17.02	-0.378522	0.140293	0.91629	0.770003	0.729127	-1.63123	-0.60253	-1.5936	18.7339	2.55571
370	18.42	0.743174	-0.255046	1.15739	0.87344	0.74844	-1.63515	-0.654391	-1.62669	18.791	2.52422
380	16.5667	-0.336785	-0.585636	1.21471	0.92805	0.761378	-1.63791	-0.705481	-1.65952	18.8481	2.3185
390	16.4231	-0.705827	-0.439486	1.09997	0.931948	0.767588	-1.63952	-0.755809	-1.69208	18.905	2.36002
400	17.875	-0.00236841	0.149798	0.835638	0.890107	0.766788	-1.64	-0.80538	-1.72437	18.9619	2.64233
410	18.7333	1.16073	0.651302	0.455462	0.811079	0.758735	-1.63936	-0.854202	-1.75641	19.0186	2.67658
420	16.0667	-0.784474	0.621935	0.0105599	0.705327	0.743166	-1.6376	-0.902283	-1.78817	19.0752	2.08099
430	15.4235	-0.965382	0.209458	-0.435115	0.584614	0.719923	-1.63475	-0.949629	-1.81968	19.1317	1.07888
440	16.1294	1.32084	-0.323514	-0.818384	0.459817	0.688925	-1.63082	-0.996249	-1.85092	19.1881	0.00684339
450	13.0154	-1.1785	-0.570127	-1.06869	0.340854	0.650105	-1.62581	-1.04215	-1.88191	19.2443	-0.647859
460	13	-1.09416	-0.376388	-1.13371	0.236526	0.603432	-1.61974	-1.08733	-1.91263	19.3005	-0.67014
470	15.1375	1.03483	0.0912867	-1.01777	0.152949	0.548962	-1.61262	-1.13182	-1.94309	19.3566	-0.224573
480	15.5125	0.339515	0.296164	-0.745777	0.0928913	0.486854	-1.60446	-1.1756	-1.97329	19.4125	0.130132
490	14.6286	0.510115	-0.165049	-0.378209	0.054481	0.417471	-1.59528	-1.21869	-2.00324	19.4683	-0.0713062
500	12.9118	-1.32928	-0.50852	0.0150783	0.0321272	0.341343	-1.58509	-1.2611	-2.03292	19.5241	-0.119971
510	15.0294	0.266763	-0.00110724	0.37311	0.0195636	0.259067	-1.5739	-1.30283	-2.06235	19.5797	0.650634
520	16.4412	-0.0391978	0.720779	0.642141	0.0109026	0.171335	-1.56172	-1.34389	-2.09152	19.6352	1.54516
530	16.7941	0.713661	0.779651	0.78473	0.00118964	0.0790053	-1.54857	-1.38429	-2.12043	19.6906	1.64458
540	15.85	0.0382235	0.113736	0.792934	-0.0130166	-0.0169516	-1.53445	-1.42404	-2.14909	19.7459	0.876702
550	14.4769	-0.0615273	-0.587434	0.689703	-0.0339715	-0.115397	-1.51938	-1.46313	-2.1775	19.801	-0.0471
560	13.4	-0.728537	-0.814112	0.515173	-0.0628867	-0.215206	-1.50337	-1.50159	-2.20565	19.8561	-0.577032
570	14.4	0.470943	-0.412919	0.307244	-0.09832	-0.315362	-1.48643	-1.53941	-2.23354	19.9111	-0.519357
580	14.9385	0.0714642	0.302404	0.0954401	-0.13659	-0.414913	-1.46858	-1.57661	-2.26119	19.9659	-0.153659
590	14.9867	-0.265153	0.869766	-0.104204	-0.173936	-0.512949	-1.44983	-1.61319	-2.28858	20.0206	0.0786775
600	14.92	0.37431	0.724418	-0.270937	-0.207055	-0.608552	-1.43019	-1.64916	-2.31572	20.0753	-0.362126
610	13.3133	0.290375	-0.166461	-0.401449	-0.233425	-0.700771	-1.40967	-1.68452	-2.3426	20.1298	-1.50211
620	11.6647	-0.692901	-0.917931	-0.492766	-0.250089	-0.788536	-1.38828	-1.71928	-2.36924	20.1842	-2.44932
630	12.4882	0.382837	-0.566774	-0.538794	-0.255765	-0.870503	-1.36604	-1.75346	-2.39563	20.2385	-2.23184
640	12.9882	-0.325319	0.417991	-0.530474	-0.255504	-0.945116	-1.34296	-1.78705	-2.42177	20.2926	-1.3131
650	13.1647	0.214887	0.725252	-0.471308	-0.257317	-1.01089	-1.31905	-1.82007	-2.44766	20.3467	-1.01426
660	12.9	0.020798	0.0714513	-0.370746	-0.268494	-1.06648	-1.29432	-1.85252	-2.4733	20.4007	-1.63427
670	12.44	0.566272	-0.614565	-0.244618	-0.297156	-1.11064	-1.2688	-1.88441	-2.49869	20.4545	-2.26697
680	11.64	-1.73932	-0.558059	-0.107605	-0.350406	-1.14211	-1.24248	-1.91574	-2.52384	20.5083	-2.15818
690	13.255	-0.10779	0.046309	0.0369807	-0.43317	-1.15967	-1.21541	-1.94653	-2.54874	20.5619	-1.50955
700	15.905	2.00709	0.418435	0.195213	-0.547973	-1.16227	-1.1876	-1.97678	-2.5734	20.6154	-1.0966
710	14.5563	1.04527	0.0860576	0.368577	-0.695898	-1.14943	-1.15908	-2.00649	-2.59781	20.6688	-1.39069
720	11.8667	-1.71669	-0.413656	0.521307	-0.874397	-1.12132	-1.12988	-2.03568	-2.62198	20.7221	-1.88807
730	12.5333	-1.08886	-0.433841	0.60666	-1.07581	-1.07846	-1.10006	-2.06436	-2.6459	20.7753	-1.98145
740	13.4167	-0.203065	0.169029	0.586773	-1.28872	-1.02152	-1.06965	-2.09252	-2.66959	20.8284	-1.55444
750	14.8056	0.647218	0.894042	0.450158	-1.49969	-0.951215	-1.03869	-2.12018	-2.69303	20.8814	-1.10671
760	14.3611	0.517895	0.857057	0.206004	-1.69468	-0.868247	-1.00724	-2.14734	-2.71622	20.9342	-1.49986
770	12.0833	-0.415734	0.142867	-0.106632	-1.86017	-0.773362	-0.975329	-2.17402	-2.73918	20.987	-2.5973
780	11.05	-0.248891	-0.526861	-0.42273	-1.9822	-0.667367	-0.943011	-2.20021	-2.7619	21.0396	-3.59916
790	10.6813	-0.518807	-0.716095	-0.677046	-2.04667	-0.551139	-0.91033	-2.22593	-2.78438	21.0921	-3.99094
800	11.4938	0.16638	-0.525655	-0.820965	-2.04033	-0.425687	-0.877331	-2.25118	-2.80662	21.1446	-3.81264
810	12.15	-0.142597	-0.240084	-0.835567	-1.95394	-0.292124	-0.844058	-2.27598	-2.82862	21.1969	-3.32171
820	12.65	-0.087369	-0.0212565	-0.712231	-1.78619	-0.151665	-0.810558	-2.30031	-2.85038	21.2491	-2.67134
830	13.8812	0.666992	0.0334104	-0.459359	-1.54347	-0.00568442	-0.776875	-2.32421	-2.87191	21.3011	-1.97511
840	14.8167	-0.04826	-0.0338428	-0.118636	-1.23577	0.144281	-0.743054	-2.34766	-2.8932	21.3531	-1.24397
850	14.8722	-0.130028	-0.143012	0.244549	-0.87391	0.296542	-0.709142	-2.37069	-2.91425	21.405	-0.475831
860	15.7889	-0.754794	0.0750058	0.549484	-0.468817	0.449373	-0.675182	-2.39329	-2.93507	21.4567	0.605046
870	17.5667	-0.186568	0.693241	0.733413	-0.0314234	0.601051	-0.641221	-2.41547	-2.95565	21.5084	1.99628
880	18.8	0.768137	1.18006	0.745172	0.426677	0.749853	-0.607304	-2.43725	-2.976	21.5599	3.10176
890	19.8	1.30058	1.0495	0.558194	0.891243	0.894054	-0.573476	-2.45862	-2.99612	21.6114	3.393
900	17.9333	-0.660151	0.319425	0.223334	1.34616	1.03193	-0.539781	-2.4796	-3.01601	21.6627	2.92085
910	17.1562	-0.900983	-0.558205	-0.16847	1.77341	1.16176	-0.506267	-2.50019	-3.03566	21.7139	2.2085
920	17.4688	0.531759	-1.06009	-0.508682	2.15433	1.28182	-0.472976	-2.5204	-3.05508	21.765	1.86738
930	18.4	0.568287	-1.03	-0.701214	2.4713	1.39038	-0.439956	-2.54024	-3.07428	21.8159	2.13047
940	19.14	0.0760274	-0.382657	-0.714946	2.71015	1.48572	-0.407251	-2.55971	-3.09324	21.8668	3.09827
950	19.2733	-0.605041	0.578999	-0.558418	2.86444	1.56616	-0.374907	-2.57882	-3.11197	21.9176	4.45118
960	21.3	0.150931	1.31205	-0.253901	2.93375	1.63025	-0.342968	-2.59758	-3.13047	21.9682	5.62215
970	22.8571	1.06501	1.14071	0.158228	2.92004	1.67713	-0.31148	-2.616	-3.14875	22.0188	5.89611
980	20.6429	0.0684703	0.110508	0.59641	2.82609	1.70677	-0.280487	-2.63408	-3.1668	22.0692	5.23977
990	19.72	-0.406596	-1.01592	0.981539	2.65466	1.71974	-0.250023	-2.65183	-3.18462	22.1195	4.34002
1000	19.6176	-0.677866	-1.29467	1.24022	2.40972	1.71692	-0.220117	-2.66925	-3.20222	22.1698	4.07219
1010	20.6765	-0.372613	-0.669442	1.31728	2.09772	1.69922	-0.190772	-2.68636	-3.21959	22.2199	4.44478
1020	21.5667	0.374789	0.41568	1.17918	1.72877	1.66757	-0.161991	-2.70317	-3.23673	22.2698	4.9912
1030	22.3444	1.51356	1.03948	0.79911	1.3173	1.62288	-0.133773	-2.71967	-3.25365	22.3197	4.77877
1040	20.0111	-0.267459	0.598397	0.196995	0.879539	1.56607	-0.106116	-2.73588	-3.27035	22.3695	3.241
1050	16.9	-0.950854	-0.238377	-0.493519	0.431841	1.49804	-0.0790087	-2.7518	-3.28683	22.4192	1.19799
1060	16.0765	-0.19257	-0.563981	-1.1164	-0.00947447	1.4197	-0.0524376	-2.76744	-3.30308	22.4687	-0.270159
1070	15.6737	-0.129498	-0.11614	-1.53138	-0.428348	1.33194	-0.0263868	-2.78281	-3.31911	22.5182	-0.743927
1080	16.2526	0.187063	0.378918	-1.62275	-0.810346	1.23568	-0.000841972	-2.79792	-3.33492	22.5675	-0.818503
1090	15.94	1.05363	0.192782	-1.33917	-1.14571	1.1318	0.0242108	-2.81277	-3.35051	22.6167	-1.16029
1100	14.29	-1.0535	-0.430731	-0.751057	-1.434	1.02122	0.0487875	-2.82736	-3.36589	22.6658	-1.59456
1110	14.0619	-1.01919	-0.641472	-0.00969354	-1.67816	0.904843	0.0729046	-2.84172	-3.38104	22.7148	-1.42448
1120	15.9667	-0.332428	-0.141309	0.727543	-1.88139	0.783591	0.0965778	-2.85584	-3.39597	22.7637	-0.51157
1130	17.2118	0.639537	0.490074	1.32073	-2.04662	0.658474	0.119821	-2.86973	-3.41069	22.8125	0.422654
1140	16.9176	0.226687	0.671168	1.63601	-2.17703	0.530546	0.142644	-2.88339	-3.42519	22.8612	0.660693
1150	16.4087	-0.412785	0.417195	1.5943	-2.27661	0.400865	0.165057	-2.89685	-3.43947	22.9097	0.135758
1160	15.7565	-0.524988	0.0643362	1.23374	-2.35103	0.270494	0.18707	-2.91009	-3.45353	22.9582	-0.782454
1170	15.0474	-0.120455	-0.167255	0.656686	-2.4083	0.140493	0.208691	-2.92314	-3.46739	23.0065	-1.77837
1180	14.2053	0.233068	-0.347887	0.0114406	-2.45637	0.0119378	0.229928	-2.93599	-3.48102	23.0547	-2.78087
1190	13.1222	-0.0466203	-0.574617	-0.570875	-2.50309	-0.114039	0.25079	-2.94866	-3.49445	23.1028	-3.76262
1200	11.6778	-0.358866	-0.56468	-0.983555	-2.55631	-0.236332	0.271286	-2.96115	-3.50766	23.1508	-4.34088
1210	12.4	-0.221044	-0.191696	-1.15203	-2.62312	-0.354054	0.291425	-2.97347	-3.52065	23.1987	-4.32089
1220	14.5667	0.776171	0.230591	-1.06838	-2.7074	-0.466531	0.311215	-2.98563	-3.53344	23.2465	-4.01172
1230	13.55	-0.0859188	0.145321	-0.754066	-2.80761	-0.573202	0.330664	-2.99763	-3.54601	23.2942	-3.98956
1240	12.1615	0.0770776	-0.402443	-0.27462	-2.91728	-0.673787	0.349782	-3.00948	-3.55838	23.3418	-4.26813
1250	12.4692	-0.653925	-0.489803	0.257167	-3.02927	-0.768074	0.368578	-3.02119	-3.57053	23.3892	-4.02998
1260	14.075	0.00424421	0.257241	0.728851	-3.13649	-0.855852	0.38706	-3.03276	-3.58248	23.4366	-3.00625
1270	15.825	0.831475	0.917928	1.04179	-3.23183	-0.936936	0.405237	-3.0442	-3.59421	23.4838	-2.20905
1280	14.9875	-0.240593	0.885182	1.1143	-3.30829	-1.0112	0.423114	-3.05553	-3.60574	23.5309	-2.32001
1290	14	-0.214894	0.579711	0.90618	-3.35925	-1.07859	0.440686	-3.06674	-3.61706	23.578	-2.95196
1300	13.3333	-0.069715	0.297398	0.453843	-3.37739	-1.13909	0.457945	-3.07784	-3.62817	23.6249	-3.76523
1310	12.8077	-0.00268266	-0.249661	-0.103329	-3.35514	-1.19262	0.474884	-3.08884	-3.63908	23.6717	-4.90076
1320	12.1947	0.936726	-1.03864	-0.616776	-3.28497	-1.23917	0.491496	-3.09976	-3.64978	23.7183	-6.17955
1330	10.6684	-0.513469	-1.47018	-0.94311	-3.15925	-1.2788	0.507779	-3.11058	-3.66028	23.7649	-6.85135
1340	10.4	-0.752389	-1.05213	-0.979533	-2.97147	-1.31174	0.523727	-3.12133	-3.67057	23.8114	-6.31487
1350	13.0667	-0.154834	0.0135709	-0.770691	-2.72038	-1.33817	0.539338	-3.13201	-3.68066	23.8577	-4.81567
1360	15.1	0.857825	0.922809	-0.411521	-2.41139	-1.35827	0.554609	-3.14262	-3.69055	23.904	-3.25837
1370	14.6	-0.0230493	0.909246	-0.00189455	-2.05149	-1.37223	0.569539	-3.15318	-3.70023	23.9501	-2.51637
1380	14.8294	-0.188235	0.235721	0.352209	-1.64774	-1.38021	0.584127	-3.16369	-3.70971	23.9961	-2.44002
1390	15.375	-0.269417	-0.137838	0.553898	-1.20729	-1.38239	0.59837	-3.17415	-3.71899	24.042	-2.17362
1400	17.125	0.312343	0.137131	0.569907	-0.737849	-1.37894	0.612267	-3.18458	-3.72808	24.0878	-1.40976
1410	17.6333	0.914068	0.46117	0.449675	-0.248484	-1.37005	0.625815	-3.19497	-3.73696	24.1335	-0.707684
1420	16.9	-0.906182	0.134351	0.282504	0.249885	-1.35587	0.639011	-3.20534	-3.74564	24.1791	-0.689128
1430	16.3	0.11622	-0.54043	0.151829	0.747487	-1.33659	0.651853	-3.21569	-3.75412	24.2246	-0.9777
1440	16.5667	-0.784642	-0.859436	0.108812	1.23483	-1.31238	0.664339	-3.22603	-3.76241	24.27	-0.828168
1450	17.7	-0.0388293	-0.466692	0.151749	1.70233	-1.28341	0.676464	-3.23635	-3.7705	24.3152	0.103975
1460	18.8538	-0.544004	0.260613	0.242827	2.1415	-1.24986	0.688225	-3.24667	-3.77839	24.3603	1.39508
1470	21.1833	0.742922	0.634587	0.321345	2.54375	-1.21191	0.69962	-3.25699	-3.78609	24.4054	2.28777
1480	21.5375	0.874988	0.407205	0.339008	2.90033	-1.16973	0.710643	-3.26731	-3.79359	24.4503	2.47681
1490	19.4125	-1.14712	-0.215894	0.289185	3.20234	-1.12348	0.721292	-3.27764	-3.8009	24.4951	2.15214
1500	20.325	-0.366042	-0.429552	0.195229	3.44103	-1.07334	0.731566	-3.28798	-3.80801	24.5398	2.13337
1510	21.16	0.250932	-0.00246549	0.0973515	3.60906	-1.01931	0.741463	-3.29834	-3.81493	24.5844	2.68463
1520	21.0267	0.643117	0.295905	0.0554089	3.70079	-0.961348	0.750983	-3.30871	-3.82166	24.6289	3.09076
1530	20.8154	-0.167335	-0.0943596	0.111893	3.71299	-0.899321	0.760122	-3.31911	-3.82819	24.6732	2.8312
1540	20.6048	0.446758	-0.745967	0.262918	3.6451	-0.833185	0.768879	-3.32954	-3.83453	24.7175	2.32887
1550	20.4143	-0.302709	-0.794652	0.475269	3.49791	-0.762896	0.777256	-3.34	-3.84069	24.7616	2.41563
1560	20.9133	-0.40535	-0.0824292	0.687489	3.27308	-0.688585	0.785262	-3.35049	-3.84665	24.8057	3.18956
1570	22.4467	0.30146	0.729867	0.830492	2.97389	-0.610499	0.792917	-3.36102	-3.85242	24.8496	3.92375
1580	21.9143	0.279999	1.09177	0.833963	2.60585	-0.528945	0.800245	-3.3716	-3.85801	24.8934	4.00263
1590	21.1524	-0.57206	0.869878	0.669652	2.17682	-0.444242	0.807268	-3.38222	-3.86341	24.9371	3.27211
1600	20.1304	-0.03994	0.179607	0.367249	1.69679	-0.356716	0.814011	-3.39289	-3.86861	24.9807	1.88693
1610	19.0435	0.0459222	-0.52405	-0.0101579	1.17791	-0.266696	0.820496	-3.40362	-3.87364	25.0242	0.377007
1620	18.0789	0.287993	-0.950528	-0.377602	0.632999	-0.174514	0.826746	-3.4144	-3.87847	25.0676	-0.869645
1630	17.2368	0.176501	-0.89286	-0.672853	0.0750006	-0.0805027	0.832779	-3.42524	-3.88312	25.1109	-1.57122
1640	16.9818	-0.501505	-0.408758	-0.883268	-0.48281	0.0150019	0.838614	-3.43615	-3.88759	25.154	-1.75983
1650	17.1182	0.0848003	0.249315	-1.02187	-1.02583	0.111659	0.844268	-3.44712	-3.89187	25.1971	-1.68673
1660	17.1091	0.262989	0.722519	-1.12202	-1.53751	0.209124	0.849759	-3.45817	-3.89597	25.24	-1.72789
1670	16.8818	0.047002	0.852899	-1.23667	-1.99962	0.307053	0.855102	-3.46928	-3.89988	25.2828	-2.07634
1680	16.5211	-0.134017	0.717114	-1.4166	-2.39572	0.40509	0.860316	-3.48047	-3.90361	25.3255	-2.69011
1690	15.6263	0.31048	0.316291	-1.66303	-2.71165	0.502879	0.865415	-3.49175	-3.90716	25.3682	-3.5555
1700	14.6053	0.261215	-0.231908	-1.92761	-2.93587	0.600053	0.870414	-3.5031	-3.91053	25.4106	-4.49534
1710	13.2895	-0.391415	-0.659761	-2.14854	-3.05892	0.696163	0.875327	-3.51455	-3.91372	25.453	-5.17105
1720	13.2158	-0.770886	-0.700561	-2.26807	-3.07367	0.790583	0.880174	-3.52608	-3.91673	25.4953	-5.25172
1730	15.0053	0.915844	-0.390732	-2.24489	-2.97691	0.882608	0.884974	-3.5377	-3.91956	25.5375	-4.72993
1740	15.6632	0.424242	-0.145227	-2.04205	-2.77222	0.971497	0.88975	-3.54943	-3.92221	25.5795	-3.988
1750	15.1895	-0.80177	-0.120648	-1.64783	-2.47308	1.05654	0.894526	-3.56125	-3.92469	25.6215	-3.18502
1760	16.4667	0.354481	-0.197128	-1.10043	-2.0981	1.13705	0.89932	-3.57317	-3.92698	25.6633	-2.25861
1770	18.9111	0.755058	-0.192824	-0.456066	-1.6674	1.21236	0.904154	-3.5852	-3.9291	25.705	-1.10393
1780	19.4	-0.384481	-0.0582966	0.217788	-1.20124	1.2818	0.909041	-3.59734	-3.93105	25.7466	0.240049
1790	20.3895	-0.159365	0.269748	0.853648	-0.719927	1.3447	0.913998	-3.6096	-3.93282	25.7881	1.74817
1800	22.8632	-0.298365	0.70067	1.38164	-0.243733	1.40039	0.91904	-3.62197	-3.93441	25.8295	3.23896
1810	23.9529	0.799959	0.940968	1.74482	0.207544	1.4482	0.92418	-3.63446	-3.93583	25.8708	4.34153
1820	23.6588	-0.289701	0.767973	1.92775	0.617199	1.48746	0.929434	-3.64707	-3.93708	25.912	4.80038
1830	23.92	-0.652728	0.340518	1.95463	0.973836	1.5175	0.934818	-3.6598	-3.93815	25.953	4.78648
1840	24.32	0.17458	-0.0120025	1.88057	1.26839	1.53766	0.940344	-3.67267	-3.93905	25.994	4.67461
1850	23.7263	-0.00744206	-0.336159	1.78372	1.49188	1.54727	0.946029	-3.68567	-3.93978	26.0348	4.4867
1860	22.8842	-0.943639	-0.635751	1.73536	1.63601	1.54564	0.951886	-3.69881	-3.94034	26.0756	4.28125
1870	23.6053	0.24765	-0.652093	1.76033	1.69694	1.53221	0.957932	-3.71208	-3.94073	26.1162	4.33739
1880	24.5	0.361177	-0.525452	1.87032	1.67706	1.50706	0.964179	-3.7255	-3.94095	26.1567	4.52899
1890	23.7222	0.273272	-0.773505	2.05671	1.58616	1.47054	0.970641	-3.73906	-3.94101	26.1971	4.3399
1900	23.2053	-0.448396	-1.16501	2.22805	1.44115	1.42308	0.977331	-3.75277	-3.94089	26.2374	3.92727
1910	23.7316	0.0147282	-0.96129	2.27156	1.25928	1.36514	0.984264	-3.76664	-3.9406	26.2776	3.93469
1920	24.2105	-0.342462	0.140675	2.09328	1.05738	1.29715	0.991458	-3.78066	-3.94015	26.3176	4.58849
1930	24.5789	0.199079	1.46113	1.62476	0.851153	1.21956	0.998928	-3.79484	-3.93953	26.3576	5.1566
1940	23.7556	0.392103	1.77149	0.844115	0.652196	1.1328	1.00669	-3.80918	-3.93875	26.3974	4.4006
1950	21.1444	-0.634661	0.576311	-0.150695	0.467698	1.03738	1.01476	-3.82368	-3.9378	26.4372	1.93069
1960	18.6143	0.573662	-1.02231	-1.17805	0.303875	0.933864	1.02316	-3.83836	-3.93669	26.4768	-0.962619
1970	16.1381	-0.578609	-1.68092	-2.04735	0.166902	0.822881	1.0319	-3.8532	-3.93541	26.5163	-2.73849
1980	16.4	-0.451375	-1.0159	-2.60787	0.0627249	0.705024	1.041	-3.86821	-3.93397	26.5557	-2.85601
1990	18.9385	1.49353	0.297221	-2.79097	-0.00454023	0.580937	1.05047	-3.8834	-3.93237	26.595	-1.91735
2000	17.3231	-1.58562	1.03767	-2.57596	-0.0350069	0.451526	1.06033	-3.89875	-3.93061	26.6342	-1.12177
2010	19.5846	0.788083	0.528378	-1.97976	-0.0328082	0.31807	1.07059	-3.91427	-3.92868	26.6733	-1.16612
2020	19.5571	1.50678	-0.614819	-1.11415	-0.00560307	0.182037	1.08126	-3.92997	-3.9266	26.7123	-1.55254
2030	16.8067	-1.4751	-1.42	-0.160126	0.0382282	0.0449133	1.09237	-3.94583	-3.92435	26.7511	-1.49698
2040	18.8733	-1.05072	-1.1334	0.734781	0.0903227	-0.0918297	1.10392	-3.96185	-3.92195	26.7899	-0.400129
2050	21.5947	-0.321859	0.018448	1.48847	0.142278	-0.226685	1.11593	-3.97804	-3.91938	26.8285	1.42251
2060	24.7526	1.5442	1.25778	2.04468	0.18557	-0.358015	1.12843	-3.9944	-3.91666	26.867	3.13001
2070	24.65	1.07437	1.64593	2.34973	0.211962	-0.484305	1.14143	-4.01092	-3.91378	26.9054	3.72332
2080	23.15	0.447702	0.800639	2.37356	0.214038	-0.604118	1.15496	-4.0276	-3.91075	26.9437	2.78412
2090	20.7	-0.787585	-0.608322	2.18882	0.185968	-0.716187	1.16905	-4.04443	-3.90756	26.9819	1.05028
2100	18.5556	-1.96596	-1.55701	1.89595	0.124456	-0.819474	1.18371	-4.06142	-3.90421	27.02	-0.356082
2110	20.1111	0.175992	-1.31366	1.57643	0.0295587	-0.913361	1.19898	-4.07856	-3.90071	27.058	-0.621029
2120	21.5	1.10574	-0.201061	1.24189	-0.096545	-0.997437	1.21486	-4.09584	-3.89706	27.0959	-0.0531572
2130	22.5	0.875237	0.815307	0.88488	-0.249298	-1.07132	1.23138	-4.11327	-3.89325	27.1336	0.379572
2140	21.3824	1.02439	0.951009	0.486621	-0.420117	-1.13462	1.24855	-4.13083	-3.88928	27.1713	-0.117109
2150	18.1471	-1.16245	0.593343	0.0194547	-0.599712	-1.18697	1.2664	-4.14853	-3.88517	27.2088	-1.17388
2160	17.8111	-0.457392	0.30088	-0.525169	-0.779241	-1.22795	1.28494	-4.16636	-3.88091	27.2462	-2.23148
2170	18.2	0.983388	0.100545	-1.1123	-0.950592	-1.25715	1.30416	-4.18432	-3.87649	27.2835	-3.2195
2180	16.6211	0.103268	-0.103495	-1.67613	-1.10582	-1.27414	1.32404	-4.2024	-3.87192	27.3207	-4.15958
2190	15.2588	-0.464646	-0.220277	-2.14373	-1.23667	-1.27846	1.34455	-4.22061	-3.86721	27.3578	-4.87914
2200	15.8471	-0.046725	-0.154407	-2.4631	-1.33366	-1.26968	1.36565	-4.23893	-3.86234	27.3948	-5.22085
2210	15.7765	0.59051	-0.115718	-2.61337	-1.38713	-1.24743	1.38726	-4.25737	-3.85733	27.4317	-5.36365
2220	14.7176	-0.669771	-0.161327	-2.58597	-1.38971	-1.21167	1.40933	-4.27592	-3.85217	27.4684	-5.34868
2230	15.5421	-0.373241	-0.150756	-2.38529	-1.33969	-1.16289	1.43181	-4.29457	-3.84686	27.5051	-5.03862
2240	17.1737	0.693305	-0.160385	-2.01783	-1.23863	-1.10198	1.45464	-4.31334	-3.84141	27.5416	-4.51883
2250	17.4667	0.360589	-0.255432	-1.50951	-1.09194	-1.02999	1.47775	-4.3322	-3.83581	27.5781	-3.88687
2260	17.425	-0.62748	-0.237319	-0.92704	-0.907759	-0.948029	1.50109	-4.35116	-3.83006	27.6144	-3.02015
2270	18.5091	-1.09029	0.220043	-0.365436	-0.694622	-0.857371	1.5246	-4.37021	-3.82417	27.6506	-1.69739
2280	21.2818	0.477645	0.926535	0.0878618	-0.460953	-0.759392	1.54821	-4.38935	-3.81814	27.6867	-0.205948
2290	23.2565	1.68016	1.21558	0.354017	-0.215376	-0.655485	1.57187	-4.40858	-3.81196	27.7227	0.698736
2300	22.0391	0.751175	0.614697	0.391131	0.0326614	-0.547046	1.59552	-4.4279	-3.80564	27.7586	0.491442
2310	20.8217	-0.225713	-0.449754	0.28744	0.273647	-0.435468	1.61908	-4.44729	-3.79918	27.7943	-0.324135
2320	20	-0.55558	-1.307	0.167142	0.497299	-0.322145	1.6425	-4.46676	-3.79258	27.83	-0.9647
2330	19.6211	-1.30563	-1.2612	0.145889	0.692849	-0.20847	1.6657	-4.4863	-3.78584	27.8655	-0.630928
2340	22.8316	0.665584	-0.302392	0.284265	0.850732	-0.0958361	1.68864	-4.50591	-3.77895	27.901	0.736768
2350	25.3455	0.77085	0.798178	0.58789	0.965084	0.0143622	1.71123	-4.52558	-3.77193	27.9363	2.36551
2360	25.0727	-0.352748	1.23934	1.04462	1.03614	0.120729	1.73343	-4.54532	-3.76477	27.9715	3.44083
2370	24.8	-0.128419	0.761685	1.62626	1.06652	0.221881	1.75515	-4.56511	-3.75747	28.0066	3.67634
2380	24.8	0.088101	-0.183961	2.24776	1.06048	0.316622	1.77635	-4.58496	-3.75004	28.0416	3.4409
2390	24.825	0.164005	-1.00755	2.79145	1.02231	0.404136	1.79696	-4.60485	-3.74246	28.0765	3.21034
2400	25.075	0.128879	-1.28464	3.15008	0.955946	0.483912	1.81691	-4.6248	-3.73476	28.1113	3.30529
2410	25.4105	-0.277513	-0.81753	3.26031	0.864955	0.555652	1.83613	-4.64479	-3.72691	28.146	3.86339
2420	26.5158	-0.011358	0.298497	3.1344	0.75317	0.619238	1.85457	-4.66481	-3.71893	28.1805	4.80531
2430	27.2889	0.223956	1.42727	2.80074	0.625717	0.674629	1.87217	-4.68488	-3.71082	28.215	5.52836
2440	26.7333	0.135489	1.7587	2.29436	0.487663	0.721809	1.88884	-4.70498	-3.70257	28.2493	5.26253
2450	25.5	0.40312	0.91209	1.67421	0.343511	0.7608	1.90454	-4.7251	-3.69419	28.2835	3.69062
2460	23.25	-0.506971	-0.720108	0.993996	0.197607	0.791663	1.9192	-4.74525	-3.68568	28.3176	1.26316
2470	21	0.335662	-2.01359	0.30439	0.0542666	0.814487	1.93276	-4.76542	-3.67704	28.3516	-0.840442
2480	20.4737	0.206927	-2.08641	-0.344609	-0.0821991	0.829362	1.94516	-4.78561	-3.66826	28.3855	-1.68386
2490	20.2389	-1.23092	-0.823243	-0.917633	-0.20748	0.836368	1.95635	-4.80582	-3.65936	28.4193	-1.11199
2500	22.6278	0.509476	1.17691	-1.42528	-0.31727	0.835585	1.96629	-4.82603	-3.65032	28.453	0.269946
2510	23.6824	1.17319	2.68013	-1.88223	-0.40728	0.827107	1.97494	-4.84625	-3.64116	28.4866	1.21773
2520	21.6235	-0.856016	2.55352	-2.30941	-0.473674	0.811067	1.98227	-4.86648	-3.63187	28.52	0.581506
2530	19.9529	-0.365907	0.833903	-2.72672	-0.514648	0.787619	1.98824	-4.8867	-3.62245	28.5534	-1.61984
2540	18.5412	1.23273	-1.47736	-3.06846	-0.530289	0.756896	1.99283	-4.90692	-3.6129	28.5866	-4.31921
2550	15.325	-0.861239	-3.00996	-3.24624	-0.520987	0.718978	1.99599	-4.92713	-3.60323	28.6197	-6.05821
2560	15.9579	-0.529895	-2.9686	-3.1774	-0.487362	0.674122	1.9977	-4.94733	-3.59343	28.6527	-5.95924
2570	18.3263	0.55191	-1.85223	-2.80856	-0.431079	0.622861	1.99791	-4.9675	-3.5835	28.6856	-4.46901
2580	19.4316	0.191729	-0.925844	-2.11717	-0.356948	0.565852	1.99659	-4.98766	-3.57346	28.7184	-2.83411
2590	20.2211	-0.605563	-0.76792	-1.11651	-0.270659	0.503863	1.99371	-5.00778	-3.56328	28.7511	-1.65123
2600	21.7211	-0.12113	-0.921358	0.060297	-0.177931	0.437685	1.98924	-5.02788	-3.55299	28.7837	-0.601307
2610	23.3	0.454116	-0.761313	1.23681	-0.0844814	0.368113	1.98315	-5.04794	-3.54257	28.8161	0.759127
2620	24.5857	-0.0696798	-0.205628	2.27747	0.0039642	0.295949	1.97538	-5.06795	-3.53203	28.8485	2.37175
2630	25.8714	-0.311834	0.96545	3.07253	0.0816443	0.222034	1.96592	-5.08792	-3.52137	28.8807	4.34165
2640	28.3211	-0.345482	2.90562	3.52763	0.142739	0.147263	1.95472	-5.10784	-3.51058	28.9129	6.72325
2650	30.9	0.686231	4.13021	3.56161	0.181695	0.0725987	1.94176	-5.1277	-3.49968	28.9449	7.94612
2660	28.65	-0.392792	3.41383	3.12918	0.195343	-0.000991518	1.92698	-5.14751	-3.48866	28.9768	6.73736
2670	26.4	0.129902	1.25735	2.32023	0.185266	-0.0726054	1.91037	-5.16724	-3.47752	29.0086	3.69025
2680	22.8737	0.530595	-1.10147	1.28133	0.154608	-0.141467	1.89188	-5.1869	-3.46626	29.0403	0.193003
2690	19.5789	-0.597723	-2.67713	0.165181	0.106653	-0.206883	1.87149	-5.20649	-3.45488	29.0719	-2.61218
2700	18.3684	0.364068	-3.23154	-0.877175	0.0447861	-0.268272	1.84916	-5.22599	-3.44339	29.1033	-4.3322
2710	17.2	-0.135481	-3.23662	-1.71718	-0.0274873	-0.325169	1.82487	-5.24539	-3.43178	29.1347	-5.30646
2720	16.2	-0.186699	-3.04297	-2.29502	-0.106596	-0.377178	1.79857	-5.26471	-3.42006	29.1659	-5.82176
2730	15.92	-0.733812	-2.14402	-2.58998	-0.188959	-0.423915	1.77024	-5.28391	-3.40822	29.1971	-5.34688
2740	18.52	-0.0586932	-0.449091	-2.61459	-0.270981	-0.464996	1.73984	-5.30301	-3.39626	29.2281	-3.79966
2750	20.656	1.03489	1.30522	-2.38962	-0.349191	-0.500037	1.70735	-5.32198	-3.3842	29.259	-1.93363
2760	20.936	0.70707	2.096	-1.93545	-0.420813	-0.528673	1.67274	-5.34082	-3.37202	29.2898	-0.788932
2770	21.216	0.0868607	1.49668	-1.28237	-0.483307	-0.550577	1.636	-5.35952	-3.35972	29.3205	-0.819576
2780	20.4333	0.218053	0.144958	-0.509123	-0.534208	-0.565392	1.59713	-5.37807	-3.34732	29.3511	-1.46377
2790	19.1952	-1.07336	-0.995417	0.263191	-0.571079	-0.572755	1.55617	-5.39647	-3.3348	29.3816	-1.87606
2800	20.0043	-0.792357	-1.09548	0.9069	-0.59148	-0.572319	1.51315	-5.4147	-3.32218	29.412	-1.35238
2810	22.1783	0.504295	-0.275787	1.33825	-0.592811	-0.563909	1.46815	-5.43276	-3.30944	29.4422	-0.0942526
2820	23.65	0.709884	0.57864	1.53309	-0.572156	-0.547782	1.42119	-5.45063	-3.2966	29.4724	0.991792
2830	23.4833	-0.214466	0.875067	1.48757	-0.527635	-0.524453	1.37235	-5.46832	-3.28364	29.5024	1.31055
2840	23.3167	0.27789	0.602685	1.22562	-0.460873	-0.494546	1.32167	-5.4858	-3.27058	29.5323	0.872885
2850	22.1	-0.274111	0.393214	0.801964	-0.375553	-0.45865	1.26921	-5.50308	-3.25741	29.5621	0.360974
2860	20.7667	-0.842161	0.473722	0.28697	-0.275652	-0.417368	1.21503	-5.52014	-3.24414	29.5918	0.0676713
2870	21.3	-0.54756	0.597289	-0.222198	-0.165046	-0.371403	1.15918	-5.53697	-3.23076	29.6214	-0.161358
2880	22.3	0.975024	0.245615	-0.619186	-0.0474965	-0.321496	1.10173	-5.55357	-3.21727	29.6509	-0.742563
2890	21.2	0.631533	-0.728834	-0.857117	0.073378	-0.268458	1.04276	-5.56992	-3.20368	29.6803	-1.78103
2900	19.2	0.174165	-1.7162	-0.911048	0.193582	-0.213165	0.982342	-5.58602	-3.18999	29.7096	-2.64684
2910	18.9565	-0.965144	-1.85584	-0.771678	0.31072	-0.156579	0.920575	-5.60187	-3.17619	29.7387	-2.47338
2920	21.3478	-0.0782937	-0.809884	-0.486542	0.423316	-0.0996624	0.857543	-5.61744	-3.16229	29.7678	-0.972772
2930	23.6	0.341291	0.78145	-0.140269	0.529915	-0.0432882	0.793334	-5.63273	-3.14829	29.7967	1.12781
2940	24.6	-0.275152	1.97207	0.176386	0.629026	0.0116981	0.728043	-5.64774	-3.13418	29.8255	2.78918
2950	25.6	0.655265	2.0626	0.377118	0.718933	0.0644858	0.661763	-5.66246	-3.11998	29.8542	3.22314
2960	24.1714	-0.170498	1.10778	0.415688	0.796707	0.114281	0.594588	-5.67686	-3.10567	29.8828	2.43445
2970	22.7429	0.487547	-0.46401	0.339984	0.857298	0.160308	0.526609	-5.69096	-3.09127	29.9113	0.893579
2980	21.34	0.134103	-1.78392	0.222558	0.894725	0.201783	0.457917	-5.70474	-3.07677	29.9397	-0.464855
2990	19.94	-1.24582	-2.07442	0.132888	0.903965	0.237892	0.388602	-5.71818	-3.06216	29.968	-0.799674
3000	21.6	0.371872	-1.08053	0.111369	0.883651	0.267912	0.318751	-5.73129	-3.04746	29.9961	0.182402
3010	23.6	0.366897	0.261829	0.136213	0.834776	0.291673	0.248446	-5.74404	-3.03267	30.0242	1.52449
3020	23.9429	0.252449	0.934799	0.169779	0.758681	0.309394	0.177769	-5.75645	-3.01778	30.0521	2.17265
3030	23.181	-0.420122	1.12504	0.126788	0.656688	0.321507	0.106806	-5.76848	-3.00279	30.08	2.23003
3040	23.0174	-0.626722	1.40433	-0.0720094	0.531644	0.328475	0.0356385	-5.78015	-2.98771	30.1077	2.19243
3050	23.4522	-0.00374899	1.40114	-0.357343	0.388535	0.330755	-0.0356487	-5.79143	-2.97253	30.1353	1.76309
3060	23.192	1.3194	0.581602	-0.6361	0.232945	0.328797	-0.106969	-5.80232	-2.95726	30.1628	0.507245
3070	20.152	-0.0553494	-0.813711	-0.817846	0.0706326	0.322994	-0.178233	-5.81281	-2.94189	30.1902	-1.23793
3080	17.112	-1.77153	-1.74162	-0.812957	-0.0921861	0.313721	-0.249356	-5.8229	-2.92644	30.2175	-2.33304
3090	18.7278	-0.295472	-1.34296	-0.564437	-0.249988	0.301401	-0.320256	-5.83256	-2.91089	30.2446	-1.85598
3100	22.3389	1.3569	-0.0294988	-0.145336	-0.402052	0.286418	-0.390856	-5.8418	-2.89525	30.2717	-0.290469
3110	22.9739	0.065842	1.12582	0.329444	-0.548994	0.269257	-0.461087	-5.85061	-2.87952	30.2986	1.17553
3120	23.2783	0.788852	1.24495	0.751165	-0.691404	0.250439	-0.530886	-5.85897	-2.8637	30.3255	1.55515
3130	22.4	0.552801	0.495568	1.04981	-0.829722	0.230435	-0.6002	-5.86689	-2.84779	30.3522	0.946093
3140	20.7333	-0.474315	-0.230286	1.18079	-0.964918	0.209556	-0.668973	-5.87434	-2.8318	30.3788	0.195141
3150	20.281	-0.855393	-0.313002	1.10983	-1.09764	0.188004	-0.737149	-5.88132	-2.81571	30.4053	-0.112807
3160	21.0429	0.167847	0.276914	0.837714	-1.22237	0.165682	-0.804666	-5.88783	-2.79954	30.4317	0.0579408
3170	21.1	0.224537	0.685466	0.435652	-1.332	0.142416	-0.871463	-5.89384	-2.78328	30.458	-0.0684636
3180	20.1	0.757712	0.440043	-0.0161683	-1.41944	0.118045	-0.937469	-5.89937	-2.76694	30.4842	-0.877517
3190	19.0652	-0.208158	-0.193399	-0.442892	-1.47775	0.0925039	-1.00261	-5.90439	-2.75051	30.5103	-2.02154
3200	17.9783	-0.227238	-0.751469	-0.75533	-1.50035	0.0658734	-1.06681	-5.9089	-2.73399	30.5362	-2.94128
3210	17.1056	-0.308526	-0.756982	-0.901222	-1.48043	0.0383518	-1.13	-5.91288	-2.71739	30.5621	-3.10028
3220	18.1611	0.044158	-0.335217	-0.906601	-1.40982	0.0102067	-1.19211	-5.91634	-2.70071	30.5878	-2.64143
3230	18.8348	0.616202	-0.0296408	-0.841563	-1.28141	-0.0182768	-1.25309	-5.91926	-2.68394	30.6134	-2.17089
3240	18.6174	-0.168537	-0.150833	-0.769796	-1.09242	-0.0470104	-1.31287	-5.92163	-2.6671	30.6389	-2.06006
3250	18.4	-0.723754	-0.333025	-0.692594	-0.847602	-0.0758681	-1.3714	-5.92345	-2.65017	30.6643	-1.94909
3260	19.3545	0.223925	-0.123972	-0.594935	-0.555386	-0.104693	-1.42864	-5.9247	-2.63316	30.6896	-1.37899
3270	20.3091	0.371184	0.106354	-0.445991	-0.226775	-0.133329	-1.48454	-5.92539	-2.61607	30.7148	-0.699742
3280	20.6538	-0.184395	-0.0543062	-0.21861	0.12587	-0.16164	-1.53906	-5.9255	-2.5989	30.7399	-0.308687
3290	20.8462	0.174147	-0.474327	0.0692225	0.490026	-0.1895	-1.59217	-5.92502	-2.58165	30.7649	-0.104579
3300	21.2615	-0.623119	-0.429926	0.335311	0.853433	-0.216814	-1.64383	-5.92395	-2.56432	30.7897	0.542005
3310	22.5692	-0.111915	0.231535	0.508776	1.20406	-0.243511	-1.69398	-5.92227	-2.54692	30.8145	1.70086
3320	23.8769	0.522593	0.908741	0.563102	1.53104	-0.269525	-1.7426	-5.91999	-2.52944	30.8391	2.73336
3330	23.7455	-0.324567	0.860632	0.500232	1.82631	-0.294789	-1.78965	-5.9171	-2.51188	30.8636	2.89239
3340	22.6545	-0.224413	0.200003	0.362525	2.0845	-0.319236	-1.83507	-5.91359	-2.49425	30.888	2.32779
3350	21.9273	-0.248674	-0.581796	0.226944	2.30229	-0.342802	-1.87883	-5.90945	-2.47654	30.9123	1.60464
3360	21.7455	0.579306	-1.28384	0.177858	2.47811	-0.365411	-1.9209	-5.90467	-2.45876	30.9365	1.00672
3370	21.8476	-0.379375	-1.3609	0.231261	2.61068	-0.386918	-1.96123	-5.89926	-2.4409	30.9606	1.09413
3380	23.0857	-0.117283	-0.564557	0.355595	2.69896	-0.407002	-1.99978	-5.8932	-2.42297	30.9846	2.08299
3390	24.2045	0.00401147	0.4756	0.477047	2.74318	-0.4253	-2.03653	-5.88648	-2.40497	31.0084	3.27053
3400	24.25	0.609899	1.15852	0.52584	2.74465	-0.441537	-2.07144	-5.8791	-2.38689	31.0322	3.98748
3410	24.2955	-0.330415	1.29002	0.489284	2.70507	-0.455554	-2.10448	-5.87105	-2.36875	31.0558	4.02881
3420	23.625	0.00885836	0.769797	0.381345	2.627	-0.467196	-2.13562	-5.86233	-2.35053	31.0794	3.31095
3430	22.875	-0.509336	-0.0910082	0.245022	2.51153	-0.476363	-2.16485	-5.85293	-2.33225	31.1028	2.18918
3440	22.2045	0.182631	-0.72378	0.129312	2.359	-0.482965	-2.19217	-5.84284	-2.31389	31.1261	1.28157
3450	21.6136	0.386453	-0.960249	0.0740124	2.1696	-0.486914	-2.21756	-5.83206	-2.29547	31.1493	0.796448
3460	21.5	-0.779324	-0.588752	0.0935427	1.94408	-0.488172	-2.24104	-5.82058	-2.27698	31.1724	0.960696
3470	22.5	0.16984	0.136202	0.174666	1.68293	-0.48671	-2.26262	-5.80841	-2.25842	31.1954	1.50709
3480	23.3077	0.900141	0.517417	0.284466	1.3873	-0.482498	-2.28232	-5.79552	-2.23979	31.2182	1.70668
3490	22.3846	0.191622	0.184146	0.389282	1.05885	-0.475498	-2.30014	-5.78194	-2.2211	31.241	1.15678
3500	21.4615	-0.486454	-0.224273	0.477212	0.698807	-0.465665	-2.31613	-5.76763	-2.20234	31.2636	0.486081
3510	21.1	-0.362195	-0.159318	0.544315	0.309167	-0.452947	-2.3303	-5.75262	-2.18352	31.2862	0.241216
3520	21.3	0.241539	0.123564	0.590956	-0.106888	-0.43729	-2.3427	-5.73688	-2.16463	31.3086	0.170341
3530	21.5	-0.0104783	0.255311	0.608889	-0.544709	-0.418637	-2.35337	-5.72043	-2.14568	31.3309	-0.0991464
3540	20.9444	0.313289	0.287611	0.588416	-0.998623	-0.39693	-2.36233	-5.70326	-2.12667	31.3531	-0.519526
3550	20.3889	-0.0474138	0.218669	0.529598	-1.46106	-0.372113	-2.36963	-5.68536	-2.1076	31.3752	-1.0849
3560	19.8304	0.0177861	0.235747	0.433514	-1.92293	-0.344134	-2.37531	-5.66674	-2.08846	31.3972	-1.5978
3570	19.2652	0.0139152	0.435302	0.285032	-2.37395	-0.312939	-2.37939	-5.6474	-2.06926	31.4191	-1.96656
3580	18.7	-0.0519825	0.723706	0.0716069	-2.80259	-0.278476	-2.38192	-5.62734	-2.05	31.4409	-2.28575
3590	18.15	0.199907	0.751416	-0.216218	-3.19661	-0.240691	-2.38291	-5.60656	-2.03068	31.4625	-2.9021
3600	17.6	-0.160741	0.311443	-0.566367	-3.54296	-0.199527	-2.3824	-5.58506	-2.0113	31.4841	-3.99741
3610	16.2957	-0.0752148	-0.419079	-0.941435	-3.82845	-0.154914	-2.38042	-5.56284	-1.99187	31.5055	-5.34388
3620	14.9913	0.100978	-1.12166	-1.28864	-4.03985	-0.10679	-2.37701	-5.53991	-1.97237	31.5268	-6.55694
3630	14.4333	0.122886	-1.58664	-1.55047	-4.16398	-0.0551408	-2.37217	-5.51626	-1.95282	31.548	-7.35623
3640	14.1952	-0.532244	-1.82909	-1.67033	-4.18844	-2.61e-05	-2.36596	-5.49189	-1.93321	31.5691	-7.68789
3650	14.3182	0.186305	-1.98488	-1.60692	-4.10544	0.0582945	-2.35836	-5.46681	-1.91354	31.5901	-7.63894
3660	14.6818	-0.227124	-1.79659	-1.38086	-3.91855	0.11931	-2.34939	-5.44101	-1.89382	31.611	-6.9767
3670	16.3	-0.457601	-0.661949	-1.04538	-3.63688	0.182332	-2.33904	-5.41451	-1.87405	31.6318	-5.16187
3680	19.8	-0.30656	1.31499	-0.660504	-3.27118	0.246644	-2.32731	-5.3873	-1.85421	31.6525	-2.37005
3690	23.3	0.855783	2.91015	-0.283323	-2.8326	0.311524	-2.31421	-5.3594	-1.83433	31.673	0.105757
3700	22.9957	-0.310506	2.96003	0.0351691	-2.33314	0.376255	-2.29973	-5.33079	-1.81439	31.6935	1.03831
3710	22.6913	0.175854	1.47726	0.270979	-1.78648	0.440116	-2.28388	-5.30149	-1.7944	31.7138	0.401872
3720	21.8045	0.571788	-0.606014	0.438394	-1.20869	0.502389	-2.26666	-5.27151	-1.77436	31.734	-0.873923
3730	20.6682	-0.388437	-2.33173	0.558131	-0.616883	0.562354	-2.24805	-5.24083	-1.75427	31.7541	-1.82812
3740	20.8391	-0.809752	-3.08742	0.647033	-0.0274149	0.619293	-2.22807	-5.20948	-1.73412	31.7741	-1.84851
3750	22.3174	0.380105	-2.80943	0.710516	0.546522	0.672485	-2.20672	-5.17746	-1.71393	31.794	-0.879903
3760	23.7917	-0.168941	-1.99527	0.750354	1.09731	0.721213	-2.18398	-5.14476	-1.69368	31.8138	0.573601
3770	25.25	0.353352	-1.04253	0.761299	1.61899	0.764756	-2.15987	-5.11139	-1.67339	31.8335	2.10251
3780	26.7083	0.313758	0.161769	0.736113	2.10588	0.802397	-2.13437	-5.07737	-1.65305	31.853	3.80616
3790	28.2333	-0.68993	1.44124	0.667489	2.55237	0.833421	-2.10751	-5.04269	-1.63266	31.8725	5.49452
3800	29.775	0.161901	2.39063	0.548085	2.95288	0.857114	-2.07927	-5.00736	-1.61222	31.8918	6.74871
3810	30.4565	0.0588845	2.5192	0.370588	3.30278	0.872765	-2.04966	-4.97138	-1.59174	31.9111	7.06534
3820	29.8478	-0.013261	1.96562	0.135308	3.59956	0.879696	-2.0187	-4.93477	-1.57121	31.9302	6.58019
3830	29.2174	-0.22004	1.23332	-0.126483	3.84105	0.877368	-1.98639	-4.89753	-1.55064	31.9492	5.82525
3840	28.3913	0.187278	0.335656	-0.348492	4.02561	0.865288	-1.95277	-4.85967	-1.53002	31.9681	4.87807
3850	27.5652	-0.0812696	-0.749438	-0.457499	4.15284	0.842976	-1.91786	-4.82119	-1.50936	31.9869	3.78887
3860	27.1217	0.322596	-1.78748	-0.399609	4.22381	0.80997	-1.88173	-4.78212	-1.48866	32.0056	2.84669
3870	26.7739	-0.947858	-1.95524	-0.174839	4.24015	0.765887	-1.8444	-4.74245	-1.46791	32.0241	2.87595
3880	28.0783	-0.548763	-0.938607	0.171427	4.20186	0.710706	-1.80592	-4.70219	-1.44712	32.0426	4.14539
3890	31.0348	0.843137	0.604837	0.539129	4.1084	0.645058	-1.76631	-4.66136	-1.42629	32.0609	5.89743
3900	32.9417	1.72276	1.53281	0.81535	3.95956	0.569863	-1.7256	-4.61996	-1.40542	32.0792	6.87758
3910	30.65	0.030918	1.26321	0.910021	3.75611	0.486121	-1.68382	-4.578	-1.38451	32.0973	6.41546
3920	28.3583	-0.77914	0.357709	0.828134	3.50137	0.394842	-1.64099	-4.5355	-1.36355	32.1153	5.08206
3930	27.6667	-0.572193	-0.346388	0.604461	3.20055	0.297038	-1.59713	-4.49246	-1.34256	32.1332	3.75566
3940	27.375	-0.243657	-0.45625	0.278183	2.85976	0.193726	-1.55228	-4.4489	-1.32153	32.151	2.87542
3950	27.0833	-0.427919	-0.157837	-0.0883784	2.48534	0.0859249	-1.50647	-4.40482	-1.30047	32.1687	2.32505
3960	26.7917	0.686664	0.00416963	-0.397019	2.08385	-0.025344	-1.45973	-4.36025	-1.27936	32.1863	1.66566
3970	26.5	0.861487	-0.27374	-0.5785	1.6621	-0.139058	-1.4121	-4.31518	-1.25822	32.2038	0.670802
3980	25.02	0.311513	-0.909451	-0.628563	1.22767	-0.254195	-1.36362	-4.26963	-1.23704	32.2211	-0.564542
3990	23.54	-0.882095	-1.28003	-0.572042	0.787794	-0.369732	-1.31431	-4.22361	-1.21583	32.2384	-1.43401
4000	23.675	-0.52992	-0.733981	-0.442106	0.350628	-0.484642	-1.26422	-4.17714	-1.19458	32.2555	-1.3101
4010	25.425	0.439283	0.465608	-0.284198	-0.0745962	-0.597901	-1.21338	-4.13022	-1.1733	32.2725	-0.491088
4020	26.8936	0.961988	1.32439	-0.150742	-0.478606	-0.708485	-1.16183	-4.08286	-1.15199	32.2895	-0.0134377
4030	25.8298	-0.364864	1.40297	-0.088575	-0.8534	-0.815322	-1.10962	-4.03507	-1.13064	32.3063	-0.354331
4040	24.766	-0.106722	0.857843	-0.109588	-1.19368	-0.917141	-1.05677	-3.98687	-1.10926	32.323	-1.36257
4050	23.7021	0.195625	-0.0162873	-0.179768	-1.49869	-1.01249	-1.00333	-3.93827	-1.08785	32.3395	-2.70724
4060	22.6383	-0.0959744	-0.83624	-0.226414	-1.76911	-1.09973	-0.949328	-3.88927	-1.06641	32.356	-3.93149
4070	22.3111	-0.10437	-1.21416	-0.177942	-2.00575	-1.17714	-0.894813	-3.83988	-1.04494	32.3724	-4.57499
4080	23.0889	-0.680603	-0.93472	-0.00372675	-2.20974	-1.24303	-0.839826	-3.79013	-1.02343	32.3886	-4.39122
4090	23.8667	0.626393	-0.294781	0.292714	-2.38221	-1.29571	-0.784414	-3.74	-1.0019	32.4048	-3.67999
4100	24.24	-0.108975	0.0757887	0.659092	-2.52312	-1.3335	-0.728628	-3.68953	-0.980343	32.4208	-3.12174
4110	24.44	-0.21372	0.244947	0.980071	-2.63241	-1.35497	-0.672512	-3.63871	-0.958755	32.4367	-2.76236
4120	24.64	0.267094	0.627281	1.12497	-2.71023	-1.35902	-0.616109	-3.58756	-0.93714	32.4525	-2.317
4130	24.8	-0.538774	1.06329	1.02731	-2.75647	-1.34537	-0.559452	-3.53609	-0.915498	32.4682	-2.01123
4140	24.9429	-0.449162	1.13888	0.686865	-2.76986	-1.31417	-0.50256	-3.4843	-0.89383	32.4838	-2.25829
4150	25.0857	1.25135	0.672782	0.179	-2.7447	-1.26573	-0.445459	-3.43222	-0.872137	32.4993	-3.15885
4160	23.1875	-0.374401	-0.343247	-0.372784	-2.6741	-1.20055	-0.388176	-3.37984	-0.850418	32.5147	-4.59068
4170	21.0625	-0.937547	-1.35777	-0.840406	-2.55169	-1.11936	-0.330738	-3.32718	-0.828676	32.53	-5.86922
4180	21.1034	-0.676976	-1.52146	-1.11273	-2.37194	-1.02314	-0.273172	-3.27424	-0.806909	32.5451	-6.02927
4190	23.3103	0.108254	-0.689184	-1.15867	-2.13096	-0.913267	-0.215508	-3.22105	-0.78512	32.5601	-4.89208
4200	25.5172	0.29448	0.404145	-1.03417	-1.83198	-0.791275	-0.157773	-3.1676	-0.763308	32.5751	-3.25328
4210	26.85	0.260143	1.05624	-0.809963	-1.48289	-0.658842	-0.0999952	-3.1139	-0.741475	32.5899	-1.89545
4220	27.6	-0.503346	1.23848	-0.551963	-1.09412	-0.517684	-0.0422044	-3.05996	-0.71962	32.6046	-0.925282
4230	28.35	0.376725	1.01869	-0.316627	-0.677036	-0.36951	0.0155718	-3.0058	-0.697745	32.6192	-0.34448
4240	28.7667	-0.126329	0.583762	-0.134316	-0.244642	-0.216034	0.0733055	-2.95141	-0.67585	32.6337	-0.0112304
4250	29.1	0.370073	-0.111198	0.0346024	0.188171	-0.0589673	0.130969	-2.89681	-0.653936	32.6481	0.052608
4260	29.3857	0.185535	-0.969169	0.219644	0.60477	0.099978	0.188534	-2.84201	-0.632003	32.6623	-0.0447772
4270	29.6	-0.453285	-1.63563	0.413969	0.988084	0.259088	0.245975	-2.78701	-0.610051	32.6765	0.0255134
4280	29.8143	-0.668565	-1.5491	0.607281	1.32183	0.416648	0.303268	-2.73183	-0.588083	32.6906	0.796655
4290	31.7261	-0.536864	-0.462958	0.781949	1.59092	0.570944	0.360386	-2.67646	-0.566097	32.7045	2.48086
4300	34.7696	0.245396	0.994493	0.882573	1.78354	0.720261	0.417305	-2.62093	-0.544095	32.7183	4.38087
4310	36.4174	1.02602	1.76984	0.8428	1.89004	0.862951	0.474001	-2.56524	-0.522078	32.732	5.36563
4320	34.8087	-0.421874	1.27054	0.617418	1.9071	0.997564	0.53045	-2.50939	-0.500046	32.7457	4.79262
4330	33.2	-0.754192	0.086687	0.265077	1.84078	1.12235	0.586629	-2.45339	-0.477999	32.7591	3.31489
4340	32.2	-0.00782458	-0.905243	-0.122425	1.7019	1.23527	0.642514	-2.39727	-0.455938	32.7725	1.9095
4350	31.2	-0.334692	-1.24871	-0.447646	1.50301	1.33433	0.698082	-2.34101	-0.433865	32.7858	1.14098
4360	31.45	-0.565325	-0.874492	-0.63196	1.25763	1.41794	0.753309	-2.28463	-0.411778	32.799	1.16912
4370	32.95	0.00543731	-0.00710771	-0.671751	0.981268	1.48469	0.808172	-2.22814	-0.38968	32.812	1.7871
4380	34.2154	0.680871	0.60968	-0.5864	0.691508	1.53322	0.862645	-2.17155	-0.367571	32.825	2.24801
4390	33.3692	0.327117	0.471816	-0.403722	0.405972	1.56218	0.916688	-2.11487	-0.345451	32.8378	2.03624
4400	32.5231	-0.534096	-0.033352	-0.188405	0.142374	1.57021	0.970258	-2.0581	-0.32332	32.8505	1.49083
4410	32.54	-0.20775	-0.29497	-0.0168416	-0.0827128	1.55595	1.02331	-2.00126	-0.301181	32.8632	1.16143
4420	33.42	-0.399255	-0.0533184	0.0770231	-0.254869	1.51804	1.07582	-1.94434	-0.279032	32.8757	1.28688
4430	34.3	0.889254	0.260949	0.0798795	-0.363576	1.45536	1.12774	-1.88736	-0.256875	32.8881	1.43261
4440	33.5963	0.0289825	0.212933	0.0155778	-0.40501	1.36755	1.17903	-1.83034	-0.234711	32.9003	1.19105
4450	32.8926	-0.103027	-0.081854	-0.0816753	-0.380005	1.2559	1.22963	-1.77327	-0.212539	32.9125	0.712367
4460	32.4517	-0.470422	-0.285185	-0.202488	-0.298709	1.12279	1.2795	-1.71616	-0.190362	32.9246	0.336408
4470	32.6241	0.283698	-0.196802	-0.341868	-0.174925	0.971003	1.32859	-1.65903	-0.168178	32.9365	0.257408
4480	32.7966	-0.0413892	0.0418529	-0.457956	-0.0234362	0.803402	1.37685	-1.60188	-0.145989	32.9484	0.363863
4490	32.9828	0.482247	-0.0360586	-0.482377	0.140483	0.622847	1.42422	-1.54472	-0.123796	32.9601	0.244893
4500	33.1897	-0.344338	-0.39152	-0.367605	0.302871	0.432196	1.47066	-1.48756	-0.101599	32.9717	-0.0240579
4510	33.3966	-0.0845238	-0.432453	-0.11863	0.450956	0.23431	1.51611	-1.43041	-0.0793983	32.9833	0.134182
4520	33.8846	-0.0885513	-0.000259323	0.233361	0.57242	0.032011	1.56052	-1.37327	-0.0571951	32.9947	0.837533
4530	34.6538	0.212018	0.476625	0.62004	0.655052	-0.172066	1.60383	-1.31616	-0.0349898	33.0059	1.57965
4540	35.4231	0.0799067	0.683222	0.956305	0.686853	-0.375526	1.646	-1.25908	-0.012783	33.0171	1.95085
4550	35.2	-0.319576	0.634276	1.14958	0.656591	-0.576211	1.68697	-1.20204	0.00942456	33.0282	1.86424
4560	34.8667	-0.140163	0.521793	1.15312	0.557819	-0.772163	1.72669	-1.14505	0.0316324	33.0392	1.46057
4570	34.5333	0.348808	0.326094	0.96285	0.395867	-0.961435	1.76511	-1.08812	0.0538398	33.05	0.723376
4580	33.1355	0.17999	-0.312985	0.628328	0.182571	-1.14198	1.80218	-1.03126	0.0760463	33.0608	-0.644067
4590	31.6194	0.13927	-1.20383	0.255451	-0.0692724	-1.31172	1.83784	-0.974466	0.0982511	33.0714	-2.32938
4600	30.1032	-0.0368302	-1.50658	-0.044782	-0.346871	-1.46859	1.87204	-0.91776	0.120454	33.0819	-3.36683
4610	30.4069	-0.489984	-1.10421	-0.205544	-0.637004	-1.61051	1.90473	-0.861146	0.142653	33.0923	-3.55727
4620	31.1655	0.291344	-0.404404	-0.24516	-0.924419	-1.73542	1.93587	-0.804633	0.16485	33.1026	-3.3094
4630	31.9241	-0.134701	0.281528	-0.250472	-1.19222	-1.84126	1.96542	-0.748228	0.187042	33.1128	-3.00242
4640	32.1038	0.34826	0.86086	-0.315567	-1.42361	-1.92598	1.99336	-0.69194	0.209229	33.1229	-2.8043
4650	32.2192	-0.407304	1.24668	-0.484298	-1.60428	-1.98752	2.01967	-0.635779	0.231412	33.1329	-2.82941
4660	31.9769	-0.0355841	1.26233	-0.743845	-1.72648	-2.02386	2.04432	-0.579751	0.253588	33.1427	-3.23185
4670	30.9	0.415477	0.724454	-1.05445	-1.7889	-2.03339	2.06732	-0.523866	0.275758	33.1525	-4.15229
4680	29.8231	-0.316259	-0.13133	-1.36294	-1.79262	-2.01546	2.08867	-0.468132	0.29792	33.1621	-5.30234
4690	29.4533	-0.0250424	-0.744505	-1.59937	-1.73861	-1.97063	2.10839	-0.412558	0.320075	33.1716	-6.05312
4700	29.3867	-0.00910762	-1.0702	-1.66212	-1.63024	-1.90038	2.12648	-0.357151	0.342221	33.1811	-6.26294
4710	29.32	-0.141698	-1.10157	-1.48252	-1.47463	-1.8065	2.14295	-0.30192	0.364359	33.1904	-5.86522
4720	30.6344	-0.748721	-0.366591	-1.07619	-1.28075	-1.69077	2.15778	-0.246873	0.386487	33.1996	-4.41431
4730	32.5406	0.145886	0.836727	-0.517327	-1.0594	-1.555	2.17097	-0.192015	0.408604	33.2086	-2.295
4740	34.4469	0.000918394	1.20797	0.110757	-0.821749	-1.40099	2.18251	-0.137351	0.430711	33.2176	-0.904017
4750	35.3655	0.182783	0.413203	0.729647	-0.578984	-1.23056	2.19241	-0.0828879	0.452806	33.2265	-0.666692
4760	35.2966	-0.230601	-0.616476	1.26964	-0.342125	-1.04549	2.20064	-0.028628	0.474889	33.2352	-0.734451
4770	35.2276	-0.0478469	-1.09115	1.66154	-0.120954	-0.847603	2.20722	0.0254259	0.49696	33.2439	-0.398167
4780	36.3778	-0.396868	-0.691199	1.87799	0.0775645	-0.638698	2.21212	0.0792718	0.519017	33.2524	0.625653
4790	38.3407	0.149642	0.20633	1.92951	0.248804	-0.420622	2.21535	0.132908	0.54106	33.2609	1.96402
4800	40.3037	1.17676	0.869606	1.83287	0.390284	-0.195393	2.21691	0.186334	0.563089	33.2692	2.89737
4810	39.4269	0.0648257	0.708014	1.60708	0.5024	0.0348279	2.21679	0.239549	0.585102	33.2774	2.85232
4820	38.2346	-0.420252	-0.179051	1.28891	0.588204	0.267848	2.21498	0.292554	0.6071	33.2855	1.96591
4830	37.5714	-0.677108	-0.789403	0.920898	0.653016	0.501424	2.21149	0.345348	0.629081	33.2935	1.28593
4840	38.1429	0.466629	-0.474241	0.530296	0.703202	0.733142	2.20631	0.397931	0.651046	33.3013	1.4924
4850	38.7143	-0.224066	0.316832	0.108252	0.744255	0.960543	2.19943	0.450303	0.672993	33.3091	2.12988
4860	38.7031	-0.331215	0.696165	-0.354217	0.781624	1.18117	2.19086	0.502463	0.694921	33.3168	2.30474
4870	38.1094	-0.0765732	0.45919	-0.84056	0.820038	1.39263	2.18059	0.554413	0.716831	33.3243	1.8313
4880	37.5156	0.147397	0.00456542	-1.31585	0.864136	1.5928	2.16861	0.606151	0.738721	33.3317	1.14566
4890	37.2393	-0.515436	-0.193237	-1.73833	0.917523	1.77984	2.15492	0.657679	0.760591	33.3391	0.76579
4900	37.7036	0.191545	-0.104628	-2.06293	0.982767	1.95195	2.13951	0.708999	0.78244	33.3463	0.767162
4910	38.1679	0.0756013	0.0169745	-2.22868	1.06123	2.10768	2.12238	0.76011	0.804268	33.3534	0.957197
4920	38.6679	0.0777162	0.122156	-2.19588	1.15342	2.24602	2.10354	0.811014	0.826074	33.3604	1.32572
4930	39.2036	-0.0567294	0.301067	-1.9335	1.2565	2.36635	2.08297	0.861712	0.847858	33.3672	1.99042
4940	39.7393	0.117684	0.23791	-1.44259	1.36683	2.4681	2.06068	0.912205	0.869618	33.374	2.63024
4950	40.1172	-0.140826	-0.311642	-0.757316	1.47825	2.55084	2.03668	0.962496	0.891355	33.3807	2.96013
4960	40.4276	0.343693	-1.03254	0.0453325	1.58388	2.61424	2.01096	1.01259	0.913067	33.3872	3.21092
4970	40.7379	-0.301978	-1.04524	0.858381	1.67673	2.65808	1.98353	1.06248	0.934754	33.3937	4.14795
4980	42.5032	-0.481456	-0.110722	1.57646	1.74968	2.68225	1.95441	1.11217	0.956416	33.4	5.89767
4990	44.6323	-0.232787	1.0033	2.08721	1.79555	2.68667	1.92363	1.16168	0.978051	33.4062	7.57274
5000	46.7613	1.08795	1.43536	2.28175	1.80714	2.67152	1.89125	1.21099	0.99966	33.4123	8.19577
5010	45.7926	-0.183004	0.866725	2.10744	1.77981	2.63739	1.85733	1.26011	1.02124	33.4183	7.39136
5020	43.4963	-0.370294	-0.201624	1.65045	1.71665	2.58537	1.82193	1.30904	1.04279	33.4242	5.75085
5030	41.2	-0.425042	-1.02095	1.03473	1.62208	2.51667	1.78514	1.35779	1.06432	33.43	4.15252
5040	40.7806	0.0451513	-1.19076	0.388674	1.50031	2.4325	1.74704	1.40635	1.08581	33.4357	3.13072
5050	40.3613	-0.0142753	-0.864881	-0.173977	1.3555	2.33416	1.70771	1.45474	1.10728	33.4412	2.6508
5060	39.9419	-0.270489	-0.343447	-0.615464	1.19214	2.22298	1.66724	1.50294	1.12871	33.4467	2.45621
5070	39.81	-0.00162928	0.0865476	-0.928404	1.0168	2.10027	1.62573	1.55097	1.15012	33.452	2.27522
5080	39.71	-0.444976	0.392724	-1.12813	0.838398	1.96735	1.58326	1.59883	1.17149	33.4573	2.07034
5090	39.61	0.317653	0.627605	-1.27369	0.665977	1.82553	1.53993	1.64652	1.19283	33.4624	1.84543
5100	39.1345	-0.0386924	0.610661	-1.42827	0.506342	1.67614	1.49584	1.69404	1.21413	33.4674	1.36487
5110	38.6172	-0.253018	0.449585	-1.61483	0.361997	1.52049	1.45106	1.74139	1.2354	33.4723	0.717246
5120	38.1	0.120744	0.390935	-1.81752	0.232003	1.35985	1.4057	1.78858	1.25664	33.4771	0.165266
5130	37.7333	-0.113205	0.414025	-1.99992	0.114182	1.19527	1.35985	1.8356	1.27785	33.4817	-0.276438
5140	37.3667	-0.21297	0.441724	-2.11058	0.00658965	1.02766	1.3136	1.88246	1.29901	33.4863	-0.634608
5150	37	0.475162	0.253799	-2.10382	-0.0927105	0.85771	1.26703	1.92917	1.32015	33.4908	-1.08502
5160	36.0741	-0.0217519	-0.369957	-1.9552	-0.185346	0.686034	1.22025	1.97572	1.34124	33.4951	-1.82447
5170	35.1481	-0.453268	-1.05234	-1.65138	-0.273053	0.513252	1.17334	2.02211	1.3623	33.4993	-2.46352
5180	34.9667	-0.711359	-1.27278	-1.19167	-0.35753	0.340085	1.1264	2.06836	1.38332	33.5035	-2.48189
5190	36.5222	0.417055	-0.98655	-0.59281	-0.44013	0.167347	1.07952	2.11445	1.4043	33.5075	-1.85214
5200	38.0778	0.382339	-0.449042	0.1086	-0.521973	-0.00418169	1.03278	2.16039	1.42524	33.5114	-0.866597
5210	38.5222	0.504283	-0.0902761	0.861768	-0.604063	-0.17373	0.986291	2.20619	1.44614	33.5152	-0.00630191
5220	38.2259	-0.30237	-0.108292	1.5948	-0.68734	-0.340554	0.940132	2.25185	1.46701	33.5189	0.458616
5230	37.9296	-0.76203	0.0140501	2.21458	-0.772652	-0.503991	0.894399	2.29736	1.48783	33.5225	0.951982
5240	39.0893	-0.32055	0.619978	2.63358	-0.860944	-0.663374	0.849183	2.34274	1.50861	33.5259	1.72924
5250	40.4107	-0.00443985	1.44516	2.78017	-0.953343	-0.818093	0.804576	2.38798	1.52934	33.5293	2.4539
5260	41.3759	0.901068	1.72067	2.58982	-1.04979	-0.967565	0.760668	2.43308	1.55004	33.5325	2.29315
5270	39.1345	-0.250495	1.02226	2.0639	-1.14662	-1.11127	0.717552	2.47806	1.57069	33.5356	0.828267
5280	36.8931	-0.208962	-0.113383	1.28367	-1.2394	-1.24888	0.675319	2.5229	1.59129	33.5387	-1.31799
5290	34.975	0.101145	-0.862966	0.347115	-1.32361	-1.38015	0.634061	2.56762	1.61186	33.5416	-3.21961
5300	34.35	0.222628	-0.768919	-0.643207	-1.39474	-1.50486	0.593868	2.61222	1.63237	33.5444	-4.31173
5310	33.725	-0.150435	-0.219276	-1.56485	-1.44827	-1.6228	0.554833	2.65669	1.65284	33.5471	-4.8552
5320	33.1	0.666717	0.0180658	-2.2925	-1.47965	-1.73379	0.517047	2.70104	1.67327	33.5497	-5.48788
5330	32.2724	0.303787	-0.254	-2.74244	-1.48424	-1.83773	0.4806	2.74528	1.69364	33.5521	-6.3184
5340	31.4448	-0.537808	-0.815062	-2.87856	-1.4576	-1.93455	0.445584	2.78941	1.71397	33.5545	-7.08578
5350	30.85	-0.864546	-1.13522	-2.68918	-1.39741	-2.02414	0.412087	2.83342	1.73425	33.5567	-7.24596
5360	32.35	0.0784975	-0.986571	-2.18994	-1.30643	-2.10632	0.380201	2.87733	1.75449	33.5589	-6.58927
5370	33.85	0.580102	-0.468239	-1.47252	-1.191	-2.18095	0.350014	2.92113	1.77467	33.5609	-5.31271
5380	35.3036	0.72601	0.21499	-0.640786	-1.05809	-2.2479	0.321609	2.96482	1.7948	33.5628	-3.73178
5390	36.3393	-0.278276	0.699436	0.220706	-0.914681	-2.307	0.295062	3.00842	1.81488	33.5647	-2.30154
5400	37.375	0.137841	0.631693	1.03135	-0.76781	-2.35801	0.270441	3.05191	1.83491	33.5664	-1.46277
5410	38.1677	-0.041863	0.151165	1.71721	-0.624533	-2.40068	0.2478	3.09531	1.85489	33.5679	-1.15683
5420	38.3935	-0.0349985	-0.078635	2.2243	-0.49206	-2.43471	0.227189	3.13861	1.87481	33.5694	-0.781111
5430	38.6194	0.101344	0.193	2.49458	-0.378317	-2.45986	0.208652	3.18183	1.89468	33.5708	-0.150597
5440	38.7467	-0.0265538	0.517509	2.49752	-0.291646	-2.47588	0.192225	3.22495	1.9145	33.5721	0.247503
5450	38.48	-0.2425	0.559186	2.25688	-0.238267	-2.48253	0.177927	3.26799	1.93426	33.5732	0.0952697
5460	38.2133	0.126704	0.392655	1.81264	-0.216905	-2.47957	0.165771	3.31095	1.95397	33.5742	-0.491186
5470	37.85	-0.283153	0.225541	1.22182	-0.223819	-2.46683	0.155754	3.35382	1.97362	33.5752	-1.24328
5480	37.1	-0.338089	0.215489	0.555657	-0.253246	-2.44422	0.147868	3.3966	1.99322	33.576	-1.92632
5490	36.35	0.152306	0.0974499	-0.103859	-0.299523	-2.41174	0.142095	3.4393	2.01275	33.5767	-2.71767
5500	35.6	0.145087	-0.250017	-0.68568	-0.356948	-2.36942	0.138403	3.48192	2.03224	33.5773	-3.66207
5510	34.7379	0.0162723	-0.652468	-1.12998	-0.419763	-2.31727	0.136744	3.52444	2.05166	33.5778	-4.51947
5520	33.8759	-0.0935258	-0.884018	-1.39572	-0.482416	-2.25535	0.137057	3.56688	2.07102	33.5782	-5.0175
5530	33.2719	-0.699478	-0.591471	-1.47667	-0.540524	-2.18381	0.139274	3.60922	2.09033	33.5784	-4.79248
5540	34.9906	-0.538293	0.235398	-1.42472	-0.590372	-2.10293	0.14333	3.65147	2.10957	33.5786	-3.88262
5550	36.7094	0.0279983	1.12202	-1.31326	-0.628355	-2.01304	0.149158	3.69362	2.12875	33.5786	-2.83264
5560	38.4281	1.37814	1.58589	-1.21668	-0.650892	-1.91455	0.156692	3.73567	2.14787	33.5786	-2.19624
5570	37.8091	0.397807	1.3302	-1.19821	-0.655116	-1.80788	0.165865	3.77761	2.16693	33.5784	-2.331
5580	36.9303	-0.250958	0.700511	-1.28376	-0.639187	-1.69349	0.176612	3.81945	2.18593	33.5781	-2.91592
5590	36.0515	-0.204791	0.163101	-1.42316	-0.605239	-1.57202	0.188866	3.86117	2.20487	33.5777	-3.43732
5600	35.4677	-0.121844	-0.552639	-1.48653	-0.556307	-1.44423	0.202562	3.90278	2.22374	33.5772	-4.0397
5610	35.0806	0.184801	-1.6083	-1.36194	-0.495299	-1.31089	0.217633	3.94427	2.24254	33.5766	-4.77643
5620	34.6935	-0.682027	-2.19128	-0.998797	-0.425245	-1.17278	0.234014	3.98564	2.26128	33.5759	-4.7881
5630	35.9107	-0.804723	-1.70086	-0.400329	-0.349686	-1.03066	0.251637	4.02688	2.27996	33.575	-3.48154
5640	38.7321	0.176709	-0.411612	0.324714	-0.271301	-0.885329	0.270436	4.068	2.29857	33.5741	-1.24353
5650	41.5536	0.185816	0.901452	1.03111	-0.192509	-0.737542	0.290345	4.10898	2.31711	33.573	1.00251
5660	42.7161	-0.252454	1.68444	1.57263	-0.115739	-0.588062	0.311299	4.14983	2.33559	33.5719	2.55327
5670	43.1677	-0.018132	1.89051	1.81259	-0.0434811	-0.437657	0.333232	4.19054	2.35399	33.5706	3.22196
5680	43.6194	-0.0968705	1.61758	1.67396	0.0222677	-0.287162	0.356077	4.23111	2.37233	33.5692	3.02665
5690	43.0765	0.134766	0.925467	1.22395	0.0824393	-0.137505	0.379771	4.27154	2.3906	33.5677	2.09435
5700	41.8706	0.201392	-0.0656594	0.583912	0.139389	0.0102883	0.404248	4.31182	2.4088	33.5661	0.66793
5710	40.6647	-0.0787693	-0.893067	-0.105176	0.195568	0.155086	0.429443	4.35194	2.42692	33.5644	-0.64759
5720	39.6926	-0.314408	-1.20216	-0.691991	0.253388	0.295738	0.455289	4.39191	2.44498	33.5626	-1.34502
5730	39.6556	0.473428	-1.23878	-1.03819	0.315221	0.431129	0.481722	4.43172	2.46297	33.5606	-1.53061
5740	39.6185	-0.295163	-1.09631	-1.08142	0.383003	0.560149	0.508674	4.47136	2.48088	33.5586	-1.23457
5750	40.35	-0.222541	-0.585521	-0.859568	0.456542	0.681724	0.536081	4.51085	2.49872	33.5564	-0.306823
5760	41.85	-0.145931	0.0467244	-0.457395	0.534045	0.79494	0.563876	4.55016	2.51648	33.5541	0.918315
5770	43.35	0.531771	0.316015	0.0471601	0.613442	0.89894	0.591993	4.5893	2.53418	33.5518	1.87556
5780	44.0848	0.226786	0.117801	0.564695	0.692626	0.992889	0.620365	4.62827	2.55179	33.5493	2.36801
5790	44.0545	0.405241	-0.416745	0.996801	0.769416	1.07598	0.648928	4.66706	2.56933	33.5467	2.42545
5800	44.0242	-0.0991751	-0.737678	1.26098	0.841532	1.1475	0.677614	4.70568	2.5868	33.544	2.51233
5810	44.2	-0.401962	-0.28427	1.30771	0.906472	1.20684	0.706357	4.74411	2.60419	33.5411	3.13675
5820	45.2	-0.477652	0.717686	1.15255	0.961121	1.25353	0.735091	4.78235	2.6215	33.5382	4.08489
5830	46.2	0.161499	1.62237	0.83748	1.00256	1.28732	0.763752	4.82041	2.63873	33.5352	4.74973
5840	46.9212	1.05235	1.65791	0.416336	1.02914	1.30823	0.792284	4.85828	2.65589	33.532	4.41162
5850	45.1333	-0.276699	0.622024	-0.0403059	1.04007	1.31657	0.82064	4.89596	2.67296	33.5288	2.93835
5860	43.3455	0.0560505	-0.786751	-0.453852	1.03453	1.31276	0.848795	4.93344	2.68996	33.5254	1.10668
5870	41.5576	-0.345433	-1.60728	-0.744605	1.01163	1.29736	0.87673	4.97072	2.70687	33.5219	-0.042891
5880	41.7429	0.214129	-1.57558	-0.846956	0.970749	1.27095	0.90442	5.0078	2.72371	33.5183	-0.180836
5890	42.4214	-0.204295	-0.997311	-0.759008	0.912446	1.23414	0.93184	5.04468	2.74046	33.5146	0.390272
5900	43.1	-0.0768467	-0.120514	-0.527673	0.838849	1.18771	0.958969	5.08135	2.75713	33.5108	1.37837
5910	44.3857	-0.263877	0.831231	-0.224484	0.752092	1.13244	0.985789	5.11781	2.77372	33.5069	2.49128
5920	45.6714	0.114078	1.51021	0.0746663	0.654332	1.06914	1.01228	5.15405	2.79022	33.5028	3.30835
5930	46.5	0.262998	1.59939	0.299231	0.547645	0.998675	1.03842	5.19007	2.80664	33.4987	3.44494
5940	45.5	-0.0760941	1.17335	0.408558	0.433997	0.921991	1.06418	5.22585	2.82298	33.4945	2.9379
5950	44.5	-0.186556	0.658771	0.403155	0.315196	0.840112	1.08955	5.2614	2.83923	33.4901	2.21723
5960	43.6765	0.209205	0.234916	0.304082	0.19297	0.754141	1.1145	5.29671	2.85539	33.4856	1.48611
5970	43.2647	-0.616707	-0.17132	0.15305	0.0700351	0.665193	1.139	5.33177	2.87147	33.481	0.716958
5980	42.8529	0.358152	-0.501475	-0.0145012	-0.0512288	0.574383	1.16305	5.36656	2.88746	33.4763	0.00717768
5990	42.4412	-0.542041	-0.610388	-0.180907	-0.168543	0.482825	1.18661	5.4011	2.90336	33.4715	-0.477014
6000	42.4871	0.178535	-0.384301	-0.318196	-0.279493	0.391638	1.20968	5.43536	2.91917	33.4666	-0.590352
6010	42.5839	0.0824336	-0.0726891	-0.411979	-0.381249	0.301934	1.23222	5.46935	2.9349	33.4616	-0.563983
6020	42.6806	0.323785	0.122825	-0.475738	-0.468817	0.214787	1.25422	5.50304	2.95053	33.4565	-0.606943
6030	42.3889	-0.191765	0.25551	-0.520797	-0.536993	0.131171	1.27564	5.53644	2.96608	33.4512	-0.671109
6040	42	-0.00365986	0.0972805	-0.546107	-0.583437	0.0519795	1.29647	5.56954	2.98153	33.4459	-0.980284
6050	41.6111	0.0730093	-0.44818	-0.529169	-0.609258	-0.0220164	1.3167	5.60232	2.99689	33.4404	-1.60862
6060	41.3471	-0.564141	-0.825765	-0.42324	-0.61617	-0.0905425	1.3363	5.63479	3.01216	33.4348	-1.95572
6070	41.5824	0.750549	-0.97494	-0.204065	-0.605727	-0.153541	1.35528	5.66692	3.02734	33.4291	-1.93827
6080	41.8176	-0.0236929	-1.16392	0.120859	-0.579945	-0.211021	1.37362	5.69871	3.04243	33.4233	-1.83403
6090	42.0529	-0.802726	-1.00089	0.492115	-0.540902	-0.263066	1.39136	5.73014	3.05742	33.4174	-1.31274
6100	43.4412	-0.413784	-0.157436	0.835551	-0.490577	-0.30985	1.40849	5.76122	3.07231	33.4114	-0.122312
6110	45.1176	0.0140816	0.950165	1.08465	-0.431037	-0.351557	1.42505	5.79193	3.08711	33.4053	1.25222
6120	46.7941	0.873025	1.67715	1.17552	-0.364799	-0.388328	1.44106	5.82226	3.10182	33.399	2.09954
6130	46.9657	0.812184	1.57118	1.05483	-0.294168	-0.420285	1.45653	5.8522	3.11642	33.3927	1.91156
6140	44.88	-0.0222389	0.649563	0.723996	-0.219675	-0.447568	1.47148	5.88175	3.13094	33.3862	0.706316
6150	42.7943	-0.0558778	-0.635097	0.248392	-0.142176	-0.470404	1.48594	5.91088	3.14535	33.3797	-0.999285
6160	40.7086	-1.48	-1.38748	-0.292643	-0.0627773	-0.489074	1.49993	5.93959	3.15966	33.373	-2.23197
6170	41.4	-0.171631	-0.991416	-0.816001	0.0172592	-0.503993	1.51347	5.96788	3.17388	33.3662	-2.29415
6180	42.4	-0.0230197	0.0182087	-1.23113	0.0966402	-0.515556	1.52658	5.99572	3.188	33.3593	-1.63184
6190	43.4	0.307436	0.669913	-1.44382	0.174317	-0.523957	1.53928	6.02312	3.20201	33.3523	-1.12355
6200	43.4	0.4783	0.332166	-1.37743	0.249355	-0.529422	1.55161	6.05006	3.21593	33.3452	-1.32533
6210	42.4	0.544768	-0.717992	-1.04699	0.318038	-0.53208	1.56361	6.07652	3.22975	33.3379	-1.97903
6220	41.4	-0.370279	-1.63261	-0.535489	0.376083	-0.532035	1.57532	6.10251	3.24346	33.3306	-2.32405
6230	41.7939	-0.495605	-1.494	0.0630802	0.419544	-0.529395	1.58679	6.12801	3.25707	33.3231	-1.54077
6240	44.2788	-0.158687	-0.320165	0.657664	0.444735	-0.524408	1.59807	6.15302	3.27058	33.3156	0.257827
6250	46.7636	0.150526	1.17276	1.15115	0.448172	-0.517357	1.60922	6.17751	3.28398	33.3079	2.25472
6260	48.8632	1.211	1.96162	1.44792	0.426449	-0.508554	1.62029	6.2015	3.29728	33.3001	3.32743
6270	47.4947	0.119757	1.55139	1.48606	0.37749	-0.498344	1.6313	6.22496	3.31047	33.2922	2.9166
6280	46.1263	-0.777093	0.549331	1.29312	0.304286	-0.486885	1.64226	6.2479	3.32356	33.2842	1.65985
6290	44.7579	-0.214234	-0.354022	0.935212	0.21187	-0.474308	1.65319	6.2703	3.33654	33.2761	0.318753
6300	43.6658	0.408295	-0.901684	0.490214	0.105487	-0.460793	1.66413	6.29215	3.34942	33.2679	-0.766775
6310	43.2184	0.295803	-1.14823	0.0403272	-0.00946166	-0.44652	1.67507	6.31346	3.36218	33.2596	-1.56388
6320	42.7711	0.18846	-1.30726	-0.346017	-0.12699	-0.43166	1.68603	6.3342	3.37484	33.2511	-2.21192
6330	42.3237	-0.0424116	-1.2693	-0.634529	-0.23876	-0.416401	1.69697	6.35436	3.38739	33.2426	-2.55899
6340	42.3344	-0.222973	-0.865205	-0.813482	-0.335342	-0.400962	1.70789	6.37395	3.39983	33.2339	-2.41499
6350	42.8031	0.11567	-0.195766	-0.893418	-0.40783	-0.385513	1.71875	6.39294	3.41216	33.2251	-1.88253
6360	43.2719	0.286126	0.287502	-0.901648	-0.448397	-0.370039	1.7295	6.41132	3.42438	33.2163	-1.43258
6370	43.5323	0.341698	0.321469	-0.853208	-0.451738	-0.354452	1.74012	6.42909	3.43649	33.2073	-1.33793
6380	43.3065	0.133202	0.0924163	-0.735471	-0.420353	-0.338894	1.75056	6.44624	3.44849	33.1982	-1.4023
6390	43.0806	-0.196714	-0.172797	-0.541295	-0.359324	-0.323777	1.76083	6.46277	3.46038	33.1889	-1.39719
6400	43.1345	-0.585326	-0.364962	-0.277268	-0.275707	-0.309541	1.77094	6.47866	3.47215	33.1796	-1.22748
6410	44.3069	-0.0227769	-0.211453	0.0133122	-0.177475	-0.296533	1.78088	6.49391	3.48381	33.1702	-0.67215
6420	45.4793	0.0500231	0.348095	0.274407	-0.0731203	-0.285076	1.79068	6.50851	3.49535	33.1606	0.264305
6430	46.2182	0.356783	0.806258	0.447173	0.0284607	-0.275479	1.80032	6.52247	3.50678	33.151	1.00641
6440	45.9455	0.0514632	0.693947	0.499686	0.119185	-0.267985	1.80982	6.53578	3.51809	33.1412	1.04483
6450	45.6727	-0.57945	0.184265	0.450886	0.195183	-0.262796	1.81918	6.54844	3.52929	33.1313	0.567537
6460	45.4	0.411448	-0.245369	0.344203	0.255526	-0.260159	1.8284	6.56044	3.54037	33.1213	0.0942009
6470	45.1353	0.453426	-0.390928	0.235319	0.300095	-0.260206	1.83743	6.57179	3.55134	33.1113	-0.11572
6480	44.8706	-0.332277	-0.44126	0.164527	0.328609	-0.262935	1.84623	6.58248	3.56218	33.101	-0.211059
6490	44.6059	0.222552	-0.500046	0.146417	0.340774	-0.268171	1.85473	6.59251	3.57291	33.0907	-0.281027
6500	44.875	-0.385529	-0.388083	0.150926	0.337125	-0.275741	1.86286	6.60188	3.58352	33.0803	-0.175773
6510	45.5	-0.0147041	0.156817	0.121531	0.320482	-0.285522	1.87054	6.61059	3.594	33.0698	0.313308
6520	46.125	-0.173605	0.747086	0.0366699	0.295013	-0.297314	1.8777	6.61863	3.60437	33.0591	0.781455
6530	46.15	0.398734	0.751498	-0.103896	0.263174	-0.310413	1.88426	6.626	3.61462	33.0484	0.600362
6540	45.275	0.383052	0.171544	-0.259839	0.223698	-0.323977	1.89015	6.63271	3.62474	33.0375	-0.188575
6550	44.4	0.0509813	-0.591003	-0.376083	0.17448	-0.337139	1.89531	6.63874	3.63474	33.0265	-1.12975
6560	43.7971	-0.484192	-0.851268	-0.39983	0.114607	-0.349035	1.89969	6.64411	3.64462	33.0154	-1.48553
6570	44.2829	0.175046	-0.437692	-0.302494	0.0468169	-0.35876	1.90321	6.6488	3.65438	33.0042	-1.05213
6580	44.7686	-0.0980465	0.180166	-0.117511	-0.0246294	-0.3653	1.90583	6.65282	3.66401	32.9929	-0.327273
6590	45.2543	0.0849149	0.551752	0.105459	-0.097184	-0.367853	1.90749	6.65617	3.67352	32.9815	0.192173
6600	45.4875	0.239441	0.578568	0.305055	-0.168796	-0.365693	1.90814	6.65884	3.6829	32.97	0.349134
6610	45.6125	-0.164052	0.406055	0.426836	-0.237536	-0.358099	1.90773	6.66084	3.69216	32.9583	0.237256
6620	45.7375	0.305079	0.177098	0.43679	-0.302013	-0.344347	1.9062	6.66217	3.70129	32.9466	-0.0324716
6630	45.5143	-0.0397981	-0.0778926	0.34016	-0.361704	-0.323801	1.9035	6.66282	3.71029	32.9347	-0.423238
6640	44.9429	0.172385	-0.207178	0.169937	-0.41665	-0.296188	1.89958	6.66281	3.71916	32.9227	-0.750079
6650	44.3714	-0.0798352	-0.219859	-0.0285441	-0.463883	-0.261424	1.8944	6.66213	3.72791	32.9107	-0.973711
6660	43.8	-0.113516	-0.15363	-0.223752	-0.497723	-0.219633	1.88789	6.66078	3.73652	32.8985	-1.09474
6670	44.1143	-0.319393	0.0999765	-0.424658	-0.512949	-0.171071	1.88003	6.65876	3.74501	32.8862	-1.0087
6680	44.4286	-0.0390465	0.594665	-0.640078	-0.507364	-0.116141	1.87076	6.65608	3.75337	32.8738	-0.668919
6690	44.7429	0.156419	0.926282	-0.844639	-0.480224	-0.0553102	1.86004	6.65274	3.76159	32.8612	-0.453892
6700	44.4417	0.151745	0.53102	-1.00351	-0.43085	0.0108216	1.8478	6.64874	3.76969	32.8486	-0.892517
6710	43.525	0.738444	-0.536793	-1.08636	-0.358558	0.0814057	1.83401	6.64408	3.77765	32.8359	-1.90031
6720	42.6083	0.0548948	-1.51153	-1.04536	-0.263694	0.15538	1.8186	6.63876	3.78548	32.823	-2.66521
6730	41.6917	-1.10452	-1.77409	-0.832495	-0.14873	0.231553	1.80152	6.6328	3.79318	32.81	-2.52376
6740	43.4	-0.230269	-1.20693	-0.438145	-0.0201204	0.308722	1.78271	6.62619	3.80074	32.797	-1.35648
6750	45.4	0.547564	-0.227414	0.0798249	0.114721	0.385714	1.76214	6.61893	3.80817	32.7838	0.352846
6760	47.4	0.544339	0.695994	0.644715	0.248345	0.461391	1.73973	6.61104	3.81546	32.7705	2.05045
6770	48.3455	0.122105	1.32261	1.17891	0.373292	0.534624	1.71544	6.60251	3.82261	32.7571	3.40943
6780	48.5879	-0.390679	1.47814	1.60474	0.482106	0.604278	1.68922	6.59336	3.82963	32.7436	4.16925
6790	48.8303	-0.352299	1.25136	1.84654	0.567324	0.669214	1.66101	6.58359	3.83652	32.7299	4.33444
6800	48.8417	0.197687	0.950915	1.84281	0.622193	0.72831	1.63078	6.5732	3.84326	32.7162	4.14423
6810	48.3139	-0.049935	0.876318	1.57066	0.644199	0.78056	1.5985	6.5622	3.84987	32.7024	3.87174
6820	47.7861	-0.324894	0.958535	1.07478	0.636925	0.825216	1.56413	6.5506	3.85634	32.6884	3.49546
6830	47.2583	0.62601	0.869031	0.434609	0.604988	0.861882	1.52766	6.5384	3.86267	32.6743	2.77051
6840	46.0595	-0.541071	0.337799	-0.25151	0.552786	0.890367	1.48911	6.5256	3.86886	32.6602	1.52944
6850	44.573	0.15779	-0.380996	-0.886767	0.484563	0.910616	1.4485	6.51222	3.8749	32.6459	0.127417
6860	43.0865	0.462354	-1.06758	-1.38454	0.404474	0.922645	1.40588	6.49825	3.88081	32.6315	-1.125
6870	41.6	-0.71938	-1.51822	-1.6757	0.316521	0.92661	1.36129	6.48371	3.88657	32.617	-1.95079
6880	42.5167	0.192044	-1.29521	-1.72299	0.224328	0.922738	1.3148	6.4686	3.8922	32.6024	-1.87114
6890	43.4333	-0.329237	-0.446061	-1.54326	0.13018	0.911255	1.26649	6.45293	3.89767	32.5876	-0.947881
6900	44.35	0.426506	0.461811	-1.18566	0.0356591	0.892399	1.21647	6.43669	3.90301	32.5728	0.204207
6910	44.8867	0.20919	0.887942	-0.706372	-0.0575387	0.866491	1.16485	6.4199	3.9082	32.5578	0.990524
6920	44.8533	-0.488757	0.608148	-0.165332	-0.147499	0.833882	1.11174	6.40256	3.91324	32.5428	1.1292
6930	44.82	-0.130574	-0.0892927	0.379166	-0.232011	0.794924	1.05728	6.38468	3.91814	32.5276	0.852785
6940	44.7111	0.399329	-0.703284	0.857415	-0.308796	0.749971	1.0016	6.36626	3.9229	32.5123	0.595305
6950	44.4889	-0.13546	-0.941005	1.21588	-0.375613	0.699391	0.944807	6.34732	3.9275	32.4969	0.59865
6960	44.2667	-0.138206	-0.887588	1.42058	-0.430426	0.643561	0.887037	6.32784	3.93196	32.4814	0.746125
6970	44.0444	0.0543956	-0.634141	1.46232	-0.471705	0.582869	0.828413	6.30785	3.93627	32.4658	0.939339
6980	44.3394	-0.356676	-0.0525961	1.34814	-0.498603	0.517759	0.76906	6.28734	3.94043	32.4501	1.3147
6990	44.7636	-0.271663	0.776425	1.09051	-0.511301	0.448722	0.709101	6.26632	3.94445	32.4343	1.80436
7000	45.1879	0.747445	1.38735	0.712452	-0.510337	0.376279	0.648664	6.24479	3.94831	32.4183	1.96574
7010	44.5471	-0.0393157	1.22747	0.255645	-0.496408	0.300996	0.587871	6.22277	3.95202	32.4023	1.28771
7020	42.8412	0.302823	0.306728	-0.219198	-0.470292	0.223497	0.526848	6.20026	3.95558	32.3861	-0.159265
7030	41.1353	0.211669	-0.824879	-0.635298	-0.432794	0.144435	0.465721	6.17726	3.95899	32.3699	-1.74854
7040	39.6906	-0.901847	-1.4449	-0.913272	-0.384731	0.0644738	0.404613	6.15378	3.96225	32.3535	-2.67843
7050	40.5969	0.429055	-1.0348	-0.994539	-0.327237	-0.0157457	0.34365	6.12983	3.96535	32.337	-2.37232
7060	41.5031	-0.0111075	0.0377596	-0.895602	-0.26259	-0.095692	0.282956	6.1054	3.9683	32.3204	-1.21612
7070	42.4094	0.426103	0.861215	-0.671606	-0.192839	-0.174894	0.222657	6.08051	3.9711	32.3037	-0.178124
7080	42.3889	-0.495629	0.804004	-0.385896	-0.119362	-0.252907	0.162877	6.05516	3.97374	32.2869	0.0458379
7090	42.2655	0.306718	0.183054	-0.111325	-0.0430048	-0.329303	0.103741	6.02936	3.97622	32.2699	-0.300578
7100	42.1421	-0.0756976	-0.168293	0.0889864	0.035235	-0.403646	0.0453749	6.00311	3.97855	32.2529	-0.447717
7110	42.0187	0.0587528	0.00045671	0.199421	0.113335	-0.475498	-0.0120977	5.97642	3.98072	32.2357	-0.162286
7120	41.8953	-0.0816959	0.284724	0.232631	0.188824	-0.544457	-0.0685516	5.94929	3.98274	32.2185	0.161721
7130	41.7719	-0.158963	0.186288	0.222661	0.258924	-0.610129	-0.123862	5.92174	3.98459	32.2011	0.0577442
7140	41.6485	0.21063	-0.237964	0.205161	0.321136	-0.672107	-0.177903	5.89375	3.98629	32.1836	-0.383774
7150	41.5251	0.0758909	-0.432466	0.186963	0.373295	-0.72981	-0.230553	5.86535	3.98783	32.166	-0.602018
7160	41.4017	-0.0140918	-0.214181	0.156886	0.412019	-0.782645	-0.281692	5.83654	3.98921	32.1483	-0.427921
7170	41.2783	0.0255774	0.0236251	0.117664	0.435066	-0.830108	-0.331213	5.80731	3.99043	32.1305	-0.253753
7180	41.1549	-0.454586	0.107156	0.0681531	0.442062	-0.87171	-0.379017	5.77769	3.99149	32.1126	-0.25434
7190	41.0315	0.502303	0.146837	0.0318607	0.433612	-0.907026	-0.425008	5.74766	3.99238	32.0945	-0.294717
7200	40.9081	-0.37323	0.102169	0.0258587	0.410446	-0.935776	-0.469097	5.71725	3.99311	32.0764	-0.397302
7210	40.7847	-0.0123525	-0.0942644	0.049586	0.37265	-0.957746	-0.511211	5.68645	3.99369	32.0581	-0.629775
7220	40.6613	0.157394	-0.190249	0.0943991	0.319945	-0.972872	-0.551281	5.65527	3.99409	32.0398	-0.748777
7230	40.5379	-0.127484	-0.0158834	0.148534	0.252408	-0.981207	-0.589255	5.62371	3.99434	32.0213	-0.596149
7240	40.4145	0.198373	0.150687	0.214351	0.17116	-0.982915	-0.625098	5.59179	3.99441	32.0027	-0.446716
7250	40.2911	-0.0104126	0.116676	0.287493	0.0791094	-0.978169	-0.658778	5.5595	3.99433	31.984	-0.49489
7260	40.1677	-0.249904	-0.070842	0.346491	-0.019584	-0.967129	-0.690268	5.52685	3.99407	31.9652	-0.711063
7270	40.0443	-0.0664937	-0.174022	0.363373	-0.120395	-0.949952	-0.719542	5.49386	3.99365	31.9463	-0.880997
7280	39.9209	0.132964	-0.00556689	0.3031	-0.219129	-0.926799	-0.746575	5.46051	3.99307	31.9273	-0.848395
7290	39.7974	0.0138419	0.339723	0.146083	-0.311798	-0.897828	-0.771342	5.42683	3.99231	31.9081	-0.723819
7300	39.674	-0.218443	0.547874	-0.102882	-0.393907	-0.863194	-0.793827	5.3928	3.99139	31.8889	-0.812109
7310	39.3294	0.00695646	0.395979	-0.411716	-0.46133	-0.823076	-0.814024	5.35844	3.9903	31.8695	-1.30014
7320	38.6529	0.192047	0.151212	-0.742158	-0.510309	-0.777653	-0.831934	5.32375	3.98903	31.85	-1.87891
7330	37.9765	-0.319714	0.0625718	-1.05425	-0.537207	-0.727137	-0.847562	5.28874	3.9876	31.8305	-2.25602
7340	37.3	-0.0596956	-0.168388	-1.29273	-0.538328	-0.671834	-0.860929	5.25339	3.986	31.8108	-2.67128
7350	36.8588	0.374947	-0.80057	-1.40258	-0.51055	-0.612182	-0.872067	5.21773	3.98422	31.791	-3.32588
7360	36.4176	-0.0372349	-1.48362	-1.36783	-0.453643	-0.548719	-0.881013	5.18175	3.98228	31.7711	-3.85381
7370	35.9765	-0.129904	-1.72898	-1.18413	-0.370247	-0.482151	-0.887805	5.14545	3.98016	31.7511	-3.76551
7380	37	-0.18705	-1.21569	-0.866215	-0.265145	-0.413231	-0.892489	5.10884	3.97786	31.7309	-2.76028
7390	39	-0.280512	-0.0519362	-0.456461	-0.143635	-0.342703	-0.895119	5.07193	3.9754	31.7107	-0.994736
7400	41	0.577712	1.19519	-0.00333991	-0.0110442	-0.271312	-0.895751	5.0347	3.97275	31.6903	0.909495
7410	42.6412	-0.0665678	2.09663	0.444681	0.127302	-0.199799	-0.894443	4.99718	3.96994	31.6699	2.46881
7420	42.8471	0.147605	2.55317	0.840377	0.266005	-0.128909	-0.891249	4.95935	3.96694	31.6493	3.53065
7430	43.0529	-0.126579	2.43578	1.14725	0.399222	-0.0593826	-0.886228	4.92123	3.96377	31.6286	3.92287
7440	43.2588	-0.224791	1.7435	1.35657	0.520236	0.00804576	-0.879448	4.88282	3.96043	31.6078	3.62836
7450	42.5686	0.190259	0.679059	1.4792	0.621527	0.0726515	-0.870976	4.84412	3.9569	31.5869	2.85244
7460	41.6543	-0.113057	-0.480537	1.52909	0.695725	0.133758	-0.86088	4.80512	3.9532	31.5659	1.87803
7470	40.74	-0.019983	-1.48513	1.51918	0.736475	0.190705	-0.849233	4.76585	3.94932	31.5448	0.961231
7480	40.0364	-0.217629	-2.14553	1.46038	0.739497	0.242804	-0.836108	4.72629	3.94526	31.5236	0.29715
7490	39.8242	0.493832	-2.3633	1.35948	0.70368	0.289521	-0.821587	4.68645	3.94102	31.5022	-0.0106222
7500	39.6121	-0.0895668	-2.21919	1.21596	0.632786	0.330944	-0.805755	4.64634	3.9366	31.4808	-0.0394968
7510	39.4	0.256451	-1.72516	1.02991	0.532453	0.367406	-0.788707	4.60595	3.93199	31.4592	0.204604
7520	40.0571	-0.262369	-0.748615	0.797294	0.408567	0.39928	-0.770545	4.56529	3.92721	31.4375	0.856525
7530	40.7143	-0.00692016	0.643613	0.515856	0.267268	0.426935	-0.751371	4.52436	3.92224	31.4157	1.85367
7540	41.3714	0.0311946	1.81058	0.184304	0.114798	0.450749	-0.73129	4.48316	3.91709	31.3938	2.56043
7550	40.9571	0.0180946	2.06112	-0.195106	-0.0426116	0.471206	-0.710406	4.4417	3.91176	31.3718	2.29461
7560	39.4714	0.538208	1.26507	-0.605303	-0.199184	0.488914	-0.688823	4.39999	3.90624	31.3497	0.949492
7570	37.9857	-0.293719	-0.0239503	-1.01061	-0.349272	0.504505	-0.666647	4.35801	3.90053	31.3275	-0.879331
7580	36.5	-0.593663	-1.02551	-1.35553	-0.487266	0.518615	-0.643981	4.31578	3.89464	31.3052	-2.34969
7590	36.4737	0.255914	-1.33804	-1.58334	-0.607634	0.531885	-0.620931	4.27329	3.88857	31.2827	-2.99713
7600	36.4474	0.385359	-1.14057	-1.64191	-0.705133	0.54496	-0.597603	4.23056	3.8823	31.2602	-2.94265
7610	36.4211	-0.0546095	-0.711908	-1.51047	-0.776532	0.558448	-0.574103	4.18757	3.87585	31.2375	-2.44046
7620	36.5538	-0.543402	-0.232385	-1.2088	-0.823046	0.572778	-0.550538	4.14435	3.86921	31.2147	-1.69146
7630	37.3231	0.293413	0.127093	-0.784827	-0.848445	0.588247	-0.527014	4.10088	3.86238	31.1918	-0.917933
7640	38.0923	-0.129515	0.197212	-0.306096	-0.856637	0.605103	-0.503638	4.05717	3.85537	31.1688	-0.360417
7650	38.8615	0.251136	0.111458	0.155617	-0.851462	0.623586	-0.480517	4.01323	3.84816	31.1457	0.0391991
7660	39.355	-0.152917	0.105849	0.551773	-0.836696	0.64394	-0.457751	3.96905	3.84076	31.1225	0.464865
7670	39.205	0.260422	0.146397	0.858146	-0.815852	0.666413	-0.435414	3.92464	3.83317	31.0992	0.855103
7680	39.055	-0.677648	0.123979	1.06124	-0.79248	0.691239	-0.413571	3.88	3.82539	31.0758	1.08397
7690	38.905	0.278785	0.0171731	1.14826	-0.770433	0.718578	-0.392285	3.83514	3.81742	31.0522	1.11358
7700	38.8568	0.133032	-0.193042	1.09049	-0.752502	0.748587	-0.371608	3.79005	3.80925	31.0285	0.893533
7710	39.0459	-0.242662	-0.18823	0.879416	-0.738228	0.781298	-0.351581	3.74474	3.80089	31.0048	0.734256
7720	39.2351	0.0115235	0.262356	0.535487	-0.726261	0.816091	-0.332218	3.69922	3.79234	30.9809	0.887673
7730	39.4243	0.414719	0.809914	0.112782	-0.71511	0.852065	-0.313523	3.65348	3.78359	30.9569	1.05965
7740	38.7703	-0.210983	0.830096	-0.315986	-0.703043	0.888273	-0.295492	3.60752	3.77464	30.9328	0.69934
7750	37.5541	0.0926528	0.160818	-0.686847	-0.687747	0.923781	-0.278116	3.56136	3.7655	30.9086	-0.289995
7760	36.3378	-0.401592	-0.824819	-0.932166	-0.667615	0.957656	-0.261384	3.51499	3.75617	30.8843	-1.46694
7770	35.1216	-0.488041	-1.48519	-0.99713	-0.640709	0.988962	-0.245282	3.46842	3.74663	30.8599	-2.13407
7780	36.1432	0.403995	-1.43725	-0.85011	-0.603917	1.01677	-0.2298	3.42164	3.7369	30.8353	-1.87451
7790	37.4135	0.113254	-0.685334	-0.51809	-0.553218	1.04014	-0.214923	3.37467	3.72697	30.8107	-0.716501
7800	38.6838	-0.315155	0.326919	-0.0761202	-0.484867	1.05821	-0.200632	3.3275	3.71683	30.7859	0.824142
7810	39.7811	0.546929	1.00973	0.390641	-0.396222	1.0702	-0.186907	3.28013	3.7065	30.761	2.07435
7820	40.1865	-0.037083	1.38037	0.789231	-0.285814	1.07553	-0.173728	3.23258	3.69597	30.7361	2.95932
7830	40.5919	-0.2304	1.54871	1.02991	-0.152585	1.07384	-0.161076	3.18484	3.68524	30.711	3.49987
7840	40.9973	-0.213182	1.46921	1.06602	0.00390951	1.06485	-0.148927	3.13691	3.6743	30.6858	3.60399
7850	40.7676	0.274727	1.13108	0.901472	0.182214	1.04831	-0.137257	3.08879	3.66317	30.6604	3.26307
7860	39.9027	0.113303	0.581312	0.572239	0.380498	1.02394	-0.126036	3.0405	3.65183	30.635	2.55799
7870	39.0378	-0.131264	-0.0365593	0.134558	0.59467	0.991498	-0.115238	2.99203	3.64029	30.6095	1.68417
7880	38.173	-0.139139	-0.449451	-0.347996	0.819676	0.950711	-0.10484	2.94339	3.62854	30.5838	0.97294
7890	37.7405	-0.23669	-0.636977	-0.806247	1.04979	0.901331	-0.0948231	2.89457	3.61659	30.5581	0.507892
7900	37.4162	0.0999182	-0.67535	-1.17877	1.27903	0.843096	-0.0851647	2.84559	3.60443	30.5322	0.268009
7910	37.0919	0.16191	-0.644218	-1.41889	1.50155	0.775742	-0.0758409	2.79643	3.59207	30.5063	0.214181
7920	36.8722	-0.39678	-0.530528	-1.50179	1.71179	0.699121	-0.0668307	2.74711	3.5795	30.4802	0.378592
7930	37.5944	0.181809	-0.240881	-1.43119	1.90344	0.613532	-0.0581234	2.69764	3.56672	30.454	0.844905
7940	38.3167	-0.140859	0.172762	-1.22096	2.06971	0.519397	-0.0497167	2.648	3.55373	30.4277	1.54092
7950	39.0389	-0.293435	0.555953	-0.889154	2.20507	0.417188	-0.0416103	2.59821	3.54054	30.4013	2.28905
7960	39.3429	0.195485	0.624637	-0.459033	2.30522	0.307486	-0.0338037	2.54826	3.52714	30.3747	2.77831
7970	39.2286	-0.0209057	0.270583	0.0384446	2.3658	0.190995	-0.0262966	2.49816	3.51353	30.3481	2.86582
7980	39.1143	0.0545236	-0.207652	0.561197	2.3792	0.0685231	-0.0190885	2.44792	3.4997	30.3214	2.80127
7990	39	-0.262818	-0.381711	1.06514	2.3357	-0.0590783	-0.012179	2.39752	3.48567	30.2945	2.96005
8000	38.9429	0.176968	-0.24138	1.5242	2.22603	-0.190911	-0.00556767	2.34699	3.47142	30.2675	3.31794
8010	38.8857	0.15634	-0.208189	1.92085	2.0454	-0.325991	0.000745864	2.29632	3.45697	30.2405	3.43207
8020	38.8286	-0.0198722	-0.251275	2.22116	1.79462	-0.463298	0.00676202	2.24551	3.4423	30.2133	3.3012
8030	38.6194	-0.451561	-0.142346	2.37356	1.47697	-0.601728	0.0124812	2.19456	3.42741	30.186	3.10646
8040	38.2583	-0.104406	0.188672	2.33181	1.09845	-0.74016	0.0179039	2.14348	3.41232	30.1586	2.87878
8050	37.8972	-0.584642	0.6037	2.05724	0.66698	-0.87747	0.0230304	2.09228	3.397	30.1311	2.45045
8060	37.5361	0.914894	0.818682	1.51824	0.192826	-1.01253	0.0278612	2.04094	3.38148	30.1034	1.51722
8070	35.3625	-0.20964	0.493251	0.729987	-0.310389	-1.14423	0.0323967	1.98949	3.36573	30.0757	-0.23138
8080	32.9875	0.232265	-0.158086	-0.21851	-0.826886	-1.27143	0.0366372	1.93791	3.34977	30.0478	-2.47491
8090	30.6125	-0.549915	-0.534397	-1.2126	-1.34051	-1.39302	0.0405833	1.88621	3.3336	30.0199	-4.48052
8100	29.2656	0.0944715	-0.565152	-2.12388	-1.8351	-1.50786	0.0442353	1.8344	3.3172	29.9918	-6.032
8110	28.3594	0.222127	-0.501335	-2.83413	-2.29451	-1.61485	0.0475937	1.78247	3.30059	29.9636	-7.24483
8120	27.4531	0.262493	-0.296887	-3.24133	-2.70265	-1.71285	0.0506588	1.73043	3.28376	29.9353	-7.95371
8130	26.9219	-0.19976	0.0673235	-3.29922	-3.04448	-1.80073	0.0534311	1.67829	3.26671	29.9069	-8.07711
8140	26.7656	0.308619	0.281486	-3.0742	-3.30925	-1.87739	0.0559109	1.62604	3.24944	29.8784	-7.97935
8150	26.6094	-0.137127	0.186915	-2.67182	-3.49173	-1.94169	0.0580982	1.57369	3.23194	29.8498	-7.91831
8160	26.6313	-0.0374638	-0.0201074	-2.19512	-3.5927	-1.9926	0.0599911	1.52124	3.21423	29.8211	-7.80053
8170	27.0688	0.121222	-0.156682	-1.69291	-3.61748	-2.02953	0.0615871	1.46869	3.19629	29.7922	-7.49659
8180	27.5063	0.173326	-0.181276	-1.17647	-3.57563	-2.05223	0.0628839	1.41605	3.17814	29.7633	-6.98561
8190	28.0031	0.221403	-0.179172	-0.627542	-3.47577	-2.06072	0.0638795	1.36331	3.15975	29.7342	-6.3432
8200	29.0344	-0.413814	-0.0609669	-0.0449887	-3.32494	-2.05534	0.0645722	1.31049	3.14115	29.7051	-5.48623
8210	30.0656	-0.267745	0.449371	0.550962	-3.12908	-2.03657	0.06496	1.25758	3.12232	29.6758	-4.16531
8220	31.0969	0.133337	0.785811	1.1256	-2.89384	-2.00497	0.0650409	1.20458	3.10326	29.6464	-2.9874
8230	31.3687	0.0664478	0.391739	1.65484	-2.62482	-1.96118	0.0648132	1.15151	3.08398	29.6169	-2.53943
8240	31.5562	0.302742	-0.247976	2.13202	-2.3276	-1.90584	0.0642749	1.09835	3.06448	29.5873	-2.3494
8250	31.7437	-0.196823	-0.438669	2.55773	-2.00772	-1.83963	0.0634242	1.04513	3.04474	29.5576	-1.72828
8260	32.6969	0.228448	-0.116845	2.93982	-1.67069	-1.76324	0.062259	0.991823	3.02478	29.5277	-0.610961
8270	33.9781	-0.211022	0.45434	3.25969	-1.32197	-1.67739	0.0607776	0.938451	3.00459	29.4978	0.714668
8280	35.2594	-0.299419	0.945793	3.47916	-0.967044	-1.58277	0.0589779	0.885012	2.98417	29.4677	1.87513
8290	35.9781	0.114846	1.15585	3.5627	-0.611571	-1.48009	0.0568582	0.831507	2.96352	29.4376	2.62688
8300	36.1344	0.150189	1.09683	3.48715	-0.261514	-1.37005	0.0544165	0.77794	2.94265	29.4073	2.95241
8310	36.2906	0.209598	0.911832	3.24884	0.0771611	-1.25334	0.051651	0.724314	2.92154	29.3769	2.98449
8320	36.1938	0.461528	0.590923	2.86795	0.401468	-1.13065	0.0485596	0.670631	2.9002	29.3464	2.7297
8330	35.5063	-0.34227	0.19693	2.36954	0.71136	-1.00264	0.0451406	0.616894	2.87863	29.3158	2.2752
8340	34.8188	-0.0441366	-0.0414901	1.76151	1.00731	-0.870015	0.041392	0.563105	2.85682	29.2851	1.85732
8350	34.1625	0.268628	-0.080153	1.05416	1.28976	-0.733465	0.037312	0.509267	2.83478	29.2543	1.5303
8360	33.7875	-0.327484	0.0363178	0.28058	1.559	-0.593678	0.0328986	0.455384	2.81251	29.2233	1.28222
8370	33.4125	-0.249317	0.152812	-0.515959	1.81526	-0.451346	0.0281499	0.401456	2.79001	29.1923	1.00076
8380	33.0375	0.364058	0.134021	-1.28431	2.05871	-0.307159	0.023064	0.347488	2.76727	29.1611	0.601262
8390	32.2125	0.101804	-0.291787	-1.97476	2.28947	-0.161807	0.0176391	0.293482	2.74429	29.1299	-0.138881
8400	31.3375	-0.060366	-0.851575	-2.55561	2.50761	-0.0159798	0.0118732	0.239441	2.72108	29.0985	-0.915558
8410	30.4625	-0.42154	-1.14701	-2.99827	2.7131	0.129631	0.00576449	0.185367	2.69763	29.067	-1.30254
8420	30.3647	0.225624	-1.30026	-3.27319	2.90574	0.274336	-0.000689018	0.131263	2.67395	29.0354	-1.39337
8430	30.6	-0.0779047	-1.38922	-3.35699	3.08465	0.417445	-0.00748918	0.0771311	2.65002	29.0037	-1.24411
8440	30.8353	-0.381414	-1.35152	-3.23485	3.24916	0.558268	-0.0146379	0.0229749	2.62586	28.9719	-0.778942
8450	31.4946	-0.135738	-0.93197	-2.91663	3.39949	0.696175	-0.0221371	-0.0312033	2.60146	28.94	0.247067
8460	33.1432	-0.182157	-0.1416	-2.4529	3.53604	0.830762	-0.0299886	-0.0854008	2.57681	28.9079	1.7723
8470	34.7919	0.0170634	0.702496	-1.93243	3.65905	0.961843	-0.0381944	-0.139615	2.55193	28.8758	3.39096
8480	36.4405	0.32538	1.45612	-1.47048	3.76869	1.08928	-0.0467563	-0.193843	2.52681	28.8435	4.84361
8490	36.98	0.117993	1.89811	-1.18021	3.86513	1.21294	-0.0556763	-0.248082	2.50144	28.8112	5.79597
8500	36.78	-0.102511	1.8346	-1.1117	3.9476	1.33276	-0.0649562	-0.30233	2.47584	28.7787	6.00326
8510	36.58	-0.604214	1.41091	-1.25703	4.01142	1.4487	-0.074598	-0.356584	2.44998	28.7461	5.614
8520	36.38	1.03091	0.735746	-1.54607	4.04941	1.56074	-0.0846036	-0.410841	2.42389	28.7134	4.79983
8530	35.3	1.00139	-0.164479	-1.8402	4.0543	1.66887	-0.0949747	-0.465099	2.39755	28.6806	3.71848
8540	33.6333	0.614629	-1.42446	-1.9979	4.01892	1.77306	-0.105713	-0.519354	2.37097	28.6477	2.36961
8550	31.9667	-0.381306	-2.55466	-1.92839	3.93612	1.87333	-0.116822	-0.573605	2.34414	28.6146	1.32639
8560	30.3	-1.34301	-2.67945	-1.56748	3.79981	1.96971	-0.128301	-0.627848	2.31707	28.5815	1.52259
8570	32.9486	0.205444	-1.54504	-0.926981	3.60818	2.06224	-0.140154	-0.682081	2.28974	28.5482	3.1984
8580	35.5973	0.145916	0.288461	-0.117332	3.36181	2.15099	-0.152382	-0.736301	2.26218	28.5149	5.68393
8590	38.2459	0.361114	1.92049	0.729789	3.0616	2.23606	-0.164987	-0.790505	2.23436	28.4814	7.94793
8600	39.5789	1.05452	2.34731	1.48754	2.70857	2.31752	-0.17797	-0.844691	2.2063	28.4478	8.86093
8610	37.8421	0.29867	1.22092	2.06725	2.304	2.39527	-0.191335	-0.898857	2.17798	28.4141	7.98744
8620	36.1053	0.0967828	-0.480672	2.459	1.84946	2.46921	-0.205082	-0.952998	2.14942	28.3803	6.29701
8630	34.3684	0.346342	-1.59701	2.66921	1.34749	2.5392	-0.219215	-1.00711	2.1206	28.3464	4.95889
8640	33.4744	-0.133848	-1.79551	2.70001	0.803143	2.60512	-0.233733	-1.0612	2.09154	28.3124	4.31277
8650	33.4231	-0.271862	-1.22375	2.55942	0.224383	2.66686	-0.24864	-1.11525	2.06222	28.2783	4.2269
8660	33.3718	-0.19333	-0.178259	2.28752	-0.379158	2.72427	-0.263937	-1.16928	2.03265	28.244	4.45438
8670	33.3205	0.400928	0.727745	1.94393	-0.99698	2.77725	-0.279627	-1.22326	2.00283	28.2097	4.45194
8680	32.475	-0.134073	0.891429	1.58821	-1.61842	2.82567	-0.295711	-1.2772	1.97276	28.1752	3.68689
8690	31.1	-0.218026	0.545223	1.23845	-2.23283	2.86941	-0.31219	-1.3311	1.94243	28.1406	2.42025
8700	29.725	0.0791891	0.145891	0.893333	-2.82961	2.90833	-0.329068	-1.38496	1.91184	28.106	1.11795
8710	28.35	-0.242106	-0.128994	0.552978	-3.39812	2.94233	-0.346345	-1.43877	1.88101	28.0712	-0.031808
8720	27.2706	0.211929	-0.127546	0.226022	-3.92777	2.97127	-0.364024	-1.49253	1.84991	28.0363	-0.858021
8730	26.3882	-0.79383	0.154593	-0.0800639	-4.40794	2.99504	-0.382107	-1.54623	1.81856	28.0012	-1.33837
8740	25.5059	-0.0734911	0.408342	-0.371393	-4.82801	3.01351	-0.400595	-1.59988	1.78695	27.9661	-1.77755
8750	24.66	-0.160821	0.31155	-0.662894	-5.17731	3.02655	-0.419491	-1.65347	1.75509	27.9309	-2.5021
8760	23.96	0.487444	-0.171919	-0.966826	-5.44532	3.03405	-0.438796	-1.707	1.72296	27.8955	-3.55001
8770	23.26	-0.41887	-0.602405	-1.27904	-5.62146	3.03588	-0.458512	-1.76047	1.69058	27.8601	-4.46703
8780	22.7059	-0.18597	-0.414785	-1.5776	-5.69562	3.03192	-0.478641	-1.81387	1.65793	27.8245	-4.65609
8790	22.7353	0.191793	0.140338	-1.83791	-5.6595	3.02204	-0.499186	-1.8672	1.62503	27.7888	-4.33503
8800	22.7647	0.561146	0.523927	-2.03686	-5.50709	3.00612	-0.520147	-1.92046	1.59187	27.7531	-4.01391
8810	22.7941	-0.509026	0.543638	-2.13273	-5.23663	2.98404	-0.541527	-1.97364	1.55844	27.7172	-3.84168
8820	22.9474	0.0879483	0.248554	-2.07215	-4.85421	2.95567	-0.563328	-2.02675	1.52476	27.6811	-3.72213
8830	23.1316	0.539099	-0.181863	-1.82104	-4.36992	2.9209	-0.585551	-2.07977	1.49081	27.645	-3.45192
8840	23.3158	-0.0496942	-0.711478	-1.36679	-3.79646	2.87959	-0.608199	-2.13272	1.45659	27.6088	-2.99514
8850	23.5	-0.727171	-1.00322	-0.713652	-3.14806	2.83163	-0.631273	-2.18558	1.42211	27.5725	-2.0333
8860	25.75	0.237342	-0.594543	0.0752465	-2.43918	2.77689	-0.654776	-2.23835	1.38737	27.536	-0.181583
8870	28	-0.218189	0.325864	0.882684	-1.68429	2.71525	-0.678708	-2.29103	1.35237	27.4995	2.23951
8880	30.25	0.572032	0.995467	1.56809	-0.897866	2.64659	-0.703073	-2.34361	1.31709	27.4628	4.31228
8890	30.8111	0.00122274	0.98138	1.99734	-0.09437	2.57078	-0.727872	-2.3961	1.28156	27.426	5.45513
8900	30.95	-0.955516	0.391625	2.09512	0.711875	2.4877	-0.753106	-2.4485	1.24575	27.3891	5.68632
8910	31.0889	0.142174	-0.0650076	1.8794	1.50709	2.39722	-0.778779	-2.50079	1.20968	27.3521	5.71869
8920	31.1474	0.441817	-0.149174	1.42175	2.27713	2.29923	-0.804891	-2.55297	1.17333	27.315	5.84893
8930	30.8842	-0.381603	-0.184656	0.826869	3.00649	2.19359	-0.831445	-2.60505	1.13672	27.2778	5.8423
8940	30.6211	0.0540391	-0.276018	0.204815	3.67908	2.08019	-0.858442	-2.65702	1.09984	27.2405	5.68807
8950	30.3579	-0.32795	-0.26508	-0.314917	4.27987	1.95891	-0.885885	-2.70888	1.06269	27.203	5.65878
8960	30.2333	0.0722898	-0.216156	-0.636318	4.79519	1.82962	-0.913774	-2.76062	1.02527	27.1655	5.77233
8970	30.3167	0.144054	-0.108074	-0.703642	5.21264	1.69219	-0.942113	-2.81225	0.987583	27.1278	6.09311
8980	30.4	-0.310152	-0.0643363	-0.508623	5.52552	1.54651	-0.970904	-2.86376	0.949619	27.09	6.49907
8990	30.4833	-0.436646	-0.230588	-0.0858581	5.73536	1.39245	-1.00015	-2.91514	0.911383	27.0522	6.81136
9000	30.9718	0.0918471	-0.387691	0.488735	5.84752	1.22988	-1.02984	-2.9664	0.872874	27.0142	7.17845
9010	31.5615	0.121659	-0.288994	1.10183	5.86823	1.05869	-1.06	-3.01753	0.834091	26.9761	7.73976
9020	32.1513	-0.584706	0.257149	1.63306	5.80376	0.878752	-1.09061	-3.06853	0.795033	26.9379	8.57272
9030	32.741	0.709529	0.856329	1.9764	5.66041	0.68994	-1.12169	-3.11939	0.755701	26.8995	9.18308
9040	31.5727	-0.577157	0.92032	2.06938	5.44447	0.492134	-1.15322	-3.17012	0.716093	26.8611	8.92631
9050	30.2091	-0.148565	0.399347	1.91679	5.16222	0.285209	-1.18522	-3.22071	0.676209	26.8226	7.76356
9060	28.8455	-0.00635361	-0.38008	1.56954	4.81995	0.0690422	-1.21769	-3.27116	0.636048	26.7839	6.07845
9070	27.4818	-0.076951	-1.00664	1.09538	4.42395	-0.156489	-1.25063	-3.32146	0.59561	26.7452	4.3562
9080	26.1295	-0.0918013	-1.22684	0.557747	3.98051	-0.391509	-1.28403	-3.37162	0.554894	26.7063	2.91991
9090	24.7886	0.0285282	-0.923579	-0.00219281	3.49592	-0.636139	-1.31791	-3.42163	0.513899	26.6673	1.934
9100	23.4477	0.198144	-0.389927	-0.556379	2.97645	-0.890504	-1.35226	-3.47148	0.472625	26.6282	1.13964
9110	22.1068	0.219677	-0.0951051	-1.07457	2.42841	-1.15473	-1.38709	-3.52118	0.43107	26.589	0.104011
9120	20.7636	0.113224	-0.0612903	-1.53166	1.85808	-1.42893	-1.42239	-3.57072	0.389236	26.5497	-1.1638
9130	19.4	-0.191773	-0.166913	-1.90693	1.27174	-1.71324	-1.45818	-3.6201	0.34712	26.5103	-2.51534
9140	18.0364	0.606212	-0.259244	-2.18121	0.675692	-2.00777	-1.49444	-3.66932	0.304723	26.4707	-3.77253
9150	16.6727	-0.208986	-0.270309	-2.33287	0.0762155	-2.31265	-1.53119	-3.71838	0.262043	26.4311	-4.83961
9160	15.3091	-0.0350051	-0.152922	-2.33977	-0.5204	-2.62801	-1.56842	-3.76726	0.21908	26.3913	-5.6411
9170	14.8364	-0.153683	0.206515	-2.18508	-1.10787	-2.95397	-1.60615	-3.81597	0.175834	26.3515	-6.0404
9180	14.7455	-0.268452	0.806447	-1.85397	-1.6799	-3.29064	-1.64436	-3.86451	0.132303	26.3115	-6.01806
9190	14.6545	0.194353	1.34859	-1.33178	-2.2302	-3.63816	-1.68306	-3.91288	0.0884877	26.2714	-5.85155
9200	14.5636	-0.144302	1.68245	-0.603856	-2.75249	-3.99664	-1.72225	-3.96106	0.0444	26.2312	-5.67054
9210	14.4727	0.239251	1.71591	0.344468	-3.24048	-4.36621	-1.76194	-4.00906	3.84e-16	26.1909	-5.54632

## Sheet: PCA F1 eemd
Age	PCA F1	Hilbert-Huang Transform Ensemble empirical mode decomposition
Cal yr BP	c0	c1	c2	c3	c4	c5	c6	c7	c8	c9	c2-5
-50	0.595987	-0.117767	0.151707	0.188122	-0.125067	-0.086423	-0.174814	-0.066701	0	0.865546	0.128339
-40	0.627318	0.0386872	0.0609008	0.102738	-0.146469	-0.0704679	-0.171376	-0.0631364	0.00315266	0.862197	-0.043731
-30	0.479295	0.0698217	-0.0495203	0.0330135	-0.161704	-0.0555818	-0.167901	-0.0596118	0.00628732	0.85885	-0.12869
-20	0.228866	-0.0567053	-0.134838	-0.0226285	-0.171154	-0.0417377	-0.16439	-0.056127	0.00940399	0.855507	-0.193783
-10	0.217678	-0.00172923	-0.160443	-0.065766	-0.175202	-0.0289084	-0.160844	-0.0526816	0.0125027	0.852166	-0.240968
0	0.252206	-0.0232324	-0.132355	-0.0979769	-0.174228	-0.017067	-0.157266	-0.0492755	0.0155835	0.848829	-0.272205
10	0.317985	0.0113349	-0.0693349	-0.120839	-0.168616	-0.00618631	-0.153656	-0.0459084	0.0186464	0.845494	-0.289455
20	0.386855	0.0511198	0.00100023	-0.13593	-0.158746	0.00376077	-0.150015	-0.0425801	0.0216914	0.842163	-0.294676
30	0.424903	-0.0269674	0.0490035	-0.145065	-0.145001	0.0128013	-0.146346	-0.0392903	0.0247185	0.838834	-0.290066
40	0.491021	-0.0277988	0.0698208	-0.150932	-0.127762	0.0209623	-0.142649	-0.0360389	0.0277279	0.835509	-0.278694
50	0.567461	0.0587334	0.0716788	-0.155233	-0.107412	0.028271	-0.138926	-0.0328255	0.0307194	0.832186	-0.262645
60	0.520073	0.0129058	0.0351935	-0.15584	-0.084332	0.0347544	-0.135178	-0.0296499	0.0336932	0.828866	-0.240172
70	0.485625	0.00127545	-0.0268102	-0.149071	-0.0589143	0.0404395	-0.131406	-0.026512	0.0366493	0.825549	-0.207985
80	0.470589	-0.0545448	-0.0541298	-0.13072	-0.0316198	0.0453535	-0.127612	-0.0234114	0.0395876	0.822236	-0.16234
90	0.673841	0.027187	-0.025132	-0.0993622	-0.00305659	0.0495235	-0.123798	-0.0203479	0.0425082	0.818925	-0.102419
100	0.772748	0.0144414	0.0139808	-0.0576885	0.0260687	0.0529765	-0.119964	-0.0173213	0.0454112	0.815617	-0.0316198
110	0.845569	-0.0168167	0.0100673	-0.00995616	0.0550586	0.0557395	-0.116113	-0.0143313	0.0482965	0.812312	0.0451025
120	0.906538	0.00879184	-0.0113031	0.0379751	0.0832119	0.0578398	-0.112245	-0.0113777	0.0511643	0.80901	0.121187
130	0.920098	-0.0331644	-0.00345642	0.0793156	0.109771	0.0593044	-0.108361	-0.00846031	0.0540144	0.805711	0.189087
140	1.0433	-0.00195878	0.024476	0.109142	0.133904	0.0601603	-0.104464	-0.00557884	0.0568471	0.802415	0.243046
150	1.14837	0.0216199	0.0362255	0.124518	0.154769	0.0604347	-0.100554	-0.00273305	0.0596621	0.799122	0.279287
160	1.10396	-0.0393869	0.00249097	0.1242	0.171703	0.0601546	-0.0966333	7.72893e-05	0.0624597	0.795832	0.295903
170	1.06939	-0.0108958	-0.0332626	0.110923	0.184313	0.0593472	-0.0927027	0.00285241	0.0652398	0.792545	0.295236
180	1.07037	-0.00914049	-0.0289079	0.0890454	0.192342	0.0580394	-0.0887638	0.00559256	0.0680025	0.789261	0.281387
190	1.11026	0.0152043	0.0116349	0.062684	0.195616	0.0562584	-0.0848178	0.00829797	0.0707478	0.78598	0.2583
200	1.11438	0.0283391	0.0362602	0.0340052	0.194057	0.0540312	-0.0808663	0.0109689	0.0734756	0.782702	0.228062
210	1.03049	-0.0384528	0.0199786	0.00304417	0.187893	0.051385	-0.0769106	0.0136055	0.0761861	0.779427	0.190937
220	1.01888	0.0408437	-0.0146827	-0.0262603	0.17744	0.0483469	-0.072952	0.0162081	0.0788793	0.776155	0.15118
230	0.95084	-0.00509168	-0.0376909	-0.0491258	0.16308	0.0449438	-0.0689919	0.018777	0.0815552	0.772885	0.113954
240	0.909289	-0.0407216	-0.0294249	-0.0609701	0.145257	0.0412029	-0.0650317	0.0213123	0.0842137	0.769619	0.0842868
250	0.916876	0.0224632	-0.0287023	-0.0587442	0.124211	0.0371514	-0.0610727	0.0238142	0.0868551	0.766356	0.065467
260	0.872661	0.030703	-0.0522964	-0.039707	0.100113	0.0328161	-0.0571164	0.0262831	0.0894791	0.763095	0.0604057
270	0.855895	-0.0491462	-0.0627669	-0.00659542	0.0735017	0.0282244	-0.0531641	0.0287192	0.092086	0.759838	0.0669062
280	0.933397	0.0206952	-0.0351038	0.0344064	0.0451216	0.0234031	-0.0492172	0.0311227	0.0946758	0.756584	0.079528
290	0.99148	-0.00162991	0.0226568	0.0721325	0.0157516	0.0183795	-0.045277	0.0334938	0.0972483	0.753332	0.0878841
300	0.988876	-0.00716398	0.0607736	0.0943745	-0.0138401	0.0131805	-0.041345	0.0358328	0.0998038	0.750084	0.0805344
310	0.945469	-0.000962495	0.0537732	0.0910978	-0.0429456	0.00783335	-0.0374224	0.0381399	0.102342	0.746838	0.0481521
320	0.894928	-0.0121554	0.0205601	0.0606874	-0.0708793	0.00236505	-0.0335107	0.0404153	0.104863	0.743596	-0.0101919
330	0.773088	0.0620696	-0.0141423	0.0126901	-0.0968679	-0.00319731	-0.0296113	0.0426594	0.107368	0.740356	-0.0841778
340	0.579949	-0.0703036	-0.0374635	-0.0389037	-0.120114	-0.00882665	-0.0257255	0.0448722	0.109855	0.73712	-0.159018
350	0.627215	0.0447901	-0.0448667	-0.079177	-0.139823	-0.014495	-0.0218547	0.0470542	0.112325	0.733886	-0.219
360	0.634067	0.00484876	-0.0306953	-0.0974326	-0.155298	-0.020168	-0.0180002	0.0492054	0.114778	0.730655	-0.25273
370	0.546619	-0.0412975	-0.0112463	-0.0924126	-0.166311	-0.0257965	-0.0141635	0.0513262	0.117215	0.727428	-0.258723
380	0.629552	0.0250721	0.000408635	-0.0705265	-0.173108	-0.0313154	-0.0103459	0.0534168	0.119634	0.724203	-0.243634
390	0.639233	-0.0130507	0.00611721	-0.0402635	-0.176354	-0.0366474	-0.00654882	0.0554774	0.122037	0.720981	-0.216617
400	0.635281	-0.0185281	0.0115534	-0.00850182	-0.176924	-0.041713	-0.00277357	0.0575082	0.124423	0.717762	-0.185425
410	0.762899	0.00894028	0.0123871	0.0195264	-0.175738	-0.0464324	0.000978455	0.0595096	0.126791	0.714547	-0.156212
420	0.73905	0.0505261	-0.00709691	0.0421576	-0.17369	-0.050726	0.00470587	0.0614816	0.129143	0.711334	-0.131532
430	0.699476	-0.0525033	-0.023379	0.0584301	-0.171649	-0.0545138	0.00840731	0.0634247	0.131479	0.708124	-0.113219
440	0.649421	-0.0265329	-0.0114907	0.0679489	-0.170283	-0.0577205	0.0120814	0.0653389	0.133797	0.704917	-0.102334
450	0.780951	-0.013485	0.0148515	0.070404	-0.16964	-0.0602992	0.0157268	0.0672246	0.136099	0.701713	-0.099236
460	0.825284	0.0462698	0.0288097	0.0649638	-0.169576	-0.062221	0.019342	0.069082	0.138384	0.698512	-0.104612
470	0.794743	-0.0118892	0.0255955	0.0510557	-0.169803	-0.0634679	0.0229258	0.0709113	0.140653	0.695314	-0.118747
480	0.734574	-0.0532004	0.00683472	0.0303928	-0.170023	-0.0640444	0.0264768	0.0727127	0.142905	0.692119	-0.13963
490	0.678704	0.0113298	-0.013369	0.00715355	-0.169882	-0.0639655	0.0299935	0.0744866	0.14514	0.688927	-0.162728
500	0.639846	-0.0214015	-0.0132267	-0.0146576	-0.168794	-0.0632468	0.0334746	0.0762331	0.147359	0.685738	-0.183452
510	0.715393	0.0407466	0.00819422	-0.0316461	-0.166137	-0.0619039	0.0369188	0.0779524	0.149561	0.682552	-0.197783
520	0.730524	-0.0143681	0.0172136	-0.0416044	-0.161409	-0.0599569	0.0403246	0.0796449	0.151747	0.679369	-0.203014
530	0.655028	-0.0240773	0.000481634	-0.0429398	-0.15437	-0.0574439	0.0436908	0.0813107	0.153916	0.676188	-0.19731
540	0.654511	-0.0464192	-0.0250414	-0.0372203	-0.144958	-0.0544123	0.0470158	0.0829501	0.156068	0.673011	-0.182179
550	0.697812	0.0518332	-0.0423086	-0.027421	-0.133182	-0.0509232	0.0502984	0.0845633	0.158204	0.669837	-0.160603
560	0.768377	-0.0441953	-0.0249187	-0.0167071	-0.119082	-0.047039	0.0535372	0.0861506	0.160324	0.666666	-0.135789
570	0.826698	-0.0503396	0.032553	-0.00709847	-0.102799	-0.0428185	0.0567307	0.0877122	0.162428	0.663497	-0.109897
580	0.910196	0.0381158	0.0706305	0.00136627	-0.0845295	-0.0383186	0.0598777	0.0892483	0.164515	0.660332	-0.0831632
590	0.966174	0.076708	0.0253406	0.00911124	-0.0646352	-0.0335963	0.0629767	0.0907592	0.166585	0.65717	-0.0555239
600	0.811356	-0.0935674	-0.0578645	0.0170109	-0.04355	-0.0287085	0.0660264	0.0922452	0.16864	0.65401	-0.0265391
610	0.918289	0.00663009	-0.0813019	0.0255531	-0.0216821	-0.0237119	0.0690254	0.0937063	0.170678	0.650854	0.00387103
620	1.07689	0.107808	-0.0512819	0.034217	0.000669501	-0.0186643	0.0719723	0.095143	0.172699	0.6477	0.0348865
630	0.993412	0.00715429	-0.0197186	0.0413499	0.0234046	-0.0136268	0.0748658	0.0965554	0.174705	0.64455	0.0647545
640	1.00983	-0.114491	0.0125407	0.0453877	0.0464561	-0.00866128	0.0777045	0.0979437	0.176694	0.641402	0.0918439
650	1.12615	-0.0176285	0.0540135	0.0444777	0.0697383	-0.00382945	0.080487	0.0993082	0.178668	0.638258	0.114216
660	1.25144	0.0400455	0.0929084	0.0366232	0.0931357	0.000806933	0.0832119	0.100649	0.180625	0.635116	0.129759
670	1.32847	0.0790492	0.0957874	0.0204617	0.116449	0.00518636	0.0858779	0.101967	0.182566	0.631977	0.136911
680	1.20349	-0.0106145	0.0417571	-0.00268154	0.139337	0.00925195	0.0884836	0.103261	0.18449	0.628842	0.136656
690	1.08995	-0.0285911	-0.0342898	-0.0284965	0.161339	0.0129611	0.0910276	0.104533	0.186399	0.625709	0.132843
700	0.981303	-0.123395	-0.0717715	-0.0526636	0.181978	0.0162779	0.0935085	0.105782	0.188292	0.622579	0.129315
710	1.12171	0.0223896	-0.0543742	-0.0713338	0.200782	0.0191803	0.095925	0.107009	0.190169	0.619452	0.129449
720	1.34102	0.134823	-0.0176747	-0.0812874	0.217335	0.0216543	0.0982757	0.108214	0.192029	0.616329	0.136048
730	1.30986	0.166006	-0.00587763	-0.0798797	0.231227	0.0236978	0.100559	0.109396	0.193874	0.613208	0.151347
740	1.23471	0.0466452	-0.0265585	-0.065473	0.242004	0.0253251	0.102774	0.110557	0.195703	0.61009	0.176531
750	1.05695	-0.114728	-0.0464531	-0.0400825	0.249232	0.0265561	0.104919	0.111697	0.197516	0.606975	0.209149
760	1.13404	-0.163908	-0.0350999	-0.00811462	0.252458	0.0274194	0.106992	0.112816	0.199313	0.603863	0.244344
770	1.46599	0.0806889	0.0153074	0.0250848	0.251235	0.0279444	0.108992	0.113913	0.201094	0.600754	0.27632
780	1.49203	0.0838386	0.0615118	0.054901	0.245141	0.0281572	0.110915	0.11499	0.202859	0.597648	0.300042
790	1.40039	-0.00925079	0.0598633	0.0769079	0.233806	0.0280776	0.112761	0.116046	0.204609	0.594545	0.310713
800	1.42968	0.0531333	0.0145528	0.0881051	0.217013	0.027725	0.114527	0.117082	0.206342	0.591445	0.305118
810	1.37511	0.0205997	-0.0296938	0.0869783	0.194958	0.0271248	0.116211	0.118098	0.20806	0.588348	0.281937
820	1.2367	-0.0320823	-0.0425539	0.0725514	0.16819	0.026305	0.117812	0.119095	0.209763	0.585254	0.240741
830	1.22637	-0.051643	-0.0150618	0.0455182	0.137495	0.0252942	0.119327	0.120072	0.211449	0.582163	0.183014
840	1.22486	-0.0137286	0.0358552	0.00964023	0.103779	0.0241212	0.120756	0.121029	0.21312	0.579075	0.113419
850	1.21073	0.0891998	0.0725781	-0.0286089	0.0679627	0.0228146	0.122096	0.121968	0.214776	0.575989	0.0393538
860	1.09959	0.0188185	0.0575724	-0.0619521	0.0309689	0.0214027	0.123345	0.122888	0.216415	0.572907	-0.0309833
870	0.89144	-0.0888628	0.00520039	-0.0839624	-0.00627815	0.0199135	0.124504	0.123789	0.218039	0.569828	-0.0902405
880	0.874693	-0.0336952	-0.0391605	-0.0900773	-0.042864	0.0183752	0.125569	0.124672	0.219648	0.566752	-0.132941
890	0.939974	0.0781509	-0.0538388	-0.0772664	-0.078017	0.0168156	0.126542	0.125536	0.221241	0.563678	-0.155283
900	0.859141	0.00123776	-0.0538159	-0.0464552	-0.111291	0.0152625	0.12742	0.126383	0.222818	0.560608	-0.157746
910	0.845288	-0.0178954	-0.0487117	-0.00434354	-0.14243	0.0137437	0.128202	0.127212	0.22438	0.55754	-0.146773
920	0.898414	-0.0604797	-0.00378368	0.0365317	-0.171172	0.0122872	0.128889	0.128024	0.225927	0.554476	-0.13464
930	0.996372	0.0118005	0.0707554	0.065179	-0.197215	0.0109208	0.129478	0.128819	0.227458	0.551415	-0.132036
940	1.01204	0.0873472	0.0936127	0.0737003	-0.220361	0.0096722	0.129969	0.129597	0.228974	0.548356	-0.14666
950	0.824072	-0.0663596	0.0300877	0.0608116	-0.24062	0.00856941	0.130361	0.130358	0.230474	0.545301	-0.179808
960	0.704102	-0.0135813	-0.0490273	0.0349748	-0.258293	0.00764033	0.130653	0.131103	0.231959	0.542248	-0.223318
970	0.647736	-0.00766461	-0.0691851	0.00653466	-0.273767	0.00691308	0.130843	0.131831	0.233429	0.539198	-0.267232
980	0.777788	0.0462588	-0.0311326	-0.016262	-0.287393	0.00641693	0.130931	0.132544	0.234883	0.536152	-0.303655
990	0.733837	-0.00934713	0.00961295	-0.0290369	-0.299401	0.00618576	0.130915	0.133241	0.236322	0.533108	-0.328438
1000	0.679634	-0.0163797	0.02464	-0.0300064	-0.309798	0.00625544	0.130793	0.133922	0.237746	0.530067	-0.339804
1010	0.70301	0.0301702	0.0240196	-0.0221153	-0.318147	0.00666209	0.130565	0.134589	0.239155	0.52703	-0.340262
1020	0.711362	-0.0155628	0.0204094	-0.0141376	-0.323839	0.00743993	0.13023	0.13524	0.240549	0.523995	-0.337977
1030	0.7097	0.0276105	0.0166328	-0.0112676	-0.326298	0.00861226	0.129785	0.135876	0.241927	0.520963	-0.337566
1040	0.696616	-0.0284417	0.00100553	-0.0156406	-0.325028	0.010186	0.12923	0.136498	0.24329	0.517934	-0.340669
1050	0.680677	0.0256792	-0.00928009	-0.0256708	-0.319593	0.0121597	0.128564	0.137106	0.244639	0.514909	-0.345264
1060	0.681435	0.0115996	-0.0171735	-0.0370315	-0.309557	0.0145185	0.127786	0.137699	0.245972	0.511886	-0.346588
1070	0.679772	0.00505336	-0.0308702	-0.0452205	-0.294493	0.0172379	0.126896	0.138279	0.24729	0.508866	-0.339714
1080	0.672461	0.0058143	-0.0412446	-0.0470317	-0.274072	0.0202884	0.125895	0.138845	0.248593	0.505849	-0.321104
1090	0.693058	-0.022996	-0.0388832	-0.0420729	-0.248237	0.023639	0.124783	0.139398	0.249881	0.502835	-0.29031
1100	0.755519	-0.0164194	-0.0115441	-0.0323856	-0.217332	0.0272588	0.123564	0.139938	0.251154	0.499824	-0.249717
1110	0.833233	0.000738523	0.040598	-0.0212235	-0.181967	0.0311166	0.122238	0.140465	0.252412	0.496816	-0.203191
1120	0.933825	0.0203586	0.0818419	-0.011963	-0.142937	0.0351813	0.120808	0.140979	0.253655	0.493811	-0.1549
1130	0.984112	-0.00570153	0.0624623	-0.00644104	-0.101142	0.0394218	0.119274	0.141481	0.254883	0.490809	-0.107583
1140	0.917017	-0.0383621	-0.0132678	-0.00334788	-0.0574947	0.0438071	0.117639	0.141971	0.256097	0.487809	-0.0608425
1150	0.923651	-0.00499513	-0.0787366	-0.000400176	-0.0128783	0.048306	0.115905	0.142449	0.257296	0.484813	-0.0132785
1160	0.979439	0.0193933	-0.0871328	0.00522236	0.0318596	0.0528876	0.114072	0.142915	0.258479	0.48182	0.037082
1170	1.06344	-0.0718226	-0.0312715	0.015084	0.0759583	0.057521	0.112143	0.14337	0.259648	0.47883	0.0910423
1180	1.21327	0.014245	0.0317434	0.0274912	0.118704	0.0621751	0.110119	0.143814	0.260803	0.475843	0.146195
1190	1.32418	0.060276	0.0493357	0.0396983	0.159464	0.0668189	0.108001	0.144246	0.261942	0.472858	0.199162
1200	1.37671	0.079204	0.0214596	0.0479249	0.197744	0.0714215	0.105792	0.144668	0.263067	0.469877	0.245669
1210	1.32525	-0.0143887	-0.011148	0.0479684	0.233049	0.0759517	0.103492	0.14508	0.264177	0.466899	0.281017
1220	1.20446	-0.128328	-0.0115318	0.0365342	0.264907	0.0803788	0.101104	0.145481	0.265273	0.463923	0.301441
1230	1.39043	-0.0229192	0.0307716	0.0135561	0.292984	0.0846714	0.098629	0.145872	0.266354	0.460951	0.30654
1240	1.56405	0.117518	0.067505	-0.0158366	0.316958	0.0887985	0.096069	0.146253	0.26742	0.457981	0.301122
1250	1.38158	-0.0126814	0.049868	-0.0451891	0.336551	0.0927285	0.093426	0.146625	0.268472	0.455015	0.291362
1260	1.30341	-0.0537295	-0.00808269	-0.06829	0.351554	0.0964305	0.0907019	0.146988	0.269509	0.452051	0.283264
1270	1.23684	-0.0264485	-0.0668754	-0.0806311	0.36183	0.0998746	0.0878987	0.147341	0.270532	0.449091	0.281199
1280	1.21751	0.0168576	-0.0962024	-0.0787737	0.367359	0.103034	0.0850184	0.147686	0.27154	0.446133	0.288585
1290	1.23933	-0.00997444	-0.0855696	-0.061799	0.368196	0.10589	0.082063	0.148022	0.272534	0.443179	0.306397
1300	1.34494	-0.0386778	-0.03534	-0.0313459	0.364291	0.108428	0.0790347	0.14835	0.273514	0.440227	0.332945
1310	1.47628	0.0031762	0.0414761	0.00636644	0.355553	0.110638	0.0759363	0.14867	0.274479	0.437278	0.36192
1320	1.59556	0.0440282	0.10433	0.0440403	0.341886	0.112511	0.0727712	0.148982	0.275429	0.434333	0.385926
1330	1.56364	0.00830673	0.108273	0.0747975	0.323191	0.114044	0.0695434	0.149286	0.276366	0.43139	0.397988
1340	1.49821	0.0548547	0.0563528	0.0937094	0.299403	0.115234	0.0662567	0.149583	0.277288	0.42845	0.393113
1350	1.35456	-0.0347029	0.00407583	0.0980612	0.270687	0.116079	0.0629149	0.149872	0.278195	0.425513	0.368748
1360	1.26372	-0.109084	-0.0164226	0.088356	0.237578	0.116578	0.059522	0.150155	0.279089	0.42258	0.325934
1370	1.38411	0.136956	-0.0311714	0.0713731	0.2007	0.11673	0.056082	0.150431	0.279968	0.419649	0.272073
1380	1.15914	-0.00316111	-0.0780559	0.0547656	0.160651	0.116531	0.052599	0.150701	0.280833	0.416721	0.215417
1390	0.887479	-0.130072	-0.127293	0.0420009	0.118012	0.115981	0.049077	0.150964	0.281684	0.413796	0.160013
1400	0.972646	-0.0358058	-0.132988	0.0348477	0.0733773	0.115078	0.0455201	0.151222	0.28252	0.410874	0.108225
1410	1.01294	0.0054662	-0.077694	0.0325659	0.0274377	0.113819	0.0419321	0.151474	0.283343	0.407955	0.0600035
1420	1.00835	0.0228622	0.0132607	0.0310609	-0.0189646	0.112204	0.0383169	0.15172	0.284151	0.405039	0.0120962
1430	1.0511	0.0176386	0.0939981	0.0257411	-0.0648987	0.11023	0.0346782	0.151961	0.284945	0.402126	-0.0391576
1440	1.02497	-0.000355491	0.13097	0.0128615	-0.109458	0.107896	0.0310199	0.152197	0.285726	0.399216	-0.0965964
1450	0.929963	0.0389077	0.103369	-0.00808833	-0.151907	0.1052	0.0273456	0.152428	0.286492	0.396309	-0.159995
1460	0.813833	0.0501346	0.0173567	-0.0334948	-0.191629	0.102142	0.0236589	0.152655	0.287244	0.393405	-0.225123
1470	0.471849	-0.107657	-0.0750679	-0.0588013	-0.228103	0.0987188	0.0199634	0.152878	0.287982	0.390503	-0.286904
1480	0.370303	-0.128723	-0.108054	-0.0794961	-0.260844	0.0949305	0.0162625	0.153096	0.288707	0.387605	-0.34034
1490	0.60599	0.126379	-0.0695436	-0.0934396	-0.289438	0.0907755	0.0125595	0.15331	0.289417	0.38471	-0.382878
1500	0.544866	0.0470653	-0.00929776	-0.103161	-0.313537	0.0862526	0.00885788	0.153521	0.290114	0.381818	-0.416697
1510	0.487608	-0.0451221	0.0355315	-0.112507	-0.332771	0.0813607	0.00516097	0.153729	0.290796	0.378928	-0.445278
1520	0.51632	-0.0401497	0.0758245	-0.125606	-0.346622	0.0760984	0.00147218	0.153934	0.291465	0.376042	-0.472228
1530	0.556719	0.0740257	0.100886	-0.142818	-0.354684	0.0704652	-0.00220512	0.154135	0.29212	0.373159	-0.497502
1540	0.50717	0.030124	0.0753527	-0.160129	-0.356679	0.064465	-0.00586753	0.154334	0.292761	0.370278	-0.516808
1550	0.364751	0.00896092	-0.00444754	-0.174512	-0.352407	0.0581144	-0.00951167	0.154531	0.293389	0.367401	-0.526919
1560	0.234367	0.0385541	-0.0991281	-0.184934	-0.341795	0.0514421	-0.0131341	0.154725	0.294003	0.364526	-0.526729
1570	0.122037	-0.0592329	-0.160879	-0.190905	-0.324974	0.0444841	-0.0167315	0.154918	0.294603	0.361655	-0.515879
1580	0.179597	0.00215515	-0.145572	-0.191075	-0.302329	0.0372713	-0.0203003	0.155109	0.295189	0.358786	-0.493403
1590	0.256034	-0.0281658	-0.0386831	-0.184515	-0.27434	0.0298304	-0.0238372	0.155298	0.295762	0.355921	-0.458855
1600	0.489146	-0.00779629	0.124289	-0.171621	-0.24151	0.0221886	-0.0273388	0.155487	0.296321	0.353058	-0.413131
1610	0.761427	0.0824872	0.243236	-0.153447	-0.204303	0.0143737	-0.0308016	0.155674	0.296866	0.350199	-0.35775
1620	0.771578	0.0948375	0.212238	-0.130834	-0.163223	0.00641315	-0.0342222	0.15586	0.297398	0.347342	-0.294057
1630	0.519598	-0.0368702	0.0529088	-0.103472	-0.118926	-0.00166527	-0.0375972	0.156046	0.297917	0.344488	-0.222397
1640	0.414278	-0.0982075	-0.1318	-0.0707118	-0.0721369	-0.00983394	-0.0409232	0.156232	0.298422	0.341637	-0.142849
1650	0.406733	-0.0141569	-0.267214	-0.0317486	-0.0237372	-0.0180652	-0.0441968	0.156418	0.298913	0.33879	-0.0554858
1660	0.442199	0.0183739	-0.311713	0.0144531	0.0252566	-0.0263314	-0.0474145	0.156604	0.299391	0.335945	0.0397097
1670	0.542183	-0.0374764	-0.274744	0.0683731	0.0737579	-0.0346049	-0.0505731	0.15679	0.299856	0.333103	0.142131
1680	0.689447	-0.0361768	-0.163677	0.126594	0.120668	-0.0428578	-0.0536692	0.156978	0.300307	0.330264	0.247263
1690	1.02582	0.000470253	-0.00440306	0.184631	0.16489	-0.0510621	-0.0566999	0.157166	0.300745	0.327428	0.349521
1700	1.31883	0.0296981	0.158145	0.237979	0.205324	-0.0591898	-0.0596619	0.157355	0.301169	0.324596	0.443304
1710	1.51062	0.101337	0.269639	0.282056	0.240873	-0.067213	-0.0625523	0.157546	0.30158	0.321766	0.522928
1720	1.5612	0.0466891	0.301522	0.311861	0.270439	-0.0751032	-0.0653684	0.157738	0.301978	0.318939	0.5823
1730	1.39995	-0.0351218	0.269502	0.322487	0.29294	-0.0828319	-0.068108	0.157932	0.302362	0.316115	0.615427
1740	1.35881	-0.0950344	0.216404	0.312197	0.307541	-0.0903732	-0.0707686	0.158129	0.302734	0.313294	0.619738
1750	1.43778	0.0363482	0.153926	0.284043	0.314299	-0.0977048	-0.0733477	0.158327	0.303092	0.310476	0.598343
1760	1.30482	0.102901	0.0790417	0.242897	0.313747	-0.104802	-0.0758431	0.158529	0.303437	0.30766	0.556644
1770	1.03056	-0.0702221	-0.00599337	0.193833	0.306508	-0.111626	-0.0782523	0.158733	0.303768	0.304848	0.500341
1780	0.93315	-0.0106318	-0.072977	0.141209	0.293214	-0.118133	-0.0805728	0.15894	0.304087	0.302039	0.434423
1790	0.842511	0.0607641	-0.116259	0.0893781	0.274504	-0.124289	-0.0828023	0.159151	0.304392	0.299233	0.363882
1800	0.695709	-0.0402464	-0.144989	0.0424443	0.251026	-0.130068	-0.0849383	0.159365	0.304685	0.29643	0.29347
1810	0.574053	0.00584935	-0.18419	0.00321394	0.223468	-0.135444	-0.0869786	0.159583	0.304964	0.293629	0.226682
1820	0.477543	-0.0291569	-0.211668	-0.0284135	0.19266	-0.140393	-0.0889208	0.159805	0.30523	0.290832	0.164246
1830	0.445076	-0.00338121	-0.193837	-0.0531165	0.159434	-0.14489	-0.0907634	0.160032	0.305484	0.288038	0.106318
1840	0.428619	-0.0468056	-0.11323	-0.0724257	0.124688	-0.148907	-0.0925057	0.160263	0.305724	0.285246	0.0522625
1850	0.527838	0.0161909	0.011765	-0.0893642	0.0894955	-0.152419	-0.0941476	0.160501	0.305952	0.282458	0.000131315
1860	0.655976	0.0547453	0.12065	-0.107178	0.0549483	-0.155397	-0.0956897	0.160744	0.306166	0.279673	-0.0522299
1870	0.55744	0.0119323	0.148701	-0.128764	0.0219901	-0.157813	-0.0971335	0.160994	0.306368	0.27689	-0.106774
1880	0.433717	0.0300548	0.0901886	-0.15515	-0.00877937	-0.15964	-0.0984805	0.161251	0.306556	0.274111	-0.163929
1890	0.247364	-0.0220735	0.0105337	-0.183537	-0.0371768	-0.160847	-0.0997327	0.161516	0.306732	0.271334	-0.220714
1900	0.108296	-0.0717048	-0.0292023	-0.209864	-0.0631079	-0.161405	-0.100892	0.16179	0.306895	0.268561	-0.272972
1910	0.158367	0.022119	-0.0227328	-0.227429	-0.0864866	-0.161273	-0.101961	0.162072	0.307046	0.26579	-0.313915
1920	0.164744	0.0755218	-0.0102107	-0.227483	-0.107214	-0.160407	-0.102942	0.162364	0.307183	0.263023	-0.334697
1930	0.069166	-0.0204242	-0.0376275	-0.202987	-0.125147	-0.158766	-0.103838	0.162666	0.307308	0.260258	-0.328134
1940	0.051827	-0.0274181	-0.0777771	-0.153574	-0.140257	-0.1563	-0.104652	0.162978	0.30742	0.257496	-0.293831
1950	0.151846	0.0160332	-0.0679425	-0.0840024	-0.152763	-0.152952	-0.105385	0.163302	0.307519	0.254738	-0.236765
1960	0.283503	-0.0266182	-0.00413833	-0.00285892	-0.162929	-0.148663	-0.106041	0.163638	0.307606	0.251982	-0.165788
1970	0.436252	0.067368	0.0593187	0.0787206	-0.171019	-0.143373	-0.106623	0.163987	0.30768	0.249229	-0.0922984
1980	0.495731	-0.0320169	0.065349	0.149079	-0.177297	-0.137023	-0.107132	0.164348	0.307742	0.246479	-0.0282179
1990	0.473516	-0.0609611	0.0353562	0.197954	-0.182026	-0.129552	-0.107572	0.164724	0.307791	0.243732	0.015928
2000	0.555509	0.0930804	0.016825	0.218683	-0.185463	-0.120897	-0.107949	0.165114	0.307827	0.240989	0.0332206
2010	0.452442	-0.070311	0.0331734	0.210065	-0.187771	-0.110997	-0.108266	0.165518	0.307851	0.238248	0.022294
2020	0.47323	-0.10422	0.0603595	0.17663	-0.188866	-0.0998068	-0.108531	0.165939	0.307863	0.23551	-0.0122357
2030	0.634368	0.116985	0.0659962	0.126153	-0.188547	-0.0873521	-0.108749	0.166375	0.307862	0.232775	-0.0623933
2040	0.527545	0.1314	0.0289479	0.0677379	-0.186556	-0.073746	-0.108926	0.166828	0.307848	0.230043	-0.118818
2050	0.315035	0.044863	-0.0539331	0.0102012	-0.182651	-0.0591353	-0.109068	0.167299	0.307823	0.227314	-0.172449
2060	0.032067	-0.192569	-0.125722	-0.0383703	-0.176582	-0.0436925	-0.109181	0.167788	0.307784	0.224588	-0.214952
2070	0.071799	-0.157718	-0.121728	-0.0710204	-0.168083	-0.027596	-0.109272	0.168295	0.307734	0.221865	-0.239103
2080	0.249831	-0.0433924	-0.0415981	-0.0863118	-0.156725	-0.0110236	-0.109346	0.168821	0.307671	0.219144	-0.243037
2090	0.489454	0.0490603	0.0698076	-0.0898474	-0.141969	0.00584576	-0.109408	0.169367	0.307596	0.216427	-0.231817
2100	0.691397	0.155126	0.130156	-0.0886749	-0.123364	0.0228329	-0.109466	0.169934	0.307508	0.213713	-0.212039
2110	0.492628	-0.0186385	0.0982157	-0.0885281	-0.100571	0.0397629	-0.109525	0.170521	0.307408	0.211002	-0.189099
2120	0.393143	-0.109661	0.0311958	-0.0901192	-0.0734426	0.0564641	-0.109591	0.17113	0.307296	0.208294	-0.163562
2130	0.525324	0.0273486	-0.0148245	-0.0912582	-0.0425834	0.0727704	-0.10967	0.171762	0.307172	0.205588	-0.133842
2140	0.576571	0.0493077	-0.0396968	-0.0842807	-0.00904431	0.088517	-0.109767	0.172416	0.307036	0.202886	-0.093325
2150	0.546885	-0.0198899	-0.0665659	-0.0599177	0.0260396	0.103539	-0.10989	0.173093	0.306888	0.200187	-0.0338781
2160	0.619457	0.00905799	-0.0849322	-0.0172533	0.0614521	0.117672	-0.110044	0.173795	0.306727	0.19749	0.0441988
2170	0.717593	-0.110124	-0.0462567	0.0372322	0.0958536	0.13075	-0.110234	0.174521	0.306554	0.194797	0.133086
2180	0.98426	-0.0151178	0.0418789	0.0926951	0.127839	0.14261	-0.110468	0.175273	0.30637	0.192107	0.220534
2190	1.21142	0.0982475	0.0962204	0.135183	0.155992	0.153086	-0.11075	0.17605	0.306173	0.189419	0.291175
2200	1.083	-0.0308704	0.0547188	0.153163	0.178898	0.162013	-0.111087	0.176853	0.305964	0.186735	0.332061
2210	1.03448	-0.0594956	-0.00898004	0.147481	0.195344	0.169227	-0.111485	0.177684	0.305744	0.184053	0.342825
2220	1.1058	0.0684762	-0.0383334	0.122933	0.20505	0.174568	-0.111949	0.178541	0.305511	0.181375	0.327983
2230	1.02953	0.0662977	-0.0398382	0.0850274	0.208407	0.177915	-0.112486	0.179426	0.305266	0.178699	0.293434
2240	0.88999	-0.08315	-0.0190632	0.0410325	0.205922	0.179241	-0.113099	0.180338	0.30501	0.176026	0.246955
2250	0.885065	-0.0397675	0.00857246	-0.000406292	0.198058	0.178609	-0.113793	0.181278	0.304742	0.173357	0.197652
2260	0.913793	0.0447993	0.0217457	-0.0299719	0.185255	0.176121	-0.114567	0.182246	0.304461	0.17069	0.155284
2270	0.865263	0.0580384	-0.00174083	-0.0419289	0.167982	0.171902	-0.115417	0.183241	0.304169	0.168026	0.126053
2280	0.700849	-0.066977	-0.0538114	-0.0354235	0.146738	0.16608	-0.116339	0.184262	0.303866	0.165366	0.111314
2290	0.594621	-0.0971852	-0.08271	-0.0117566	0.122311	0.158786	-0.11733	0.185311	0.30355	0.162708	0.110554
2300	0.721138	-0.0285939	-0.0483733	0.026831	0.0958564	0.150149	-0.118386	0.186386	0.303223	0.160053	0.122687
2310	0.847655	0.0474117	0.0247039	0.0698697	0.068675	0.140297	-0.1195	0.187486	0.302884	0.157401	0.138545
2320	0.912828	-0.046042	0.088055	0.104402	0.0421013	0.12936	-0.12067	0.188611	0.302533	0.154752	0.146503
2330	0.945861	0.105752	0.0843623	0.117982	0.017356	0.117466	-0.121891	0.189761	0.302171	0.152106	0.135338
2340	0.750986	0.0191008	0.0216134	0.107764	-0.00472431	0.104744	-0.123157	0.190934	0.301797	0.149463	0.103039
2350	0.588083	-0.0839762	-0.0322623	0.07824	-0.023809	0.091321	-0.124465	0.19213	0.301412	0.146823	0.0544311
2360	0.553071	0.0266234	-0.0254159	0.0358586	-0.0397662	0.0773269	-0.12581	0.193349	0.301014	0.144186	-0.00390762
2370	0.51806	0.0742433	0.00476382	-0.011864	-0.0525922	0.0628892	-0.127188	0.19459	0.300606	0.141552	-0.0644562
2380	0.441502	-0.0266452	0.0193753	-0.0590072	-0.0622991	0.0481235	-0.128594	0.195852	0.300186	0.138921	-0.121306
2390	0.367416	-0.0440923	0.0355014	-0.10583	-0.0688838	0.0331301	-0.130023	0.197134	0.299754	0.136293	-0.174714
2400	0.315585	-0.0342637	0.0529239	-0.153081	-0.0723346	0.0180003	-0.131471	0.198436	0.299311	0.133668	-0.225416
2410	0.263635	0.0343951	0.0436738	-0.1982	-0.0726418	0.00282791	-0.132933	0.199757	0.298856	0.131046	-0.270841
2420	0.210601	0.0346022	0.0110427	-0.234793	-0.0698182	-0.0122884	-0.134405	0.201097	0.29839	0.128427	-0.304611
2430	0.141941	0.0720098	-0.0330209	-0.254342	-0.0639626	-0.0272472	-0.135883	0.202455	0.297913	0.125811	-0.318305
2440	0.010774	-0.0895169	-0.0687701	-0.248134	-0.0553015	-0.0419421	-0.137362	0.20383	0.297424	0.123197	-0.303435
2450	0.005725	-0.0241879	-0.066449	-0.210454	-0.0443085	-0.0562589	-0.138836	0.205222	0.296924	0.120587	-0.254762
2460	0.189851	0.0375635	-0.0214615	-0.146655	-0.0316071	-0.0700751	-0.140303	0.20663	0.296413	0.11798	-0.178262
2470	0.373978	0.00484361	0.0321966	-0.0660261	-0.0178468	-0.0832648	-0.141757	0.208053	0.29589	0.115375	-0.0838729
2480	0.425979	0.0117591	0.0499408	0.0219102	-0.00367812	-0.0957014	-0.143193	0.209491	0.295357	0.112774	0.0182321
2490	0.48585	-0.044754	0.0449209	0.1068	0.0102459	-0.107255	-0.144608	0.210943	0.294811	0.110175	0.117046
2500	0.616556	-0.007731	0.0481942	0.179982	0.0232708	-0.117796	-0.145997	0.212409	0.294255	0.10758	0.203252
2510	0.699632	0.0759658	0.0404448	0.235632	0.034741	-0.127192	-0.147354	0.213887	0.293688	0.104988	0.270373
2520	0.671568	-0.00244286	-0.00323895	0.272508	0.0440018	-0.135311	-0.148677	0.215377	0.293109	0.102398	0.31651
2530	0.639935	0.0132066	-0.0486908	0.291941	0.0504689	-0.142037	-0.14996	0.216879	0.29252	0.0998115	0.342409
2540	0.605921	-0.0370568	-0.0408238	0.294917	0.0538189	-0.147268	-0.151198	0.218392	0.291919	0.0972279	0.348736
2550	0.658903	-0.00678975	0.00399752	0.282958	0.0539408	-0.150932	-0.152387	0.219915	0.291307	0.0946473	0.336898
2560	0.657728	0.0108096	0.0473148	0.255369	0.0510434	-0.152988	-0.153523	0.221448	0.290684	0.0920697	0.306412
2570	0.6292	0.0168514	0.0496869	0.211603	0.0455369	-0.153435	-0.1546	0.22299	0.29005	0.089495	0.25714
2580	0.501075	-0.0248827	0.00408599	0.152847	0.0378899	-0.152302	-0.155615	0.22454	0.289405	0.0869233	0.190737
2590	0.34805	0.0430468	-0.0404445	0.0810827	0.0285915	-0.149639	-0.156561	0.226098	0.288749	0.0843546	0.109674
2600	0.303771	-0.00834136	-0.0310166	0.000451056	0.0181547	-0.145521	-0.157436	0.227664	0.288083	0.0817888	0.0186057
2610	0.271575	0.047601	0.0156738	-0.0815509	0.00710574	-0.140035	-0.158234	0.229236	0.287405	0.079226	-0.0744451
2620	0.167229	-0.033462	0.0379015	-0.155532	-0.00402317	-0.133275	-0.158951	0.230814	0.286717	0.0766662	-0.159556
2630	0.062884	-0.00784073	-0.000234306	-0.214188	-0.0146962	-0.125337	-0.159582	0.232398	0.286017	0.0741093	-0.228885
2640	-0.00641	-0.0335525	-0.0744799	-0.253259	-0.0243764	-0.11632	-0.160124	0.233987	0.285307	0.0715555	-0.277635
2650	-0.07182	0.0530929	-0.143891	-0.269029	-0.0325445	-0.106325	-0.16057	0.235581	0.284586	0.0690045	-0.301574
2660	-0.09694	0.0639217	-0.168155	-0.258262	-0.0388034	-0.0954686	-0.160918	0.237178	0.283854	0.0664566	-0.297066
2670	-0.12206	-0.113285	-0.130434	-0.221318	-0.0430156	-0.0838723	-0.161162	0.238778	0.283112	0.0639116	-0.264333
2680	0.147191	0.025961	-0.0240734	-0.164434	-0.0452728	-0.0716651	-0.161297	0.240381	0.282359	0.0613696	-0.209707
2690	0.396764	0.0809949	0.0983585	-0.0957785	-0.0457075	-0.0589782	-0.161318	0.241986	0.281595	0.0588305	-0.141486
2700	0.469235	0.0567868	0.179172	-0.0236791	-0.0444542	-0.0459402	-0.161222	0.243593	0.28082	0.0562944	-0.0681333
2710	0.541099	-0.0636827	0.195017	0.0438397	-0.0416515	-0.0326756	-0.161004	0.2452	0.280035	0.0537613	0.00218821
2720	0.610532	-0.0240577	0.153723	0.100442	-0.0374467	-0.0193003	-0.160659	0.246808	0.27924	0.0512312	0.0629957
2730	0.641602	0.0457925	0.0715303	0.14228	-0.0319953	-0.00592179	-0.160181	0.248416	0.278433	0.048704	0.110285
2740	0.519224	0.00384728	-0.0408435	0.167292	-0.0254543	0.00735157	-0.159568	0.250022	0.277616	0.0461798	0.141838
2750	0.419129	-0.0353561	-0.146109	0.1745	-0.0179976	0.0204108	-0.158813	0.251627	0.276789	0.0436586	0.156503
2760	0.408165	0.0408838	-0.179286	0.163716	-0.00984024	0.0331469	-0.157913	0.25323	0.275951	0.0411403	0.153876
2770	0.3972	-0.0949952	-0.107234	0.136717	-0.00124118	0.0454503	-0.156863	0.25483	0.275103	0.038625	0.135476
2780	0.526921	-0.0245736	0.0186546	0.0980986	0.0074446	0.0572132	-0.155657	0.256426	0.274244	0.0361126	0.105543
2790	0.716935	0.0921103	0.119488	0.0533315	0.0158199	0.068331	-0.154293	0.258019	0.273375	0.0336033	0.0691514
2800	0.700103	0.0402689	0.134947	0.00829567	0.0234407	0.0787046	-0.152763	0.259607	0.272495	0.0310969	0.0317364
2810	0.545374	0.000130633	0.0597951	-0.0313624	0.0298965	0.0882401	-0.151065	0.26119	0.271605	0.0285934	-0.00146586
2820	0.434014	-0.0786497	-0.0468537	-0.0609886	0.0349954	0.0968468	-0.149194	0.262767	0.270705	0.026093	-0.0259932
2830	0.423852	0.032325	-0.100584	-0.0776193	0.0386884	0.104439	-0.147144	0.264338	0.269795	0.0235955	-0.0389309
2840	0.413689	-0.0229088	-0.071466	-0.0799569	0.0409395	0.110943	-0.144911	0.265901	0.268874	0.021101	-0.0390174
2850	0.507057	-0.0015037	-0.0069592	-0.0698991	0.0417665	0.116293	-0.14249	0.267456	0.267943	0.0186094	-0.0281326
2860	0.611928	0.0706299	0.0363567	-0.0503397	0.041244	0.120439	-0.139877	0.269003	0.267001	0.0161208	-0.0090957
2870	0.574633	0.00375905	0.0417434	-0.0257556	0.039536	0.123357	-0.137067	0.270541	0.26605	0.0136352	0.0137804
2880	0.501796	-0.0825525	0.0425801	-0.00339421	0.0368225	0.125045	-0.134057	0.272068	0.265088	0.0111525	0.0334283
2890	0.583169	-0.102372	0.0753188	0.0112749	0.0332905	0.125506	-0.130845	0.273585	0.264116	0.00867286	0.0445654
2900	0.730632	0.0285657	0.12631	0.0157782	0.0291786	0.124755	-0.127432	0.275091	0.263134	0.00619614	0.0449568
2910	0.749984	0.0625453	0.126214	0.0093721	0.0247502	0.122821	-0.123822	0.276584	0.262142	0.00372239	0.0341223
2920	0.577169	-0.0331001	0.0408527	-0.00559892	0.0200334	0.119754	-0.120017	0.278065	0.26114	0.00125161	0.0144345
2930	0.415482	-0.0515925	-0.076066	-0.0216839	0.0148685	0.11563	-0.116025	0.279532	0.260128	-0.0012162	-0.00681533
2940	0.353956	0.0410217	-0.151176	-0.0308098	0.00909845	0.110533	-0.111851	0.280985	0.259106	-0.00368104	-0.0217114
2950	0.29243	-0.033029	-0.160358	-0.0271413	0.00255253	0.104551	-0.107504	0.282423	0.258074	-0.00614292	-0.0245887
2960	0.41392	0.00833015	-0.102032	-0.0100828	-0.0049787	0.0977728	-0.10299	0.283845	0.257031	-0.00860183	-0.0150615
2970	0.53541	-0.0393049	0.0123673	0.0117541	-0.0135539	0.0902883	-0.0983176	0.28525	0.255979	-0.0110578	-0.00179971
2980	0.629983	0.00947731	0.13047	0.0302562	-0.0230801	0.0821802	-0.0934951	0.286637	0.254918	-0.0135107	0.00717611
2990	0.721566	0.0170265	0.167889	0.0385322	-0.033312	0.0735269	-0.0885306	0.288006	0.253846	-0.0159607	0.0052203
3000	0.598021	0.032449	0.091908	0.0324884	-0.0437919	0.0643929	-0.0834327	0.289355	0.252764	-0.0184078	-0.0113035
3010	0.450574	-0.0479456	-0.0270369	0.017648	-0.0538533	0.0548391	-0.0782097	0.290684	0.251673	-0.0208518	-0.0362053
3020	0.370308	-0.00295541	-0.0988066	0.00234531	-0.0628334	0.0449278	-0.0728701	0.291992	0.250571	-0.0232929	-0.0604881
3030	0.33483	0.0453505	-0.10392	-0.00544551	-0.0701079	0.0347272	-0.0674222	0.293278	0.24946	-0.0257311	-0.0755534
3040	0.335466	-0.0100514	-0.0716782	-0.00351487	-0.075089	0.0243077	-0.0618743	0.294542	0.24834	-0.0281662	-0.0786039
3050	0.372215	-0.0398031	-0.0155625	0.00416444	-0.0772696	0.0137405	-0.056235	0.295781	0.247209	-0.0305984	-0.0731052
3060	0.409852	0.00413013	0.0459196	0.0125325	-0.0761991	0.00309824	-0.0505126	0.296996	0.246069	-0.0330276	-0.0636666
3070	0.451034	-0.017837	0.0848162	0.0152427	-0.0715341	-0.00754164	-0.0447155	0.298186	0.24492	-0.0354539	-0.0562914
3080	0.492217	0.0605641	0.0621008	0.00832021	-0.0631447	-0.0180985	-0.038852	0.299349	0.24376	-0.0378772	-0.0548245
3090	0.388694	0.032853	-0.00868102	-0.00561023	-0.0510811	-0.0284921	-0.0329306	0.300485	0.242591	-0.0402975	-0.0566913
3100	0.223154	-0.0691763	-0.0759869	-0.0215595	-0.0355696	-0.0386419	-0.0269597	0.301593	0.241413	-0.0427149	-0.057129
3110	0.313002	-0.0263964	-0.0705204	-0.0346699	-0.0169923	-0.0484672	-0.0209477	0.302672	0.240225	-0.0451292	-0.0516622
3120	0.431225	-0.00174644	-0.00488729	-0.042492	0.00394946	-0.0578873	-0.0149029	0.303722	0.239027	-0.0475407	-0.0385426
3130	0.481748	0.0318422	0.0525941	-0.0457601	0.0263572	-0.0668215	-0.00883378	0.304741	0.23782	-0.0499491	-0.0194029
3140	0.487136	-0.00222171	0.0652358	-0.0448979	0.049188	-0.0751889	-0.00274869	0.305729	0.236604	-0.0523546	0.00429012
3150	0.489784	-0.0165195	0.0496095	-0.0389819	0.0713643	-0.0829088	0.00334396	0.306684	0.235378	-0.0547571	0.0323824
3160	0.489691	0.02156	0.00910319	-0.0267569	0.0918482	-0.0899006	0.00943581	0.307606	0.234143	-0.0571566	0.0650913
3170	0.469799	0.00513213	-0.0512411	-0.00769802	0.109677	-0.096085	0.0155186	0.308494	0.232899	-0.0595532	0.101979
3180	0.420207	-0.0177157	-0.0744122	0.0158381	0.124028	-0.101389	0.0215841	0.309347	0.231645	-0.0619468	0.139866
3190	0.453817	-0.0496887	-0.0312025	0.0402613	0.134206	-0.105743	0.0276242	0.310165	0.230382	-0.0643375	0.174467
3200	0.61223	0.0199688	0.0381672	0.0614594	0.13958	-0.109086	0.0336307	0.310946	0.229109	-0.0667251	0.20104
3210	0.748092	0.0484496	0.0838137	0.0756425	0.13957	-0.111371	0.0395959	0.31169	0.227828	-0.0691098	0.215212
3220	0.680977	-0.0268136	0.0719216	0.0796502	0.133803	-0.112589	0.0455131	0.312395	0.226537	-0.0714916	0.213454
3230	0.606219	0.00851359	0.000290965	0.072928	0.12229	-0.112765	0.0513773	0.313061	0.225237	-0.0738703	0.195218
3240	0.513628	-0.00769414	-0.0787005	0.0577737	0.105473	-0.111948	0.0571838	0.313687	0.223928	-0.0762461	0.163247
3250	0.421038	0.0416275	-0.0945798	0.0368554	0.0841881	-0.11019	0.0629278	0.314273	0.22261	-0.0786189	0.121044
3260	0.453672	-0.00809819	-0.0381373	0.0130987	0.0593502	-0.107541	0.0686041	0.314817	0.221282	-0.0809888	0.0724489
3270	0.486306	0.0181478	0.0432172	-0.0100945	0.0318754	-0.104055	0.0742073	0.315318	0.219946	-0.0833557	0.0217809
3280	0.458187	-0.00568988	0.0921947	-0.0297117	0.0026895	-0.0997808	0.0797324	0.315776	0.218601	-0.0857196	-0.0270221
3290	0.414881	-0.0178633	0.0928885	-0.0444369	-0.0272347	-0.0947713	0.085174	0.31619	0.217246	-0.0880806	-0.0716715
3300	0.363544	0.00514908	0.0468338	-0.0544401	-0.0569143	-0.0890775	0.090527	0.316558	0.215883	-0.0904386	-0.111354
3310	0.280088	0.020664	-0.0418147	-0.0598505	-0.0854601	-0.082751	0.0957861	0.316881	0.21451	-0.0927936	-0.145311
3320	0.196631	-0.0242666	-0.106946	-0.060742	-0.112047	-0.0758432	0.100946	0.317157	0.213129	-0.0951456	-0.172789
3330	0.219341	-0.0378618	-0.086148	-0.0573889	-0.135946	-0.0684055	0.106002	0.317386	0.211739	-0.0974947	-0.193335
3340	0.312827	0.0374141	-0.00066546	-0.0503412	-0.156616	-0.0604894	0.110948	0.317566	0.21034	-0.0998408	-0.206957
3350	0.370132	0.0265424	0.0739311	-0.0413923	-0.173624	-0.0521457	0.11578	0.317697	0.208932	-0.102184	-0.215017
3360	0.373166	-0.00105466	0.0990659	-0.0327856	-0.186598	-0.0434233	0.120492	0.317777	0.207516	-0.104524	-0.219383
3370	0.363103	-0.00843041	0.077764	-0.0266201	-0.195339	-0.0343701	0.12508	0.317807	0.20609	-0.106861	-0.221959
3380	0.300652	-0.0168034	0.0185688	-0.0222641	-0.199967	-0.0250374	0.129539	0.317785	0.204656	-0.109196	-0.222231
3390	0.245721	-0.0263135	-0.036995	-0.0185095	-0.200716	-0.0154812	0.133864	0.317711	0.203213	-0.111527	-0.219225
3400	0.25847	0.00184855	-0.0645102	-0.0138751	-0.197944	-0.00575902	0.13805	0.317583	0.201762	-0.113855	-0.211819
3410	0.271218	-0.0184807	-0.0608952	-0.00624534	-0.192138	0.00406757	0.142093	0.3174	0.200302	-0.11618	-0.198383
3420	0.328199	0.0251193	-0.0296915	0.0052473	-0.183669	0.013936	0.145987	0.317163	0.198833	-0.118503	-0.178421
3430	0.390094	-0.0426791	0.0139947	0.0178924	-0.172758	0.0237797	0.149728	0.31687	0.197356	-0.120822	-0.154866
3440	0.462926	0.0112699	0.0567871	0.0275578	-0.15957	0.0335272	0.15331	0.31652	0.19587	-0.123139	-0.132012
3450	0.546695	0.00312421	0.0685492	0.030257	-0.144185	0.0431066	0.156729	0.316113	0.194375	-0.125452	-0.113928
3460	0.573142	0.01634	0.0378328	0.0242526	-0.126613	0.0524458	0.159977	0.315647	0.192872	-0.127763	-0.10236
3470	0.465838	0.00200707	-0.0159896	0.0117171	-0.106799	0.0614728	0.16305	0.315122	0.191361	-0.13007	-0.0950814
3480	0.378949	-0.0484022	-0.0601329	-0.00411069	-0.0847249	0.0701157	0.165942	0.314538	0.189841	-0.132375	-0.0888355
3490	0.475804	-0.0047364	-0.0633866	-0.0187153	-0.0603758	0.0783025	0.168647	0.313893	0.188313	-0.134676	-0.079091
3500	0.572659	0.00955565	-0.0271197	-0.0283359	-0.0337466	0.0859613	0.171159	0.313186	0.186776	-0.136975	-0.0620825
3510	0.627293	-0.0210346	0.00927999	-0.0350015	-0.00497101	0.0930201	0.173472	0.312417	0.185231	-0.139271	-0.0399725
3520	0.639706	-0.000129497	0.0411337	-0.0422637	0.0257378	0.0994071	0.175581	0.311586	0.183677	-0.141563	-0.0165258
3530	0.652119	0.0075984	0.0585139	-0.0507692	0.057909	0.10505	0.17748	0.310691	0.182116	-0.143853	0.00713979
3540	0.643975	-0.00421385	0.0311229	-0.0592163	0.0908397	0.109879	0.179161	0.309733	0.180546	-0.14614	0.0316234
3550	0.63583	-0.0107786	-0.0385092	-0.0613779	0.12342	0.11382	0.18062	0.30871	0.178967	-0.148424	0.0620419
3560	0.661215	-0.0329856	-0.0788342	-0.0513299	0.154391	0.116801	0.18185	0.307623	0.177381	-0.150704	0.103061
3570	0.764836	0.0276408	-0.0487289	-0.0255986	0.182501	0.118746	0.182849	0.306471	0.175786	-0.152982	0.156902
3580	0.868457	-0.0248234	0.0211635	0.0123146	0.206554	0.119579	0.183617	0.305254	0.174184	-0.155257	0.218869
3590	1.00247	0.0587606	0.074205	0.0556632	0.225463	0.119219	0.184153	0.303971	0.172573	-0.157529	0.281126
3600	1.13648	0.0345828	0.0738641	0.0973963	0.238162	0.117588	0.184461	0.302624	0.170954	-0.159798	0.335558
3610	1.00497	0.0239632	0.0232143	0.131013	0.243579	0.114619	0.184547	0.301211	0.169327	-0.162064	0.374592
3620	0.87347	-0.00324151	-0.038609	0.150349	0.240627	0.110298	0.184415	0.299733	0.167692	-0.164327	0.390976
3630	0.851546	-0.0326342	-0.0649442	0.150318	0.228577	0.104683	0.184072	0.298191	0.166049	-0.166587	0.378895
3640	0.876585	0.00546296	-0.0243627	0.128237	0.208037	0.0978878	0.183522	0.296584	0.164398	-0.168844	0.336275
3650	0.870323	-0.00432958	0.047216	0.0873958	0.180362	0.0900363	0.182771	0.294913	0.16274	-0.171098	0.267758
3660	0.843192	0.0390503	0.0937875	0.0350678	0.147083	0.0812536	0.181824	0.293179	0.161073	-0.173349	0.18215
3670	0.740487	0.0264735	0.0697072	-0.0198179	0.109748	0.0716644	0.180686	0.291382	0.159399	-0.175597	0.0899296
3680	0.524421	-0.0184197	-0.00484789	-0.0686095	0.0699063	0.0613933	0.179363	0.289523	0.157718	-0.177843	0.00129681
3690	0.308354	-0.0309399	-0.079539	-0.103168	0.029108	0.0505649	0.177858	0.287603	0.156028	-0.180085	-0.0740598
3700	0.263791	0.00455288	-0.112103	-0.116451	-0.0111119	0.039304	0.176178	0.285621	0.154332	-0.182324	-0.127563
3710	0.219229	0.0416507	-0.0738128	-0.105647	-0.0493795	0.0277353	0.174328	0.28358	0.152627	-0.18456	-0.155027
3720	0.281406	-0.0912376	0.0230811	-0.0770378	-0.0847614	0.0159833	0.172312	0.28148	0.150916	-0.186794	-0.161799
3730	0.389329	0.0685041	0.088605	-0.0400307	-0.116444	0.0041728	0.170135	0.27932	0.149197	-0.189024	-0.156475
3740	0.374841	0.0779533	0.0810327	-0.0043017	-0.143687	-0.00757158	0.167802	0.277103	0.147471	-0.191251	-0.147989
3750	0.237942	-0.0640511	0.031307	0.0211216	-0.165837	-0.0191252	0.165319	0.274829	0.145737	-0.193476	-0.144715
3760	0.134495	-0.0577082	0.0005148	0.0298288	-0.182411	-0.0303631	0.16269	0.272499	0.143997	-0.195697	-0.152582
3770	0.164862	0.0312757	0.0119763	0.0207351	-0.193263	-0.0411586	0.15992	0.270113	0.14225	-0.197916	-0.172527
3780	0.195229	0.0303593	0.0286573	-0.00160178	-0.198766	-0.0513815	0.157014	0.267672	0.140495	-0.200131	-0.200368
3790	0.098794	0.0640464	0.00798432	-0.028762	-0.199537	-0.0609062	0.153979	0.265178	0.138734	-0.202344	-0.228299
3800	-0.02934	-0.0236306	-0.0392987	-0.052408	-0.19624	-0.0696151	0.150821	0.262631	0.136966	-0.204553	-0.248648
3810	-0.08757	-0.0611624	-0.0607908	-0.066421	-0.189628	-0.0774071	0.147548	0.260031	0.135192	-0.20676	-0.256049
3820	-0.04094	0.00543655	-0.040711	-0.0669429	-0.180536	-0.0842035	0.144167	0.25738	0.133411	-0.208964	-0.247479
3830	0.006628	0.0254665	0.00385047	-0.0549012	-0.169478	-0.0899411	0.140687	0.254679	0.131623	-0.211164	-0.224379
3840	0.062695	-0.006345	0.0464865	-0.0354383	-0.156778	-0.0945628	0.137117	0.251928	0.129829	-0.213362	-0.192216
3850	0.118763	0.0207691	0.0689967	-0.0156669	-0.142691	-0.0980178	0.133465	0.249128	0.128028	-0.215557	-0.158358
3860	0.139896	-0.00446402	0.0752719	-0.000652701	-0.127536	-0.100279	0.129741	0.24628	0.126222	-0.217748	-0.128189
3870	0.152295	-0.0207816	0.0635492	0.00742773	-0.111678	-0.101329	0.125952	0.243385	0.124409	-0.219937	-0.10425
3880	0.118487	0.0296145	0.020383	0.00779935	-0.0954998	-0.101158	0.122107	0.240444	0.122589	-0.222123	-0.0877005
3890	0.03847	-0.0260075	-0.0518285	0.00379687	-0.0794721	-0.0997623	0.118212	0.237458	0.120764	-0.224306	-0.0756753
3900	-0.01901	0.00689917	-0.116488	0.00100948	-0.0640806	-0.0971388	0.114273	0.234427	0.118933	-0.226486	-0.0630712
3910	0.013638	0.0136361	-0.144458	0.00547581	-0.0497862	-0.0932845	0.110298	0.231352	0.117096	-0.228663	-0.0443104
3920	0.04629	0.0547136	-0.123033	0.0197032	-0.0370458	-0.0881983	0.106293	0.228234	0.115253	-0.230837	-0.0173426
3930	0.096251	-0.0182849	-0.0696298	0.0425273	-0.0262321	-0.0818954	0.102264	0.225075	0.113404	-0.233008	0.0162953
3940	0.15054	0.00728775	-0.0265999	0.0682538	-0.0175785	-0.0744254	0.0982182	0.221874	0.11155	-0.235176	0.0506753
3950	0.20483	-0.0342129	-0.0043063	0.0890253	-0.0112296	-0.0658537	0.0941629	0.218633	0.109689	-0.237341	0.0777957
3960	0.259119	0.00579204	0.0423377	0.0966745	-0.00719657	-0.0562817	0.0901057	0.215353	0.107824	-0.239503	0.0894779
3970	0.313408	0.0165626	0.113547	0.0876997	-0.00532763	-0.0458426	0.0860541	0.212034	0.105953	-0.241662	0.082372
3980	0.304512	-0.0294528	0.170068	0.0638701	-0.00520171	-0.0347173	0.0820147	0.208678	0.104076	-0.243818	0.0586684
3990	0.295615	0.0411072	0.160102	0.0287208	-0.00614106	-0.0231197	0.0779942	0.205284	0.102195	-0.245971	0.0225798
4000	0.192803	0.0213825	0.0664121	-0.0122358	-0.00740659	-0.0112795	0.073999	0.201855	0.100308	-0.248121	-0.0196424
4010	-0.00392	-0.00612699	-0.0688388	-0.0519324	-0.00825673	0.000571373	0.0700357	0.19839	0.0984154	-0.250269	-0.0601891
4020	-0.1722	-0.0219366	-0.156327	-0.0830132	-0.00795185	0.0122028	0.0661109	0.194891	0.0965181	-0.252413	-0.090965
4030	-0.08447	0.0454746	-0.134406	-0.0993848	-0.00579641	0.0233933	0.0622311	0.191359	0.0946159	-0.254554	-0.105181
4040	0.00326	0.00144961	-0.0263825	-0.100523	-0.00127033	0.03393	0.0584028	0.187794	0.0927088	-0.256693	-0.101793
4050	0.090993	-0.0237411	0.0765402	-0.0891831	0.0059222	0.0436235	0.0546324	0.184198	0.0907968	-0.258828	-0.0832609
4060	0.178725	0.033492	0.120395	-0.068398	0.0157082	0.0523315	0.0509251	0.18057	0.08888	-0.26096	-0.0526898
4070	0.209949	0.022415	0.0838047	-0.041269	0.0277539	0.0599725	0.0472854	0.176913	0.0869585	-0.26309	-0.013515
4080	0.15641	-0.0262448	-0.00711206	-0.0114446	0.0416455	0.0664902	0.0437172	0.173226	0.0850324	-0.265216	0.0302009
4090	0.102871	0.0278004	-0.0692106	0.0162447	0.0569424	0.0718361	0.0402234	0.169511	0.0831018	-0.26734	0.0731871
4100	0.134893	-0.0242318	-0.0563112	0.0380222	0.0731216	0.0759638	0.0368067	0.165769	0.0811667	-0.26946	0.111144
4110	0.203584	-0.00129834	-0.000416648	0.0523668	0.0895345	0.078831	0.0334689	0.161999	0.0792272	-0.271578	0.141901
4120	0.272276	0.0134205	0.0499256	0.0590554	0.105501	0.0803997	0.0302101	0.158205	0.0772834	-0.273692	0.164556
4130	0.247074	-0.0113813	0.0417005	0.0577435	0.120324	0.0806329	0.0270297	0.154385	0.0753353	-0.275804	0.178067
4140	0.181633	0.0148042	-0.0141085	0.0495535	0.133332	0.0794913	0.0239273	0.150541	0.0733831	-0.277913	0.182886
4150	0.116192	-0.0279185	-0.0493797	0.0361623	0.143977	0.0769406	0.0209018	0.146674	0.0714269	-0.280018	0.180139
4160	0.185524	0.0290619	-0.0235332	0.0195179	0.151794	0.0729724	0.017952	0.142785	0.0694666	-0.282121	0.171312
4170	0.26983	0.0325977	0.0311927	0.00253785	0.156411	0.0675911	0.0150756	0.138874	0.0675023	-0.284221	0.158949
4180	0.253162	0.0364099	0.0413741	-0.0120128	0.157497	0.0608276	0.0122699	0.134942	0.0655342	-0.286318	0.145484
4190	0.13552	0.00823756	0.000515294	-0.0213788	0.154831	0.052737	0.00953161	0.130991	0.0635624	-0.288411	0.133452
4200	0.017879	-0.027784	-0.0339862	-0.0235018	0.148318	0.0434121	0.00685786	0.127021	0.0615868	-0.290502	0.124816
4210	-0.01722	-0.00042241	-0.024916	-0.017211	0.137994	0.0329641	0.00424563	0.123032	0.0596076	-0.29259	0.120783
4220	0.002697	0.0232901	0.00055463	-0.00374926	0.124021	0.0215168	0.00169195	0.119027	0.0576249	-0.294675	0.120272
4230	0.022619	-0.0290374	0.0130114	0.0144025	0.106686	0.00923366	-0.000806227	0.115005	0.0556387	-0.296757	0.121088
4240	-0.00191	-0.0125716	0.0164951	0.0332651	0.0864163	-0.00370833	-0.00325207	0.110968	0.0536491	-0.298836	0.119681
4250	-0.03754	-0.0143437	0.0277098	0.0465014	0.0637504	-0.0171327	-0.00564873	0.106916	0.0516562	-0.300912	0.110252
4260	-0.07028	0.0553308	0.0490189	0.0484517	0.0393736	-0.0308637	-0.00799898	0.102852	0.04966	-0.302985	0.0878253
4270	-0.09867	-0.0338353	0.0710738	0.0377139	0.0140736	-0.0447256	-0.0103055	0.0987758	0.0476606	-0.305055	0.0517875
4280	-0.12706	0.0312211	0.05593	0.017163	-0.0112266	-0.0585427	-0.0125712	0.0946888	0.0456582	-0.307122	0.0059364
4290	-0.27987	0.078206	-0.0153219	-0.00806145	-0.0355472	-0.0721395	-0.0147987	0.0905922	0.0436528	-0.309186	-0.0436087
4300	-0.51563	-0.0464663	-0.0933042	-0.0313554	-0.0578877	-0.0853402	-0.0169909	0.0864872	0.0416444	-0.311247	-0.089243
4310	-0.64805	-0.0900924	-0.107629	-0.0459094	-0.0772458	-0.0979692	-0.0191505	0.0823751	0.0396332	-0.313306	-0.123155
4320	-0.53935	-0.0225585	-0.0436731	-0.0471139	-0.0927422	-0.109851	-0.0212804	0.0782571	0.0376191	-0.315361	-0.139856
4330	-0.43065	0.0848129	0.0446769	-0.0378835	-0.104012	-0.120813	-0.0233835	0.0741344	0.0356024	-0.317413	-0.141895
4340	-0.46074	-0.0323004	0.0938875	-0.0231528	-0.110942	-0.1307	-0.0254625	0.0700085	0.033583	-0.319462	-0.134095
4350	-0.49083	-0.0132394	0.0715165	-0.00757793	-0.113583	-0.13938	-0.0275204	0.0658804	0.0315611	-0.321509	-0.121161
4360	-0.5339	0.00844988	-0.00191031	0.00490964	-0.112128	-0.146728	-0.0295596	0.0617517	0.0295367	-0.323552	-0.107218
4370	-0.58997	0.0577999	-0.0658509	0.0108503	-0.106827	-0.152616	-0.0315826	0.0576234	0.0275099	-0.325592	-0.0959771
4380	-0.63496	-0.068344	-0.074085	0.00772346	-0.0981083	-0.156943	-0.0335916	0.0534969	0.0254808	-0.32763	-0.0903848
4390	-0.58031	0.00863198	-0.0196905	-0.0030893	-0.0868306	-0.159627	-0.0355892	0.0493735	0.0234494	-0.329664	-0.0899199
4400	-0.52566	0.019519	0.0513884	-0.016048	-0.0740886	-0.160601	-0.0375772	0.0452543	0.0214159	-0.331696	-0.0901366
4410	-0.51824	-0.0180808	0.0657335	-0.0246967	-0.0611512	-0.159807	-0.0395568	0.0411407	0.0193802	-0.333724	-0.0858479
4420	-0.55807	0.0385828	0.00772671	-0.0242061	-0.049333	-0.157187	-0.0415283	0.037034	0.0173425	-0.33575	-0.073539
4430	-0.59789	-0.0433117	-0.0454428	-0.0129121	-0.0396464	-0.152683	-0.0434922	0.0329354	0.0153029	-0.337772	-0.0525585
4440	-0.55315	0.0103529	-0.043664	0.00946562	-0.0326662	-0.146248	-0.045449	0.0288463	0.0132614	-0.339792	-0.0232006
4450	-0.50841	0.0160491	-0.0193083	0.0390446	-0.0285945	-0.137882	-0.0473993	0.0247681	0.0112182	-0.341809	0.0104501
4460	-0.46667	-0.0315502	0.00648751	0.0673904	-0.0273287	-0.127677	-0.0493437	0.0207022	0.0091732	-0.343822	0.0400617
4470	-0.43193	-0.0299767	0.0373775	0.0851778	-0.0286566	-0.115792	-0.0512826	0.0166499	0.00712657	-0.345833	0.0565212
4480	-0.39719	-0.02539	0.0543812	0.084704	-0.0322119	-0.102422	-0.0532163	0.0126127	0.00507839	-0.347841	0.0524921
4490	-0.41104	0.047381	0.041574	0.0647868	-0.0371499	-0.0877741	-0.0551453	0.00859177	0.00302872	-0.349846	0.0276369
4500	-0.49778	0.00762559	0.00182448	0.0308701	-0.0425882	-0.0720547	-0.0570699	0.00458858	0.000977644	-0.351847	-0.0117181
4510	-0.58451	-0.0494102	-0.0375446	-0.00847854	-0.0475635	-0.0554696	-0.0589907	0.00060445	-0.00107477	-0.353846	-0.0560421
4520	-0.62639	0.000786446	-0.0496796	-0.0453565	-0.0510926	-0.0382172	-0.0609081	-0.00335925	-0.00312843	-0.355842	-0.096449
4530	-0.62342	0.0501251	-0.0395898	-0.0734236	-0.0522368	-0.020488	-0.0628228	-0.00730115	-0.00518328	-0.357835	-0.12566
4540	-0.62045	-0.0313585	-0.0162169	-0.0908257	-0.0502433	-0.00246406	-0.0647355	-0.0112198	-0.00723922	-0.359825	-0.141069
4550	-0.58582	0.00855209	-0.000998776	-0.098274	-0.0446103	0.0156908	-0.0666466	-0.015114	-0.0092962	-0.361812	-0.142884
4560	-0.54767	-0.0131748	0.0046887	-0.0978513	-0.0352053	0.0338178	-0.0685568	-0.0189821	-0.0113541	-0.363796	-0.133057
4570	-0.50952	0.00741898	0.0130343	-0.0920005	-0.0220982	0.0517458	-0.0704666	-0.0228229	-0.0134129	-0.365777	-0.114099
4580	-0.46642	0.0147868	0.0298792	-0.0841485	-0.00559828	0.0693081	-0.0723767	-0.0266351	-0.0154725	-0.367755	-0.0897467
4590	-0.42275	0.00582214	0.0409548	-0.0759145	0.0135316	0.0863399	-0.0742875	-0.0304172	-0.0175328	-0.36973	-0.0623829
4600	-0.37909	-0.00387727	0.0246793	-0.065843	0.0343608	0.102676	-0.0761997	-0.0341679	-0.0195938	-0.371702	-0.0314823
4610	-0.38669	0.0464047	-0.0201607	-0.0518777	0.055837	0.118152	-0.0781137	-0.0378858	-0.0216553	-0.373671	0.00395931
4620	-0.4071	-0.00247856	-0.0650891	-0.0312958	0.0769335	0.132603	-0.0800298	-0.0415697	-0.0237173	-0.375637	0.0456377
4630	-0.42751	-0.082912	-0.0678382	-0.00368027	0.0967865	0.145862	-0.0819478	-0.0452181	-0.0257798	-0.377601	0.0931062
4640	-0.30712	-0.0157175	-0.0274665	0.0286053	0.114664	0.157765	-0.0838668	-0.0488301	-0.0278425	-0.379561	0.14327
4650	-0.17108	0.033947	0.0221358	0.0595119	0.129866	0.168144	-0.0857855	-0.0524047	-0.0299056	-0.381518	0.189378
4660	-0.08699	0.0248911	0.039441	0.0830855	0.141732	0.176833	-0.0877025	-0.055941	-0.0319688	-0.383472	0.224818
4670	-0.12409	-0.00446357	0.0248317	0.0959005	0.149708	0.183668	-0.089616	-0.0594386	-0.0340321	-0.385424	0.245608
4680	-0.16118	-0.0210397	-0.00112412	0.0978458	0.153405	0.1885	-0.0915248	-0.0628971	-0.0360955	-0.387372	0.251251
4690	-0.18404	-0.0295636	-0.0170297	0.0915731	0.152626	0.191274	-0.0934274	-0.0663162	-0.0381588	-0.389317	0.244199
4700	-0.20079	-0.00959002	-0.00673632	0.0793483	0.147443	0.192019	-0.0953206	-0.0696957	-0.040222	-0.39126	0.226792
4710	-0.21754	0.03736	0.00977758	0.0624873	0.138171	0.190811	-0.0972016	-0.0730354	-0.042285	-0.393199	0.200659
4720	-0.27031	-0.00722794	0.000761884	0.0437144	0.125394	0.187742	-0.0990686	-0.0763353	-0.0443477	-0.395136	0.169108
4730	-0.33853	0.016561	-0.0354506	0.0260897	0.109922	0.182909	-0.100919	-0.0795952	-0.0464101	-0.397069	0.136011
4740	-0.40674	-0.0005366	-0.0497701	0.00889384	0.0927264	0.176409	-0.102745	-0.0828155	-0.048472	-0.399	0.10162
4750	-0.4452	-0.0256566	-0.0088251	-0.0107569	0.0748044	0.168334	-0.10454	-0.0859964	-0.0505335	-0.400928	0.0640474
4760	-0.4539	0.0151448	0.0658551	-0.0332547	0.057125	0.158783	-0.106295	-0.0891381	-0.0525944	-0.402852	0.0238703
4770	-0.46259	-0.0345329	0.0978067	-0.0560279	0.0406255	0.147854	-0.108004	-0.0922409	-0.0546546	-0.404774	-0.0154024
4780	-0.54821	0.0196765	0.0339552	-0.0751006	0.0261595	0.135643	-0.109657	-0.095305	-0.056714	-0.406692	-0.0489411
4790	-0.6851	0.0537881	-0.0715414	-0.0853625	0.0144262	0.122249	-0.111248	-0.0983307	-0.0587727	-0.408608	-0.0709363
4800	-0.822	-0.0431658	-0.112351	-0.0817902	0.00593891	0.107772	-0.112769	-0.101318	-0.0608304	-0.410521	-0.0758513
4810	-0.73582	-0.0721106	-0.0472839	-0.0628887	0.00084055	0.0923174	-0.114211	-0.104268	-0.0628872	-0.412431	-0.0620482
4820	-0.62485	0.0773245	0.0544099	-0.0353255	-0.000945204	0.0760024	-0.115567	-0.10718	-0.0649429	-0.414338	-0.0362707
4830	-0.56576	0.0270988	0.0814808	-0.00768964	0.000443203	0.0589582	-0.116829	-0.110055	-0.0669975	-0.416241	-0.00724643
4840	-0.6277	-0.0368279	0.0334677	0.0129106	0.00474491	0.0413358	-0.117989	-0.112894	-0.0690507	-0.418142	0.0176555
4850	-0.68964	-0.0249939	-0.0153094	0.0239833	0.0111497	0.0233202	-0.119039	-0.115696	-0.0711026	-0.42004	0.035133
4860	-0.72587	-0.0174111	-0.0171184	0.0263023	0.0183209	0.00510444	-0.119971	-0.118462	-0.073153	-0.421935	0.0446232
4870	-0.73638	0.00288463	0.0079667	0.0238456	0.0247533	-0.0131157	-0.120778	-0.121193	-0.0752017	-0.423827	0.0485989
4880	-0.7469	-0.0152776	0.0151791	0.0208846	0.0290128	-0.0311438	-0.121451	-0.123888	-0.0772488	-0.425716	0.0498974
4890	-0.76235	0.0172855	-0.00114793	0.019836	0.0300061	-0.0487954	-0.121982	-0.126549	-0.079294	-0.427602	0.0498421
4900	-0.78929	0.0138256	-0.0151091	0.0205001	0.0271125	-0.0659111	-0.122363	-0.129177	-0.0813373	-0.429485	0.0476125
4910	-0.81623	-0.0193276	-0.0156866	0.0218962	0.0201467	-0.0823593	-0.122587	-0.13177	-0.0833785	-0.431365	0.0420429
4920	-0.8547	0.000630292	-0.00457264	0.0235542	0.0093044	-0.0980143	-0.122645	-0.134331	-0.0854175	-0.433242	0.0328586
4930	-0.9047	-0.00725874	0.00735477	0.0258749	-0.00486609	-0.112758	-0.122529	-0.13686	-0.0874543	-0.435117	0.0210088
4940	-0.9547	0.0403786	-0.00140165	0.027018	-0.0215397	-0.126486	-0.122232	-0.139356	-0.0894887	-0.436988	0.00547827
4950	-0.97308	-0.0650459	-0.00851537	0.0246592	-0.0397094	-0.139106	-0.121744	-0.141821	-0.0915205	-0.438856	-0.0150502
4960	-0.9779	0.0533274	0.0183155	0.01707	-0.0581725	-0.150526	-0.121059	-0.144256	-0.0935498	-0.440721	-0.0411025
4970	-0.98273	-0.0185515	0.0391946	0.00364896	-0.0757093	-0.160654	-0.120167	-0.14666	-0.0955764	-0.442584	-0.0720603
4980	-1.05395	0.0226355	0.0127387	-0.0135492	-0.0912021	-0.169399	-0.119061	-0.149035	-0.0976001	-0.444443	-0.104751
4990	-1.14177	-0.0072486	-0.0383783	-0.0294631	-0.103713	-0.176671	-0.117734	-0.15138	-0.0996209	-0.446299	-0.133177
5000	-1.22958	0.0032105	-0.0662927	-0.0390772	-0.112612	-0.182386	-0.116175	-0.153698	-0.101639	-0.448153	-0.15169
5010	-1.21348	-0.020321	-0.0427969	-0.0392097	-0.117506	-0.186473	-0.114378	-0.155988	-0.103653	-0.450003	-0.156716
5020	-1.15284	0.0124067	0.0078987	-0.0309119	-0.118348	-0.188877	-0.112335	-0.158251	-0.105664	-0.45185	-0.14926
5030	-1.0922	0.0189539	0.048173	-0.0178088	-0.115417	-0.189605	-0.110041	-0.160488	-0.107672	-0.453695	-0.133226
5040	-1.09715	-0.0359255	0.0558293	-0.00372704	-0.109238	-0.188715	-0.107497	-0.1627	-0.109677	-0.455536	-0.112965
5050	-1.10211	-0.0250133	0.039461	0.00679249	-0.10039	-0.186289	-0.104706	-0.164887	-0.111677	-0.457375	-0.0935977
5060	-1.10706	0.015606	0.01499	0.0122186	-0.0893773	-0.182432	-0.101674	-0.167052	-0.113674	-0.459211	-0.0771587
5070	-1.11192	-0.0241426	-0.00721469	0.0132197	-0.076577	-0.177268	-0.0984049	-0.169194	-0.115667	-0.461043	-0.0633574
5080	-1.11677	0.030721	-0.0281731	0.0117587	-0.0623622	-0.170928	-0.0949052	-0.171314	-0.117657	-0.462873	-0.0506035
5090	-1.12162	-0.0464416	-0.0367992	0.00980154	-0.0472388	-0.163539	-0.0911816	-0.173414	-0.119642	-0.464699	-0.0374372
5100	-1.05355	-0.00960852	-0.0234795	0.00868023	-0.0317459	-0.155232	-0.087241	-0.175495	-0.121622	-0.466523	-0.0230656
5110	-0.97738	-0.00355111	0.0100443	0.00777635	-0.0162774	-0.146132	-0.0830908	-0.177558	-0.123599	-0.468344	-0.00850105
5120	-0.90122	0.0558172	0.0345747	0.00614844	-0.00114944	-0.136368	-0.0787394	-0.179604	-0.125571	-0.470162	0.00499899
5130	-0.91847	0.00919638	0.0243107	0.00435801	0.0132942	-0.126067	-0.0741954	-0.181634	-0.127538	-0.471976	0.0176522
5140	-0.93573	0.0100318	0.00208566	0.0045843	0.0264257	-0.115354	-0.0694677	-0.18365	-0.129501	-0.473788	0.03101
5150	-0.95298	-0.0293201	-0.0146757	0.00838514	0.0375998	-0.104354	-0.0645652	-0.185652	-0.131459	-0.475597	0.045985
5160	-0.91265	0.018216	-0.0193338	0.0169606	0.0462599	-0.0931842	-0.0594967	-0.187642	-0.133412	-0.477403	0.0632205
5170	-0.87231	0.0149733	-0.00639571	0.0301507	0.052124	-0.0819527	-0.0542713	-0.189621	-0.13536	-0.479206	0.0822746
5180	-0.8335	0.00356339	-0.00270481	0.0435187	0.0551742	-0.070767	-0.0488977	-0.191591	-0.137303	-0.481006	0.0986929
5190	-0.79825	-0.00471961	-0.00251636	0.0500674	0.0554761	-0.0597256	-0.043385	-0.193551	-0.139241	-0.482803	0.105543
5200	-0.76299	-0.0235716	0.00914412	0.044753	0.0531748	-0.048912	-0.0377421	-0.195504	-0.141173	-0.484597	0.0979277
5210	-0.78007	0.0151301	0.0171596	0.0268109	0.0485491	-0.0383957	-0.031978	-0.197451	-0.1431	-0.486388	0.07536
5220	-0.83203	0.0148466	0.00914554	-0.0011939	0.0422202	-0.0282402	-0.0261015	-0.199392	-0.145021	-0.488176	0.0410263
5230	-0.88398	0.00371563	-0.00485356	-0.033333	0.0349062	-0.0185024	-0.0201226	-0.201329	-0.146937	-0.489961	0.00157322
5240	-0.92961	-0.00118208	-0.0132921	-0.0620765	0.0273158	-0.0092295	-0.0140563	-0.203263	-0.148846	-0.491743	-0.0347607
5250	-0.97452	-0.0394645	-0.0290975	-0.0790601	0.0201128	-0.000461421	-0.00792264	-0.205195	-0.15075	-0.493522	-0.0589473
5260	-1.0067	-0.0297337	-0.0388709	-0.0802019	0.0138789	0.00777768	-0.00174279	-0.207126	-0.152648	-0.495299	-0.066323
5270	-0.92416	0.00495364	-0.025564	-0.0659077	0.00886084	0.0155032	0.00446131	-0.209058	-0.154539	-0.497072	-0.0570469
5280	-0.84163	0.0222547	0.00414494	-0.0410941	0.00470545	0.0227995	0.0106641	-0.210991	-0.156424	-0.498842	-0.0363886
5290	-0.77602	0.0512801	0.0283916	-0.0113136	0.000896985	0.0297917	0.0168393	-0.212926	-0.158303	-0.500609	-0.0104166
5300	-0.77809	0.00672982	0.0320845	0.0187602	-0.00308698	0.0366117	0.0229604	-0.214866	-0.160175	-0.502374	0.0156732
5310	-0.78016	-0.0303676	0.0161243	0.0461758	-0.00776945	0.04339	0.0290008	-0.21681	-0.16204	-0.504135	0.0384064
5320	-0.78223	0.0306641	-0.0112586	0.0676501	-0.0136678	0.0502502	0.0349343	-0.21876	-0.163899	-0.505894	0.0539823
5330	-0.76055	0.00995272	-0.0197624	0.0793121	-0.0212132	0.0573015	0.0407343	-0.220717	-0.165751	-0.507649	0.0580989
5340	-0.73888	0.0244263	0.00165722	0.0786415	-0.0304869	0.0645988	0.046375	-0.222682	-0.167596	-0.509401	0.0481546
5350	-0.72521	-0.00688492	0.0127655	0.0660453	-0.0410544	0.0720968	0.0518332	-0.224656	-0.169434	-0.511151	0.024991
5360	-0.78357	0.0170733	-0.00711377	0.0455113	-0.0523996	0.0797202	0.0570886	-0.22664	-0.171264	-0.512897	-0.00688832
5370	-0.84192	0.0127591	-0.0374832	0.0229215	-0.0637617	0.0873959	0.0621228	-0.228635	-0.173088	-0.514641	-0.0408402
5380	-0.89252	-0.0271276	-0.04815	0.0036936	-0.0743154	0.0950559	0.0669204	-0.230643	-0.174903	-0.516382	-0.0706218
5390	-0.8733	-0.00127692	-0.0239246	-0.00959333	-0.0831206	0.102635	0.071469	-0.232664	-0.176712	-0.518119	-0.0927139
5400	-0.85408	0.00107421	0.0225776	-0.0194591	-0.0888066	0.110076	0.0757578	-0.2347	-0.178512	-0.519854	-0.108266
5410	-0.84195	-0.00837715	0.0504785	-0.0303109	-0.0898552	0.117325	0.0797764	-0.23675	-0.180305	-0.521586	-0.120166
5420	-0.84636	-0.0246059	0.0345824	-0.0441944	-0.0848525	0.124324	0.0835148	-0.238817	-0.18209	-0.523314	-0.129047
5430	-0.85077	0.0196658	-0.00550661	-0.0598654	-0.0731818	0.131001	0.0869627	-0.240902	-0.183867	-0.52504	-0.133047
5440	-0.8457	0.0222667	-0.0271724	-0.0718882	-0.0551579	0.13725	0.0901101	-0.243005	-0.185636	-0.526763	-0.127046
5450	-0.8027	-0.0101723	-0.0194245	-0.0736123	-0.031675	0.142961	0.0929472	-0.245128	-0.187396	-0.528483	-0.105287
5460	-0.75971	-0.000310582	-0.0139669	-0.0599872	-0.00426918	0.148021	0.0954646	-0.24727	-0.189148	-0.530199	-0.0642564
5470	-0.71195	0.00264675	-0.00612925	-0.0310465	0.0252392	0.152317	0.0976542	-0.249434	-0.190892	-0.531913	-0.00580732
5480	-0.64514	-0.00859279	0.013038	0.00904061	0.0548459	0.155734	0.0995093	-0.251621	-0.192627	-0.533624	0.0638865
5490	-0.57833	0.001029	0.0196219	0.0488593	0.082522	0.158157	0.101025	-0.25383	-0.194353	-0.535332	0.131381
5500	-0.51152	0.0329747	0.00770954	0.0766289	0.106242	0.159469	0.102199	-0.256064	-0.196071	-0.537037	0.182871
5510	-0.50964	-0.0245038	-0.00422306	0.0868836	0.12409	0.159551	0.10303	-0.258322	-0.19778	-0.538739	0.210974
5520	-0.50777	-0.00326739	-0.00823904	0.0804456	0.134792	0.158285	0.10352	-0.260607	-0.199479	-0.540438	0.215238
5530	-0.51341	0.0338658	0.000315341	0.0606211	0.138127	0.155586	0.10367	-0.262917	-0.20117	-0.542134	0.198748
5540	-0.58668	-0.0141302	0.0103592	0.0344874	0.13455	0.151489	0.103488	-0.265254	-0.202851	-0.543827	0.169037
5550	-0.65996	0.000232507	0.000869328	0.011491	0.124684	0.146091	0.10298	-0.267617	-0.204523	-0.545517	0.136175
5560	-0.73323	0.0155859	-0.0255422	-0.0010894	0.109162	0.139512	0.10216	-0.270006	-0.206185	-0.547205	0.108073
5570	-0.73584	-0.0237391	-0.0353985	-0.00109007	0.0887218	0.13187	0.10104	-0.272419	-0.207838	-0.548889	0.0876317
5580	-0.7306	-0.00666429	-0.0083783	0.00868171	0.0644614	0.123288	0.0996351	-0.274856	-0.209481	-0.55057	0.0731431
5590	-0.72536	0.027754	0.0271974	0.0224229	0.0378565	0.113885	0.0979593	-0.277315	-0.211114	-0.552248	0.0602794
5600	-0.75538	-0.0151066	0.0440219	0.0327148	0.0106714	0.103782	0.0960264	-0.279796	-0.212737	-0.553924	0.0433862
5610	-0.8089	-0.00448256	0.0338246	0.0324295	-0.0155908	0.0930995	0.0938506	-0.282297	-0.21435	-0.555596	0.0168387
5620	-0.86242	0.0237518	0.0263401	0.01809	-0.0398257	0.0819576	0.0914458	-0.284817	-0.215953	-0.557265	-0.0217357
5630	-0.94497	-0.00805535	0.0216824	-0.00785546	-0.0614009	0.0704769	0.0888262	-0.287355	-0.217546	-0.558932	-0.0692563
5640	-1.05655	0.00943753	0.00130756	-0.0397179	-0.0799387	0.0587778	0.0860058	-0.28991	-0.219129	-0.560595	-0.119657
5650	-1.16813	-0.05525	-0.027808	-0.0700879	-0.0951019	0.0469807	0.0829987	-0.292481	-0.220701	-0.562255	-0.16519
5660	-1.20399	0.00339168	-0.0437558	-0.0910333	-0.106565	0.035206	0.079819	-0.295066	-0.222263	-0.563913	-0.197599
5670	-1.20741	0.0422015	-0.0429941	-0.0952463	-0.11409	0.0235754	0.0764806	-0.297664	-0.223814	-0.565567	-0.209336
5680	-1.21082	-0.048488	-0.0295663	-0.0812099	-0.117715	0.0122124	0.0729978	-0.300274	-0.225356	-0.567219	-0.198925
5690	-1.2043	0.0292905	-0.0114056	-0.0524102	-0.117968	0.00122931	0.0693846	-0.302895	-0.226886	-0.568868	-0.170378
5700	-1.19115	-0.0103398	-0.000619122	-0.0140864	-0.115503	-0.00928137	0.0656548	-0.305526	-0.228407	-0.570513	-0.129589
5710	-1.17799	-0.00726928	-0.00113214	0.0280662	-0.111013	-0.019242	0.0618224	-0.308165	-0.229916	-0.572156	-0.0829464
5720	-1.15692	0.0211531	-0.000817719	0.0662346	-0.105201	-0.0285841	0.0579015	-0.310811	-0.231416	-0.573795	-0.0389661
5730	-1.10418	-0.0397195	0.019221	0.0931199	-0.0987737	-0.0372439	0.0539058	-0.313462	-0.232905	-0.575432	-0.0056538
5740	-1.05144	0.00461995	0.0408786	0.104682	-0.0923573	-0.0451648	0.0498493	-0.316117	-0.234383	-0.577066	0.0123251
5750	-1.06654	0.0204962	0.0343028	0.0982239	-0.0864104	-0.0522949	0.0457459	-0.318776	-0.235851	-0.578697	0.0118134
5760	-1.14949	-0.0204236	-0.00419634	0.0758226	-0.0810514	-0.0585874	0.0416096	-0.321436	-0.237308	-0.580324	-0.00522878
5770	-1.23243	-0.0202181	-0.0402589	0.0416806	-0.0761087	-0.0640185	0.0374543	-0.324096	-0.238754	-0.581949	-0.0344281
5780	-1.28191	0.0108463	-0.0376844	0.00270591	-0.071322	-0.0686045	0.033294	-0.326755	-0.24019	-0.583571	-0.068616
5790	-1.29793	0.0211487	-0.0158716	-0.0337647	-0.0664297	-0.0723745	0.0291427	-0.329412	-0.241615	-0.58519	-0.100194
5800	-1.31395	-0.000418192	0.00081621	-0.0620975	-0.0611739	-0.075364	0.0250147	-0.332064	-0.24303	-0.586806	-0.123271
5810	-1.32927	-0.0383201	0.0108084	-0.0788682	-0.0553122	-0.0776138	0.0209241	-0.334712	-0.244434	-0.588419	-0.13418
5820	-1.34177	0.00352486	0.0215656	-0.0820635	-0.048592	-0.0791654	0.0168855	-0.337353	-0.245827	-0.590029	-0.130656
5830	-1.35426	0.0264525	0.0320909	-0.0726576	-0.0408419	-0.0800624	0.0129134	-0.339987	-0.247209	-0.591636	-0.113499
5840	-1.36146	-0.0434105	0.0229476	-0.0544034	-0.032108	-0.0803461	0.00902286	-0.342611	-0.248581	-0.59324	-0.0865114
5850	-1.32095	0.0366376	-0.00604149	-0.0314353	-0.0225588	-0.0800515	0.00522864	-0.345225	-0.249941	-0.594841	-0.0539941
5860	-1.28045	0.0256325	-0.0301122	-0.00773466	-0.0126036	-0.0792132	0.00154502	-0.347826	-0.251291	-0.596439	-0.0203382
5870	-1.23994	-0.0204481	-0.0221405	0.0129685	-0.00263952	-0.0778619	-0.00201658	-0.350415	-0.25263	-0.598034	0.010329
5880	-1.22379	0.00471995	0.023991	0.0288436	0.00701352	-0.076026	-0.00544694	-0.35299	-0.253959	-0.599626	0.0358572
5890	-1.21373	0.00916729	0.0587888	0.0385533	0.0160738	-0.073735	-0.00873821	-0.355548	-0.255276	-0.601216	0.0546272
5900	-1.20367	0.0249102	0.0432156	0.0407065	0.0243214	-0.071019	-0.0118831	-0.358089	-0.256582	-0.602802	0.0650279
5910	-1.25525	-0.00446339	-0.00580891	0.0354564	0.0314838	-0.0679079	-0.0148746	-0.360612	-0.257878	-0.604385	0.0669403
5920	-1.30683	-0.0216916	-0.0388728	0.0246832	0.0373303	-0.0644319	-0.0177064	-0.363115	-0.259162	-0.605965	0.0620135
5930	-1.34169	0.00041614	-0.0341792	0.0115044	0.0417319	-0.0606307	-0.0203728	-0.365597	-0.260436	-0.607543	0.0532363
5940	-1.30967	0.00264474	-0.0191911	-0.00189606	0.0446535	-0.0565429	-0.0228691	-0.368056	-0.261698	-0.609117	0.0427574
5950	-1.27766	-0.0132017	0.000295629	-0.0121077	0.0462065	-0.0522072	-0.0251909	-0.370492	-0.26295	-0.610689	0.0340988
5960	-1.25558	0.00672384	0.0213894	-0.016846	0.046693	-0.0476636	-0.0273341	-0.372902	-0.26419	-0.612257	0.029847
5970	-1.25668	-0.000163503	0.0311149	-0.0176472	0.0463862	-0.0429544	-0.0292951	-0.375286	-0.26542	-0.613822	0.0287389
5980	-1.25779	-0.00117395	0.0199566	-0.015151	0.0454518	-0.0381269	-0.0310716	-0.377642	-0.266638	-0.615385	0.0303008
5990	-1.25889	-0.0115073	-0.000850396	-0.00999131	0.0440445	-0.0332352	-0.0326612	-0.379969	-0.267845	-0.616944	0.0340532
6000	-1.26148	0.00607179	-0.0069534	-0.00243914	0.0422623	-0.0283321	-0.0340617	-0.382265	-0.269041	-0.618501	0.0398231
6010	-1.26424	0.0164546	-0.00940512	0.00592881	0.0401578	-0.0234603	-0.0352706	-0.384529	-0.270226	-0.620055	0.0460866
6020	-1.267	-0.0040988	-0.0201597	0.0132767	0.0377486	-0.0186632	-0.0362863	-0.386759	-0.271399	-0.621605	0.0510254
6030	-1.27334	-0.0126364	-0.0200806	0.0184091	0.0350909	-0.0139877	-0.0371078	-0.388955	-0.272562	-0.623153	0.0535
6040	-1.28058	0.00362725	-0.00355986	0.0199547	0.0322477	-0.00948656	-0.0377347	-0.391114	-0.273713	-0.624698	0.0522025
6050	-1.28781	0.0229869	0.00888611	0.0198424	0.0292914	-0.00521	-0.0381668	-0.393235	-0.274853	-0.626239	0.0491338
6060	-1.29304	-0.0334797	0.0150745	0.0186331	0.0263057	-0.00120477	-0.0384057	-0.395317	-0.275981	-0.627778	0.0449388
6070	-1.29026	-0.0215493	0.0200211	0.0153507	0.0234112	0.00248837	-0.0384554	-0.397359	-0.277099	-0.629314	0.0387618
6080	-1.28747	0.0106289	0.0184293	0.00832167	0.0208348	0.00583642	-0.0383202	-0.399358	-0.278205	-0.630847	0.0291565
6090	-1.28469	0.0414341	0.00433183	-0.00284922	0.0186997	0.00881162	-0.0380046	-0.401314	-0.279299	-0.632376	0.0158505
6100	-1.31589	-0.00642769	-0.0194034	-0.0161275	0.017059	0.0113918	-0.0375141	-0.403224	-0.280382	-0.633903	0.000931536
6110	-1.3556	-0.0159443	-0.0324961	-0.0276471	0.0159501	0.0135618	-0.0368552	-0.405087	-0.281454	-0.635427	-0.0116971
6120	-1.39531	-0.00948803	-0.0207215	-0.0339557	0.0153694	0.0153109	-0.0360351	-0.406902	-0.282514	-0.636948	-0.0185863
6130	-1.40671	0.0304296	0.0021433	-0.0334966	0.0152881	0.0166297	-0.0350614	-0.408666	-0.283563	-0.638466	-0.0182085
6140	-1.37566	-0.0106942	0.0177008	-0.0272852	0.0156035	0.0175118	-0.0339419	-0.410378	-0.284601	-0.639981	-0.0116817
6150	-1.34461	-0.0293168	0.0284261	-0.0178609	0.0161076	0.0179625	-0.032685	-0.412035	-0.285627	-0.641493	-0.00175332
6160	-1.31356	0.039839	0.0264051	-0.00611045	0.0165642	0.0179954	-0.0312987	-0.413637	-0.286641	-0.643002	0.0104538
6170	-1.32901	-0.0251891	0.00142324	0.00663413	0.0167605	0.0176311	-0.0297912	-0.415182	-0.287644	-0.644508	0.0233946
6180	-1.34963	0.0241843	-0.0314262	0.0196903	0.016502	0.0168945	-0.0281713	-0.416667	-0.288635	-0.646011	0.0361924
6190	-1.37026	-0.000765209	-0.0423446	0.0318121	0.0156351	0.0158213	-0.0264487	-0.418091	-0.289615	-0.647512	0.0474472
6200	-1.36529	-0.0104415	-0.0160918	0.0395453	0.0141795	0.0144514	-0.0246336	-0.419452	-0.290583	-0.649009	0.0537247
6210	-1.33473	-0.00100971	0.0373217	0.0403358	0.0122044	0.0128232	-0.022736	-0.420748	-0.291539	-0.650503	0.0525402
6220	-1.30417	-0.0285947	0.0769548	0.0333625	0.00989886	0.0109724	-0.0207661	-0.421978	-0.292484	-0.651994	0.0432613
6230	-1.31207	0.0127348	0.0582031	0.0193823	0.0075116	0.00893571	-0.0187341	-0.423139	-0.293417	-0.653483	0.0268939
6240	-1.37767	-0.0126562	-0.00488667	0.00149106	0.00527433	0.00675933	-0.0166512	-0.42423	-0.294339	-0.654968	0.00676539
6250	-1.44326	0.0235092	-0.0615657	-0.0153377	0.0034107	0.00449355	-0.014529	-0.42525	-0.295248	-0.65645	-0.011927
6260	-1.49908	-0.040076	-0.0723852	-0.0265761	0.00213751	0.00218854	-0.0123791	-0.426196	-0.296146	-0.65793	-0.0244386
6270	-1.46693	0.00228306	-0.0420273	-0.0310721	0.00161635	-0.000100784	-0.0102138	-0.427067	-0.297032	-0.659406	-0.0294557
6280	-1.43478	0.0558507	-0.0158654	-0.0292722	0.00188815	-0.0023195	-0.00804706	-0.427862	-0.297907	-0.660879	-0.0273841
6290	-1.40263	0.000986118	-0.00844648	-0.0228931	0.0028791	-0.00442555	-0.00589352	-0.428578	-0.298769	-0.66235	-0.020014
6300	-1.37824	-0.02363	0.00828391	-0.0152211	0.00447978	-0.00638514	-0.00376779	-0.429215	-0.29962	-0.663817	-0.0107413
6310	-1.37195	7.09447e-05	0.0320993	-0.00808339	0.00656117	-0.00816658	-0.00168469	-0.429771	-0.300458	-0.665282	-0.00152222
6320	-1.36567	0.0389141	0.0406266	-0.00243692	0.00888092	-0.00973872	0.000340804	-0.430244	-0.301285	-0.666744	0.00644401
6330	-1.35939	-0.00565558	0.0245012	0.00199547	0.0111298	-0.0110774	0.00229411	-0.430634	-0.3021	-0.668202	0.0131252
6340	-1.35817	0.0074022	-0.00293562	0.00569021	0.0130239	-0.012178	0.00416145	-0.430938	-0.302903	-0.669658	0.0187141
6350	-1.362	-0.0192621	-0.0113651	0.00828056	0.0142706	-0.0130459	0.00592948	-0.431155	-0.303694	-0.67111	0.0225512
6360	-1.36584	0.0414169	-0.00243476	0.0104939	0.0144944	-0.0136946	0.00758514	-0.431284	-0.304473	-0.67256	0.0249883
6370	-1.36785	-0.0317507	-0.00412174	0.0144929	0.0133935	-0.0141406	0.00911558	-0.431325	-0.30524	-0.674007	0.0278865
6380	-1.36562	0.00678373	-0.00852513	0.0186957	0.0109514	-0.0143989	0.0105085	-0.431274	-0.305996	-0.675451	0.0296471
6390	-1.36339	0.0209897	-0.00277276	0.0197532	0.00738878	-0.0144748	0.0117538	-0.431133	-0.306739	-0.676891	0.0271419
6400	-1.36978	-0.0205978	0.00863108	0.015256	0.00293799	-0.0143716	0.0128422	-0.430898	-0.30747	-0.678329	0.018194
6410	-1.4107	0.00455411	0.0121205	0.00519179	-0.00224398	-0.0140923	0.0137648	-0.43057	-0.308189	-0.679764	0.0029478
6420	-1.45163	0.00688653	0.00716125	-0.00732185	-0.0079366	-0.013635	0.0145142	-0.430146	-0.308896	-0.681196	-0.0152585
6430	-1.47585	-0.0232556	-0.00255511	-0.017985	-0.0135655	-0.0130005	0.0150866	-0.429628	-0.309591	-0.682625	-0.0315505
6440	-1.46112	0.0217339	-0.00786566	-0.0225123	-0.0184643	-0.0121904	0.0154801	-0.429014	-0.310274	-0.684051	-0.0409766
6450	-1.44639	-0.000390599	-0.0107224	-0.0200927	-0.0221036	-0.0112074	0.0156941	-0.428303	-0.310946	-0.685474	-0.0421963
6460	-1.43166	0.00401894	-0.0117658	-0.0115556	-0.0241368	-0.0100614	0.0157303	-0.427496	-0.311604	-0.686894	-0.0356924
6470	-1.42607	0.0081646	-0.00231412	0.000334973	-0.0243959	-0.00876387	0.0155909	-0.426591	-0.312251	-0.688311	-0.024061
6480	-1.42048	-0.0204475	0.0162401	0.0116135	-0.0230243	-0.00733216	0.0152791	-0.42559	-0.312886	-0.689725	-0.0114108
6490	-1.4149	0.0335027	0.0214455	0.0188239	-0.020302	-0.00578407	0.0147997	-0.424493	-0.313509	-0.691136	-0.00147807
6500	-1.41785	-0.0154722	0.00708356	0.0202241	-0.0166642	-0.00413324	0.0141589	-0.423301	-0.31412	-0.692544	0.00355989
6510	-1.4265	0.00183641	-0.0123416	0.0163122	-0.0125508	-0.00239407	0.0133637	-0.422015	-0.314718	-0.693949	0.00376147
6520	-1.43514	0.0143351	-0.0171476	0.0092633	-0.00830338	-0.000580731	0.0124213	-0.420635	-0.315305	-0.695352	0.00095992
6530	-1.43371	0.00831019	-0.0127476	0.00198703	-0.00429923	0.00129315	0.0113389	-0.419163	-0.315879	-0.696751	-0.0023122
6540	-1.41716	0.00301806	-0.00539109	-0.00326793	-0.000987134	0.00321439	0.0101233	-0.4176	-0.316441	-0.698147	-0.00425507
6550	-1.4006	-0.00487979	0.00942117	-0.00612741	0.00137303	0.00516626	0.00878186	-0.415947	-0.316991	-0.699541	-0.00475438
6560	-1.39039	0.0259001	0.0162025	-0.00812822	0.00300208	0.00711364	0.00732264	-0.414205	-0.317529	-0.700931	-0.00512615
6570	-1.40556	-0.0242003	0.000282747	-0.0111564	0.00426624	0.00900376	0.00575518	-0.412376	-0.318055	-0.702318	-0.00689017
6580	-1.42072	-0.011287	-0.0214832	-0.0147815	0.00544654	0.0107815	0.0040894	-0.410462	-0.318568	-0.703703	-0.00933493
6590	-1.43589	0.0249081	-0.0237078	-0.0175225	0.00671915	0.0123909	0.00233539	-0.408463	-0.319069	-0.705084	-0.0108034
6600	-1.43328	-0.0301154	0.00341555	-0.0169938	0.00830069	0.0137726	0.000503576	-0.406382	-0.319558	-0.706462	-0.00869313
6610	-1.42306	2.17269e-05	0.0310176	-0.0129739	0.0103063	0.014876	-0.00139525	-0.404221	-0.320035	-0.707838	-0.00266764
6620	-1.41284	-0.013558	0.0249475	-0.00708094	0.0127862	0.0156641	-0.00334985	-0.40198	-0.3205	-0.709211	0.00570526
6630	-1.41065	-0.0326613	-0.00696276	-0.00136287	0.0155889	0.0161133	-0.00534894	-0.399663	-0.320953	-0.71058	0.0142261
6640	-1.4165	0.0552863	-0.0369302	0.00274346	0.0184387	0.0162252	-0.00738122	-0.397271	-0.321393	-0.711947	0.0211821
6650	-1.42234	-0.0108463	-0.0369339	0.0053608	0.021122	0.0160135	-0.00943444	-0.394806	-0.321821	-0.71331	0.0264828
6660	-1.42819	0.0352988	-0.00936859	0.0083065	0.0234473	0.0154934	-0.011496	-0.39227	-0.322236	-0.714671	0.0317538
6670	-1.42389	-0.0174789	0.00931319	0.0134765	0.0251962	0.0146791	-0.0135533	-0.389665	-0.32264	-0.716029	0.0386728
6680	-1.4196	0.0112904	0.00792558	0.0210448	0.0260569	0.0135844	-0.0155938	-0.386993	-0.323031	-0.717383	0.0471017
6690	-1.4153	-0.0489364	-0.00386958	0.0297541	0.0257663	0.0122256	-0.0176056	-0.384256	-0.32341	-0.718735	0.0555203
6700	-1.40198	0.0127988	-0.00604731	0.0378495	0.0240992	0.0106269	-0.0195766	-0.381456	-0.323776	-0.720084	0.0619488
6710	-1.37963	-0.00702335	0.0178041	0.0435725	0.020898	0.00882386	-0.0214946	-0.378595	-0.324131	-0.72143	0.0644705
6720	-1.35728	0.0218889	0.0421871	0.044521	0.0162087	0.0068573	-0.0233469	-0.375675	-0.324473	-0.722772	0.0607298
6730	-1.33493	0.00164751	0.0369481	0.0390445	0.010204	0.00477108	-0.0251213	-0.372697	-0.324802	-0.724112	0.0492486
6740	-1.382	-0.000678328	0.00730154	0.027673	0.00327941	0.00261717	-0.026805	-0.369665	-0.32512	-0.725449	0.0309524
6750	-1.43677	-0.0210478	-0.0161063	0.0117645	-0.00411698	0.000449661	-0.0283858	-0.36658	-0.325425	-0.726783	0.00764748
6760	-1.49154	-0.00520631	-0.0215483	-0.00690572	-0.0115337	-0.00167773	-0.0298511	-0.363444	-0.325717	-0.728114	-0.0184395
6770	-1.52361	-0.0123994	-0.0182953	-0.0256275	-0.0185022	-0.00371309	-0.0311886	-0.36026	-0.325997	-0.729442	-0.0441297
6780	-1.54054	0.0328102	-0.0204416	-0.0411257	-0.0245486	-0.00560569	-0.032386	-0.35703	-0.326265	-0.730767	-0.0656744
6790	-1.55747	-0.0338714	-0.0316468	-0.0508115	-0.0291953	-0.00730724	-0.0334323	-0.353755	-0.326521	-0.732089	-0.0800068
6800	-1.56491	-0.00505516	-0.0321232	-0.0526656	-0.031998	-0.00876965	-0.0343203	-0.350439	-0.326764	-0.733408	-0.0846636
6810	-1.55022	0.0266416	-0.0234789	-0.0452575	-0.0327055	-0.00996052	-0.0350438	-0.347082	-0.326994	-0.734724	-0.077963
6820	-1.53552	0.000574721	-0.0136465	-0.0295613	-0.031371	-0.0108791	-0.0355979	-0.343688	-0.327212	-0.736038	-0.0609324
6830	-1.52083	-0.0272931	0.0023907	-0.00889256	-0.0283357	-0.0115292	-0.0359801	-0.340259	-0.327418	-0.737348	-0.0372282
6840	-1.48059	0.00438001	0.0199418	0.0128426	-0.023997	-0.0119143	-0.0361896	-0.336796	-0.327611	-0.738655	-0.0111544
6850	-1.42941	0.00692302	0.0259458	0.0314964	-0.0187509	-0.0120388	-0.0362268	-0.333301	-0.327792	-0.739959	0.0127455
6860	-1.37822	-0.019734	0.0267716	0.0427403	-0.0130181	-0.0119119	-0.0360928	-0.329777	-0.327961	-0.741261	0.0297222
6870	-1.32704	0.0208348	0.0293392	0.0439818	-0.00732288	-0.0115515	-0.035789	-0.326226	-0.328117	-0.742559	0.0366589
6880	-1.36805	-0.00406012	0.0221902	0.034542	-0.00215505	-0.0109775	-0.0353174	-0.322649	-0.32826	-0.743854	0.032387
6890	-1.40906	0.0225383	-0.00275863	0.0172509	0.00214676	-0.0102094	-0.0346802	-0.319048	-0.328391	-0.745147	0.0193977
6900	-1.45007	-0.012874	-0.0306916	-0.00169369	0.00532806	-0.00926732	-0.0338806	-0.315425	-0.32851	-0.746436	0.00363437
6910	-1.46427	-0.0279238	-0.0346089	-0.0155963	0.0071673	-0.00817947	-0.0329229	-0.311781	-0.328616	-0.747722	-0.00842903
6920	-1.43828	0.0270291	-0.0123649	-0.021951	0.00751356	-0.00697714	-0.0318153	-0.308119	-0.328709	-0.749006	-0.0144374
6930	-1.41229	0.0318149	0.0182047	-0.0201682	0.00643238	-0.00568663	-0.0305672	-0.30444	-0.32879	-0.750286	-0.0137358
6940	-1.39709	-0.00450177	0.0241945	-0.0122883	0.00443899	-0.00433716	-0.0291882	-0.300746	-0.328858	-0.751564	-0.0078493
6950	-1.39807	-0.00024913	0.0116772	-0.00349503	0.00218959	-0.00296687	-0.0276879	-0.297038	-0.328914	-0.752839	-0.00130543
6960	-1.39905	-0.0320565	0.0070321	0.000657388	0.000367084	-0.00161566	-0.0260758	-0.293318	-0.328957	-0.75411	0.00102447
6970	-1.40002	-0.0128403	0.0213489	-0.000763856	-0.000626499	-0.000317127	-0.0243615	-0.289588	-0.328988	-0.755379	-0.00139036
6980	-1.41124	0.0210819	0.00656666	-0.00572339	-0.000523013	0.000904277	-0.022555	-0.28585	-0.329006	-0.756644	-0.0062464
6990	-1.42501	-0.0220043	-0.0359234	-0.010916	0.000818312	0.00203264	-0.0206661	-0.282105	-0.329012	-0.757907	-0.0100977
7000	-1.43878	0.0257792	-0.0478913	-0.0130245	0.00340456	0.00305825	-0.0187055	-0.278355	-0.329005	-0.759167	-0.00961996
7010	-1.41991	-0.0215016	-0.0197897	-0.0104794	0.00702412	0.00397877	-0.0166844	-0.274602	-0.328985	-0.760424	-0.00345526
7020	-1.36841	-0.00305738	0.0159179	-0.00332352	0.0113413	0.00479554	-0.014614	-0.270847	-0.328953	-0.761677	0.00801777
7030	-1.31692	0.0158887	0.0339996	0.00663805	0.0158757	0.00551853	-0.0125051	-0.267093	-0.328908	-0.762928	0.0225137
7040	-1.27255	0.00967559	0.0297031	0.0155528	0.0201293	0.0061601	-0.0103686	-0.26334	-0.32885	-0.764176	0.0356821
7050	-1.29238	0.00311552	0.00753055	0.0198445	0.0237402	0.00673129	-0.00821505	-0.259591	-0.32878	-0.765421	0.0435847
7060	-1.3122	-0.0517791	-0.0158237	0.0186584	0.0264632	0.00723784	-0.00605551	-0.255847	-0.328697	-0.766663	0.0451216
7070	-1.33203	0.0402107	-0.0173012	0.0129508	0.0281203	0.00768006	-0.00390026	-0.252111	-0.328601	-0.767902	0.041071
7080	-1.33177	0.0183353	-0.00867229	0.00437341	0.0285853	0.00805658	-0.00175937	-0.248383	-0.328493	-0.769138	0.0329587
7090	-1.32927	-0.00888328	-0.0118463	-0.00530953	0.0277478	0.00836071	0.000357077	-0.244666	-0.328372	-0.770371	0.0224383
7100	-1.32678	0.030439	-0.0150248	-0.0141754	0.0255846	0.00858609	0.00243907	-0.240961	-0.328239	-0.771601	0.0114092
7110	-1.32429	-0.0320151	-0.00412398	-0.0205002	0.0221365	0.00873333	0.00447685	-0.23727	-0.328092	-0.772828	0.0016363
7120	-1.3218	0.0115541	0.0167445	-0.0228732	0.0175507	0.00880688	0.00646069	-0.233594	-0.327933	-0.774052	-0.00532244
7130	-1.31931	-0.0183654	0.0180531	-0.0212202	0.0120895	0.00881657	0.00838104	-0.229936	-0.327761	-0.775273	-0.00913072
7140	-1.31681	0.00374449	0.00422457	-0.0158509	0.00608143	0.00877128	0.0102288	-0.226297	-0.327577	-0.776491	-0.00976944
7150	-1.31432	-0.0173828	0.00145639	-0.00758785	-0.000161515	0.00868138	0.0119951	-0.222679	-0.32738	-0.777707	-0.00774937
7160	-1.31183	0.0135431	0.0107646	0.00145477	-0.00637494	0.00855721	0.013672	-0.219083	-0.32717	-0.778919	-0.00492017
7170	-1.30934	-0.00519741	0.00985673	0.00950944	-0.0123175	0.00840859	0.0152523	-0.215512	-0.326947	-0.780128	-0.00280804
7180	-1.30684	-0.00923548	-0.00673737	0.0152182	-0.0177362	0.00824686	0.0167287	-0.211966	-0.326711	-0.781334	-0.00251798
7190	-1.30435	0.0293239	-0.0183639	0.0177209	-0.0223884	0.00808135	0.0180943	-0.208448	-0.326463	-0.782538	-0.00466759
7200	-1.30186	0.0119176	-0.0171347	0.0168185	-0.0260688	0.0079202	0.0193421	-0.20496	-0.326202	-0.783738	-0.00925038
7210	-1.29937	-0.0216207	-0.00213541	0.0129641	-0.0285643	0.00776135	0.0204655	-0.201502	-0.325927	-0.784936	-0.0156002
7220	-1.29687	-0.0490144	0.0173234	0.00677513	-0.0296643	0.00759967	0.0214598	-0.198077	-0.325641	-0.78613	-0.0228892
7230	-1.29438	0.028217	0.0156685	-0.000765603	-0.029201	0.00743001	0.0223208	-0.194687	-0.325341	-0.787321	-0.0299666
7240	-1.29189	0.0111525	-0.0127058	-0.00721497	-0.0270934	0.00724758	0.0230449	-0.191332	-0.325028	-0.78851	-0.0343084
7250	-1.2894	-0.0104086	-0.0198134	-0.0101506	-0.0233165	0.00704742	0.0236287	-0.188014	-0.324703	-0.789695	-0.0334671
7260	-1.2869	0.00217125	0.012921	-0.00902287	-0.0180776	0.00682294	0.0240689	-0.184733	-0.324365	-0.790878	-0.0271005
7270	-1.28441	0.0112094	0.0247813	-0.00714498	-0.0116548	0.0065613	0.0243622	-0.18149	-0.324014	-0.792058	-0.0187998
7280	-1.28192	-0.0125925	0.00576559	-0.00761771	-0.00435441	0.00624477	0.0245059	-0.178287	-0.32365	-0.793234	-0.0119721
7290	-1.27943	-0.0168589	-0.00653898	-0.010364	0.00346521	0.00585312	0.0244986	-0.175124	-0.323273	-0.794408	-0.00689874
7300	-1.27694	0.034685	-0.0113715	-0.0127478	0.0111971	0.00536959	0.0243402	-0.172001	-0.322883	-0.795579	-0.00155066
7310	-1.26966	-0.00880295	-0.011031	-0.0121197	0.018184	0.00477824	0.0240314	-0.16892	-0.32248	-0.796746	0.0060643
7320	-1.25521	-0.0130166	0.0009543	-0.00713055	0.02387	0.00406189	0.023574	-0.165881	-0.322065	-0.797911	0.0167395
7330	-1.24077	0.0124839	0.00862525	0.00237475	0.0280352	0.00320656	0.0229725	-0.162884	-0.321636	-0.799073	0.03041
7340	-1.22632	0.00940424	0.00682479	0.0132235	0.0305178	0.00222255	0.0222317	-0.159931	-0.321195	-0.800232	0.0437413
7350	-1.21042	-0.0200905	-0.00393731	0.02175	0.0311629	0.00113171	0.0213566	-0.15702	-0.32074	-0.801387	0.0529129
7360	-1.19451	-0.0510742	-0.00770497	0.0257004	0.0299525	-4.5292e-05	0.0203526	-0.154154	-0.320273	-0.80254	0.0556528
7370	-1.17861	0.0161841	0.0115049	0.0248263	0.0270366	-0.00128934	0.0192253	-0.151331	-0.319793	-0.80369	0.0518629
7380	-1.19373	0.0262756	0.0268554	0.0196378	0.0226953	-0.00257756	0.0179813	-0.148553	-0.319299	-0.804837	0.0423331
7390	-1.22953	-0.0201955	0.00802094	0.010977	0.0172552	-0.00388525	0.0166268	-0.145817	-0.318793	-0.805981	0.0282322
7400	-1.26534	0.00381056	-0.0235502	0.000402482	0.0111159	-0.00518927	0.0151685	-0.143125	-0.318274	-0.807122	0.0115183
7410	-1.29654	-0.0214818	-0.04156	-0.00989041	0.00467384	-0.00647087	0.0136136	-0.140475	-0.317741	-0.80826	-0.00521657
7420	-1.30932	0.0371064	-0.0506373	-0.0174191	-0.00173051	-0.0077066	0.0119701	-0.137869	-0.317196	-0.809395	-0.0191496
7430	-1.32209	-0.0170292	-0.0467558	-0.020798	-0.00778869	-0.0088716	0.010246	-0.135304	-0.316637	-0.810527	-0.0285867
7440	-1.33487	0.0132752	-0.0332351	-0.0202381	-0.0133108	-0.00994063	0.00844979	-0.132781	-0.316066	-0.811656	-0.0335488
7450	-1.3139	-0.00205345	-0.0256315	-0.0167873	-0.0181353	-0.0108848	0.00658995	-0.130299	-0.315481	-0.812783	-0.0349226
7460	-1.28448	0.00274613	-0.0161211	-0.0120596	-0.0220286	-0.0116723	0.00467479	-0.127858	-0.314884	-0.813906	-0.0340883
7470	-1.25506	-0.0230111	0.0050867	-0.0080196	-0.0247622	-0.012272	0.00271231	-0.125457	-0.314273	-0.815026	-0.0327818
7480	-1.23669	0.0103061	0.0324937	-0.00580171	-0.0262686	-0.0126583	0.000710086	-0.123097	-0.313649	-0.816143	-0.0320703
7490	-1.24409	0.00363352	0.06266	-0.00571516	-0.0265459	-0.0128055	-0.00132567	-0.120775	-0.313013	-0.817258	-0.0322611
7500	-1.25149	-0.0170823	0.082385	-0.00750782	-0.0256078	-0.0126947	-0.00338784	-0.118493	-0.312363	-0.818369	-0.0331157
7510	-1.25889	-0.0317954	0.0754308	-0.0105485	-0.0235213	-0.0123338	-0.00546874	-0.116248	-0.3117	-0.819477	-0.0340698
7520	-1.28368	-0.0220309	0.0405836	-0.0133654	-0.0204447	-0.0117519	-0.00756042	-0.114041	-0.311023	-0.820583	-0.0338102
7530	-1.30846	0.0429759	-0.00619431	-0.0140863	-0.0166179	-0.0109861	-0.00965462	-0.11187	-0.310334	-0.821685	-0.0307042
7540	-1.33325	-0.0317728	-0.0455485	-0.0110079	-0.0123718	-0.0100768	-0.0117426	-0.109736	-0.309632	-0.822784	-0.0233797
7550	-1.32473	0.0113085	-0.0646666	-0.00334096	-0.00803318	-0.00906731	-0.0138148	-0.107638	-0.308916	-0.823881	-0.0113741
7560	-1.28291	0.0185353	-0.0528293	0.0079263	-0.00393267	-0.00800468	-0.0158611	-0.105574	-0.308187	-0.824974	0.00399363
7570	-1.2411	0.0184175	-0.0240697	0.0207194	-0.000418639	-0.00694022	-0.0178707	-0.103544	-0.307445	-0.826065	0.0203007
7580	-1.19928	0.00970176	0.00170727	0.0308092	0.00220594	-0.00592638	-0.0198327	-0.101548	-0.30669	-0.827153	0.0330151
7590	-1.21233	-0.0258773	0.0271673	0.0338357	0.00370246	-0.00501598	-0.0217366	-0.0995853	-0.305922	-0.828237	0.0375382
7600	-1.22537	-0.0115137	0.0429134	0.0277056	0.00411553	-0.00425442	-0.0235715	-0.0976544	-0.30514	-0.829319	0.0318211
7610	-1.23842	-0.0232753	0.0299734	0.0141096	0.0038282	-0.00365706	-0.0253269	-0.0957549	-0.304346	-0.830397	0.0179378
7620	-1.25211	0.0112895	0.00641173	-0.00227298	0.00323103	-0.00322998	-0.0269938	-0.0938861	-0.303538	-0.831473	0.000958047
7630	-1.26834	0.0199217	-0.00378895	-0.0158882	0.00275553	-0.00297604	-0.0285639	-0.0920473	-0.302717	-0.832546	-0.0131327
7640	-1.28457	-0.000605141	-0.00882735	-0.0231628	0.00287542	-0.00289673	-0.0300306	-0.090238	-0.301882	-0.833616	-0.0202873
7650	-1.30081	0.00503615	-0.0229841	-0.0239131	0.00407273	-0.00299768	-0.031388	-0.0884574	-0.301034	-0.834682	-0.0198404
7660	-1.30432	-0.0321254	-0.0241173	-0.0222159	0.0066198	-0.00328274	-0.032631	-0.0867049	-0.300174	-0.835746	-0.0155961
7670	-1.27817	0.0272427	-0.00108409	-0.0188905	0.010109	-0.00375155	-0.0337559	-0.08498	-0.299299	-0.836807	-0.00878153
7680	-1.25201	-0.0283425	0.0238588	-0.0139575	0.0139642	-0.00440291	-0.0347595	-0.0832821	-0.298412	-0.837865	6.71505e-06
7690	-1.22585	0.0500991	0.0241781	-0.00703372	0.0175378	-0.00523622	-0.0356397	-0.0816106	-0.297511	-0.83892	0.0105041
7700	-1.21018	-0.0206003	0.0129062	0.00158671	0.020204	-0.00624705	-0.0363951	-0.0799648	-0.296597	-0.839972	0.0217907
7710	-1.21897	-0.0406722	0.00966393	0.00975223	0.0213959	-0.00742618	-0.0370265	-0.0783443	-0.295669	-0.841021	0.0311481
7720	-1.22776	0.018664	0.00697711	0.0153738	0.0207042	-0.00876341	-0.0375347	-0.0767483	-0.294729	-0.842067	0.0360779
7730	-1.23654	-0.00759175	-0.00602354	0.0189654	0.0178306	-0.0102493	-0.0379207	-0.0751761	-0.293775	-0.84311	0.036796
7740	-1.2391	0.00879861	-0.0152074	0.0209302	0.0129236	-0.0118769	-0.0381842	-0.073627	-0.292807	-0.84415	0.0338538
7750	-1.23749	0.00792508	-0.0171273	0.0210036	0.00653675	-0.0136399	-0.0383248	-0.0721003	-0.291826	-0.845187	0.0275403
7760	-1.23588	-0.00194033	-0.0193741	0.0179788	-0.000656458	-0.0155356	-0.0383421	-0.0705955	-0.290832	-0.846221	0.0173224
7770	-1.23427	0.0130715	-0.0122834	0.0108612	-0.00794557	-0.0175661	-0.0382356	-0.0691119	-0.289825	-0.847252	0.00291564
7780	-1.24989	0.00835703	0.00644636	0.000626321	-0.0146527	-0.0197371	-0.0380051	-0.0676488	-0.288804	-0.848281	-0.0140264
7790	-1.26742	0.0278672	0.0111177	-0.0109369	-0.0201871	-0.0220493	-0.0376517	-0.0662057	-0.287769	-0.849306	-0.031124
7800	-1.28495	-0.0412206	0.00230419	-0.0230397	-0.0239956	-0.0244996	-0.0371768	-0.0647818	-0.286722	-0.850328	-0.0470354
7810	-1.30072	0.0236947	0.00697157	-0.0333676	-0.0257156	-0.0270737	-0.0365821	-0.0633766	-0.285661	-0.851347	-0.0590832
7820	-1.3094	0.0296135	0.0156489	-0.039265	-0.0250754	-0.02974	-0.0358697	-0.0619893	-0.284586	-0.852364	-0.0643405
7830	-1.31808	-0.00247515	0.0020461	-0.0383732	-0.0219695	-0.0324361	-0.0350428	-0.0606193	-0.283498	-0.853377	-0.0603428
7840	-1.32677	0.0280596	-0.0335671	-0.0296443	-0.016766	-0.035089	-0.034105	-0.0592659	-0.282397	-0.854388	-0.0464104
7850	-1.31635	-0.0331831	-0.0295168	-0.0148657	-0.0100291	-0.0376283	-0.0330605	-0.0579284	-0.281282	-0.855395	-0.0248949
7860	-1.28684	-0.000676248	0.0116372	0.0023487	-0.00238981	-0.0399894	-0.0319134	-0.0566061	-0.280153	-0.856399	-4.11063e-05
7870	-1.25732	0.0263956	0.0168578	0.017699	0.00549656	-0.0421112	-0.0306674	-0.0552983	-0.279012	-0.857401	0.0231955
7880	-1.2278	0.000374776	-0.00557979	0.0302992	0.0129712	-0.0439391	-0.0293264	-0.0540044	-0.277856	-0.858399	0.0432704
7890	-1.20288	0.0249561	-0.00172119	0.0412079	0.0193295	-0.0454201	-0.0278951	-0.0527237	-0.276687	-0.859395	0.0605374
7900	-1.17911	-0.0454273	0.0233221	0.0506944	0.0238422	-0.0465004	-0.0263791	-0.0514555	-0.275505	-0.860388	0.0745366
7910	-1.15534	0.0118465	0.04264	0.0581187	0.0258589	-0.0471223	-0.0247855	-0.050199	-0.274309	-0.861377	0.0839776
7920	-1.13773	0.00432919	0.0263531	0.0608429	0.0249465	-0.0472267	-0.0231218	-0.0489535	-0.2731	-0.862364	0.0857894
7930	-1.17559	0.0167473	-0.00271764	0.0551387	0.0210215	-0.046793	-0.0213963	-0.0477184	-0.271877	-0.863348	0.0761602
7940	-1.21345	-0.0226348	-0.0130276	0.041392	0.014608	-0.0458294	-0.0196181	-0.0464928	-0.270641	-0.864328	0.056
7950	-1.25131	0.00943553	-0.0219003	0.0226786	0.00637898	-0.0443489	-0.0177964	-0.0452761	-0.269391	-0.865306	0.0290576
7960	-1.27522	0.030864	-0.0331503	0.00340251	-0.00296202	-0.0423655	-0.0159399	-0.0440675	-0.268127	-0.866281	0.000440484
7970	-1.28517	-0.00955058	-0.0287138	-0.0134519	-0.0126821	-0.0398966	-0.0140575	-0.0428663	-0.26685	-0.867253	-0.026134
7980	-1.29512	-0.0081012	-0.0136858	-0.0268925	-0.0219715	-0.0369681	-0.0121578	-0.0416719	-0.265559	-0.868221	-0.048864
7990	-1.30507	0.0113433	-0.00730263	-0.0371442	-0.0299928	-0.0336066	-0.0102493	-0.0404836	-0.264255	-0.869187	-0.0671371
8000	-1.29801	0.0108353	0.00568506	-0.044829	-0.0360234	-0.0298383	-0.00834052	-0.0393006	-0.262937	-0.87015	-0.0808523
8010	-1.29096	0.000626647	0.0240808	-0.050383	-0.0394825	-0.0256894	-0.00643974	-0.0381223	-0.261605	-0.87111	-0.0898655
8020	-1.2839	0.0115677	0.021004	-0.0532352	-0.0399663	-0.021192	-0.00455539	-0.0369479	-0.26026	-0.872067	-0.0932015
8030	-1.27614	-0.0170581	-0.00169159	-0.0531471	-0.0373828	-0.0163972	-0.00269582	-0.0357768	-0.258902	-0.873021	-0.0905299
8040	-1.26768	0.0453793	-0.016343	-0.0505925	-0.0319796	-0.0113691	-0.000869397	-0.0346083	-0.257529	-0.873972	-0.0825721
8050	-1.25922	-0.0496959	-0.00801246	-0.0457495	-0.0242173	-0.00618509	0.000915507	-0.0334416	-0.256143	-0.87492	-0.0699668
8060	-1.25076	0.0158656	0.000295869	-0.0374927	-0.0147471	-0.000925579	0.00265053	-0.0322762	-0.254743	-0.875865	-0.0522397
8070	-1.19273	0.0149495	-0.0087116	-0.0247609	-0.00427861	0.00432934	0.00432731	-0.0311112	-0.25333	-0.876807	-0.0290396
8080	-1.12919	-0.0101223	-0.0123104	-0.00783445	0.00656823	0.00950007	0.00593747	-0.029946	-0.251903	-0.877747	-0.00126622
8090	-1.06566	-0.0233843	0.00786954	0.0115234	0.0173459	0.0145071	0.00747266	-0.0287799	-0.250462	-0.878683	0.0288693
8100	-1.03328	0.0344603	0.0256236	0.0303367	0.0276735	0.0192711	0.0089245	-0.0276122	-0.249007	-0.879616	0.0580102
8110	-1.01426	-0.0246993	0.0197743	0.0446601	0.0372421	0.0237124	0.0102846	-0.0264422	-0.247539	-0.880546	0.0819022
8120	-0.99523	-0.0168408	0.00148911	0.0513017	0.0457753	0.0277516	0.0115447	-0.0252693	-0.246057	-0.881474	0.097077
8130	-0.99147	-0.0123296	-0.0101501	0.0509574	0.0529493	0.0313089	0.0126969	-0.0240926	-0.244561	-0.882398	0.103907
8140	-1.00296	0.00605695	-0.00842535	0.0460849	0.0584512	0.0343044	0.0137343	-0.0229115	-0.243052	-0.883319	0.104536
8150	-1.01445	0.0266687	-0.00363695	0.0407042	0.0619924	0.0366574	0.0146514	-0.0217254	-0.241529	-0.884238	0.102697
8160	-1.01726	-0.0119443	-0.0128456	0.0372588	0.0633684	0.0382895	0.0154435	-0.0205335	-0.239992	-0.885153	0.100627
8170	-0.9998	0.0100324	-0.0231334	0.0358596	0.0624663	0.039135	0.0161076	-0.0193353	-0.238441	-0.886065	0.0983259
8180	-0.98234	-0.0127118	-0.0157893	0.0355735	0.0593201	0.0391632	0.0166423	-0.0181303	-0.236876	-0.886975	0.0948936
8190	-0.9683	0.0115219	0.00129442	0.0353473	0.0540913	0.0383914	0.0170467	-0.0169179	-0.235298	-0.887881	0.0894386
8200	-0.98497	0.0047292	0.0137313	0.0343547	0.0469397	0.0368664	0.0173208	-0.0156976	-0.233706	-0.888785	0.0812943
8210	-1.00164	-0.00800644	0.0247456	0.0320238	0.0381162	0.0346428	0.0174663	-0.0144688	-0.2321	-0.889686	0.07014
8220	-1.01831	0.0136771	0.0255318	0.0272875	0.0278951	0.0317746	0.0174862	-0.0132312	-0.23048	-0.890583	0.0551825
8230	-1.04389	-0.0245942	0.00434597	0.0194336	0.016564	0.0283146	0.0173848	-0.0119844	-0.228846	-0.891478	0.0359977
8240	-1.07046	0.0178709	-0.0144113	0.00842919	0.00453278	0.0243154	0.0171667	-0.0107282	-0.227199	-0.892369	0.012962
8250	-1.09703	0.0103024	-0.0081951	-0.00536367	-0.00760913	0.0198298	0.0168368	-0.00946215	-0.225538	-0.893258	-0.0129728
8260	-1.13067	0.0215934	-0.00176986	-0.0208405	-0.0192173	0.014913	0.0164001	-0.00818609	-0.223862	-0.894144	-0.0400579
8270	-1.16735	0.00569441	-0.0117385	-0.0368606	-0.0295588	0.00962169	0.0158615	-0.0068997	-0.222173	-0.895027	-0.0664194
8280	-1.20403	-0.0283916	-0.0232375	-0.0505146	-0.0378776	0.00401262	0.0152259	-0.00560267	-0.22047	-0.895906	-0.0883922
8290	-1.22355	0.0279116	-0.0224931	-0.0588664	-0.043481	-0.00185729	0.0144981	-0.00429473	-0.218753	-0.896783	-0.102347
8300	-1.2259	0.00225095	-0.0149628	-0.0616151	-0.045954	-0.00792801	0.013683	-0.00297557	-0.217023	-0.897657	-0.107569
8310	-1.22825	-0.0163597	-0.00669703	-0.0591907	-0.0450746	-0.0141251	0.0127856	-0.00164491	-0.215278	-0.898528	-0.104265
8320	-1.22247	-0.0293214	0.00213522	-0.0528965	-0.0408085	-0.0203693	0.0118113	-0.00030246	-0.213519	-0.899396	-0.093705
8330	-1.19773	-0.0182583	0.00795098	-0.0437709	-0.0334649	-0.0266039	0.0107664	0.00105207	-0.211747	-0.900261	-0.0772358
8340	-1.17299	-0.0212396	0.00472064	-0.0338571	-0.0237097	-0.0327854	0.00965893	0.00241898	-0.20996	-0.901123	-0.0575668
8350	-1.15038	0.00811077	0.004025	-0.0234586	-0.012327	-0.0388706	0.008497	0.00379856	-0.20816	-0.901982	-0.0357856
8360	-1.147	-0.00769122	0.00865046	-0.011846	-0.000113448	-0.0448157	0.00728888	0.00519109	-0.206345	-0.902838	-0.0119595
8370	-1.14363	0.0143693	0.00242497	0.000800735	0.0121529	-0.0505767	0.00604279	0.00659687	-0.204517	-0.903691	0.0129536
8380	-1.14025	-0.0206494	-0.0060946	0.0143943	0.0237761	-0.0561094	0.00476698	0.00801619	-0.202675	-0.904541	0.0381704
8390	-1.11446	0.0022578	-0.00740886	0.0282466	0.0341204	-0.061371	0.00346968	0.00944933	-0.200818	-0.905388	0.062367
8400	-1.08618	-0.0157782	-0.00462203	0.0417191	0.042598	-0.0663199	0.0021591	0.0108966	-0.198948	-0.906232	0.0843171
8410	-1.0579	0.0162792	0.000120973	0.0535801	0.0485904	-0.0709149	0.000843495	0.0123583	-0.197063	-0.907074	0.10217
8420	-1.05128	-0.00499401	0.00397669	0.060977	0.0516059	-0.0751153	-0.000468938	0.0138347	-0.195165	-0.907912	0.112583
8430	-1.05394	0.0144903	0.000711196	0.0604105	0.0516768	-0.0788827	-0.0017701	0.015326	-0.193252	-0.908747	0.112087
8440	-1.0566	-0.0215131	-0.000148079	0.0501719	0.0492226	-0.082188	-0.0030524	0.0168327	-0.191326	-0.909579	0.0993945
8450	-1.074	0.00918833	0.0105165	0.0298615	0.0447593	-0.0850133	-0.0043104	0.0183549	-0.189385	-0.910409	0.0746208
8460	-1.12581	-0.00225185	0.016033	0.00258107	0.0388575	-0.0873477	-0.00554092	0.019893	-0.187431	-0.911235	0.0414386
8470	-1.17761	0.00594772	-0.000266504	-0.0258114	0.0319734	-0.089184	-0.00674132	0.0214473	-0.185462	-0.912058	0.00616205
8480	-1.22942	-0.0288704	-0.0199109	-0.0478006	0.0245389	-0.0905248	-0.00790881	0.023018	-0.183479	-0.912879	-0.0232617
8490	-1.23918	0.0167748	-0.0158723	-0.0574391	0.0169416	-0.0913811	-0.00904079	0.0246054	-0.181482	-0.913696	-0.0404975
8500	-1.22092	-0.0422537	-0.00178226	-0.0531142	0.0093328	-0.0917655	-0.0101348	0.0262099	-0.179471	-0.914511	-0.0437814
8510	-1.20266	0.0185186	0.0121832	-0.0367801	0.00168839	-0.0916834	-0.0111885	0.0278317	-0.177446	-0.915322	-0.0350917
8520	-1.1844	0.011318	0.0179017	-0.0136093	-0.00606916	-0.0911164	-0.0122	0.0294711	-0.175407	-0.916131	-0.0196785
8530	-1.16467	-0.0277946	0.0104421	0.0103753	-0.0140002	-0.0900302	-0.013168	0.0311284	-0.173353	-0.916937	-0.00362486
8540	-1.14395	-0.0150436	0.00139166	0.0289853	-0.0221564	-0.0883869	-0.0140911	0.0328038	-0.171286	-0.917739	0.00682897
8550	-1.12324	-0.00302379	0.0142472	0.0367169	-0.0305809	-0.0861498	-0.0149681	0.0344978	-0.169204	-0.918539	0.00613598
8560	-1.10252	0.0281499	0.0281298	0.0325215	-0.0392355	-0.0832853	-0.0157977	0.0362106	-0.167108	-0.919335	-0.00671399
8570	-1.15246	-0.0177241	0.0145536	0.0184807	-0.0479554	-0.0797629	-0.0165785	0.0379424	-0.164998	-0.920129	-0.0294747
8580	-1.20239	-0.0263622	-0.0166542	0.000426497	-0.0565144	-0.0755551	-0.0173093	0.0396936	-0.162874	-0.92092	-0.0560879
8590	-1.25233	-0.00922318	-0.0427949	-0.01511	-0.0646398	-0.0706544	-0.0179892	0.0414644	-0.160735	-0.921708	-0.0797498
8600	-1.2745	0.0358668	-0.0425225	-0.0217881	-0.0719513	-0.065097	-0.0186186	0.0432551	-0.158582	-0.922493	-0.0937394
8610	-1.23189	-0.0120447	-0.0155815	-0.0171569	-0.0779419	-0.0589473	-0.0191975	0.0450661	-0.156416	-0.923274	-0.0950988
8620	-1.18929	-0.00906348	0.00440114	-0.00376353	-0.0820961	-0.0522744	-0.019726	0.0468976	-0.154234	-0.924053	-0.0858596
8630	-1.14668	0.0237572	0.00777324	0.0132758	-0.0838845	-0.0451449	-0.0202042	0.04875	-0.152039	-0.924829	-0.0706088
8640	-1.12783	-0.0102763	0.00541308	0.0277406	-0.0827925	-0.037633	-0.020632	0.0506234	-0.149829	-0.925602	-0.0550518
8650	-1.13273	0.0231981	0.00341322	0.0342715	-0.0783434	-0.029817	-0.0210095	0.0525182	-0.147606	-0.926372	-0.0440719
8660	-1.13762	0.0332893	-0.00278879	0.0296288	-0.0702716	-0.0217737	-0.0213366	0.0544347	-0.145367	-0.927139	-0.0406428
8670	-1.14252	-0.0208249	-0.0195016	0.0153174	-0.0586226	-0.0135771	-0.0216135	0.0563731	-0.143115	-0.927903	-0.0433052
8680	-1.1239	-0.0161348	-0.0270443	-0.00341105	-0.0437923	-0.00530602	-0.02184	0.0583339	-0.140848	-0.928664	-0.0472033
8690	-1.08959	0.0229956	-0.0125606	-0.0208908	-0.0263075	0.0029544	-0.0220163	0.0603172	-0.138567	-0.929422	-0.0471983
8700	-1.05529	-0.0919256	0.0143432	-0.0331191	-0.00682044	0.0111177	-0.0221423	0.0623233	-0.136272	-0.930177	-0.0399395
8710	-1.02098	0.0886713	0.0259238	-0.0374968	0.0139302	0.0190973	-0.0222181	0.0643526	-0.133962	-0.93093	-0.0235665
8720	-0.98135	-0.037873	0.0280042	-0.0326499	0.0351167	0.026807	-0.0222437	0.0664053	-0.131638	-0.931679	0.00246671
8730	-0.93817	-0.0225932	0.0303981	-0.020963	0.0558763	0.0341601	-0.022219	0.0684817	-0.1293	-0.932425	0.0349132
8740	-0.89499	0.0169113	0.0241593	-0.00710604	0.0753689	0.0410702	-0.0221442	0.0705821	-0.126947	-0.933168	0.0682629
8750	-0.85623	0.0054338	0.0113361	0.00411807	0.0928007	0.0474509	-0.0220193	0.0727069	-0.12458	-0.933908	0.0969188
8760	-0.83514	0.0116986	-0.0107999	0.0105443	0.107371	0.0532157	-0.0218441	0.0748562	-0.122199	-0.934646	0.117915
8770	-0.81404	-0.0408208	-0.0245119	0.0136483	0.118237	0.0582804	-0.0216189	0.0770304	-0.119803	-0.93538	0.131885
8780	-0.7928	0.0307459	-0.0133554	0.0169519	0.124541	0.0625699	-0.0213435	0.0792298	-0.117393	-0.936112	0.141493
8790	-0.77096	0.00920747	-0.00111767	0.0240843	0.125646	0.0660261	-0.021018	0.0814547	-0.114968	-0.93684	0.14973
8800	-0.74913	-0.0262947	-0.00112882	0.0356515	0.121113	0.0686553	-0.0206425	0.0837053	-0.112529	-0.937565	0.156764
8810	-0.72729	0.0227273	0.00249503	0.0498432	0.11083	0.0705011	-0.0202168	0.0859819	-0.110076	-0.938288	0.160673
8820	-0.7439	0.0353935	0.00660659	0.0608551	0.0950713	0.0716247	-0.0197412	0.0882849	-0.107608	-0.939007	0.155926
8830	-0.77012	-0.0449252	0.0034424	0.0617795	0.0746732	0.0720905	-0.0192155	0.0906145	-0.105126	-0.939724	0.136453
8840	-0.79634	-0.00612516	0.00141472	0.0489685	0.0507213	0.071963	-0.0186398	0.0929711	-0.102629	-0.940437	0.0996898
8850	-0.82256	0.0446432	0.00754623	0.0246449	0.0244519	0.0713064	-0.0180141	0.0953548	-0.100118	-0.941148	0.0490968
8860	-0.89583	-0.0182526	0.00323823	-0.00686179	-0.00283229	0.0701851	-0.0173384	0.0977661	-0.0975924	-0.941856	-0.00969408
8870	-0.96909	0.0140544	-0.0189319	-0.0403135	-0.0298184	0.0686636	-0.0166128	0.100205	-0.0950522	-0.94256	-0.0701319
8880	-1.04236	-0.00643632	-0.0381595	-0.0679234	-0.055205	0.0668061	-0.0158372	0.102672	-0.0924976	-0.943262	-0.123128
8890	-1.05435	-0.00555386	-0.0307213	-0.0841488	-0.0777426	0.0646772	-0.0150118	0.105168	-0.0899285	-0.943961	-0.161891
8900	-1.05102	0.0464562	-0.00228998	-0.0873631	-0.0964052	0.0623411	-0.0141364	0.107692	-0.0873449	-0.944657	-0.183768
8910	-1.04769	-0.020319	0.037417	-0.0777189	-0.110696	0.0598604	-0.0132111	0.110245	-0.0847467	-0.945349	-0.188415
8920	-1.0419	-0.0178207	0.0542426	-0.058316	-0.120592	0.0572884	-0.0122359	0.112827	-0.082134	-0.946039	-0.178908
8930	-1.02623	0.0419214	0.0319774	-0.0343133	-0.126555	0.0546721	-0.0112109	0.115439	-0.0795068	-0.946726	-0.160869
8940	-1.01056	-0.0515392	-0.00986435	-0.011439	-0.129202	0.0520635	-0.0101361	0.118081	-0.076865	-0.94741	-0.140641
8950	-0.99489	-0.00338921	-0.0254813	0.00690919	-0.129252	0.0495173	-0.0090114	0.120753	-0.0742087	-0.948091	-0.122343
8960	-0.97444	-0.0213629	-0.00229909	0.0203301	-0.127332	0.0470882	-0.00783693	0.123455	-0.0715378	-0.948769	-0.107002
8970	-0.94681	0.0247345	0.0240804	0.0305452	-0.124	0.0448297	-0.00661268	0.126188	-0.0688523	-0.949444	-0.0934544
8980	-0.91919	0.0156157	0.0232584	0.0384727	-0.119774	0.0427946	-0.00533865	0.128952	-0.0661522	-0.950116	-0.0813012
8990	-0.89156	0.000158969	0.0110751	0.0411204	-0.115085	0.041036	-0.00401488	0.131747	-0.0634375	-0.950785	-0.0739646
9000	-0.90564	0.0215527	0.0079756	0.0363089	-0.110197	0.0396062	-0.00264138	0.134574	-0.0607082	-0.951451	-0.0738878
9010	-0.93016	0.00521541	-0.000875712	0.0247296	-0.105264	0.038557	-0.00121816	0.137433	-0.0579643	-0.952114	-0.0805345
9020	-0.95467	-0.0314246	-0.0203357	0.00913936	-0.100164	0.0379317	0.000254755	0.140324	-0.0552057	-0.952774	-0.0910244
9030	-0.97918	-0.0315598	-0.021159	-0.00594127	-0.0947169	0.0377527	0.00177735	0.143247	-0.0524326	-0.953431	-0.100658
9040	-0.96219	0.0361927	-0.00897641	-0.017759	-0.0885624	0.0380372	0.00334961	0.146203	-0.0496447	-0.954086	-0.106321
9050	-0.94058	0.00316333	-0.00674401	-0.0236392	-0.0813754	0.0388026	0.00497152	0.149192	-0.0468422	-0.954737	-0.105015
9060	-0.91897	-0.0281515	-0.00925815	-0.0228192	-0.0729456	0.0400663	0.00664306	0.152214	-0.044025	-0.955385	-0.0957648
9070	-0.89737	-0.025274	5.33601e-05	-0.016565	-0.0632273	0.0418454	0.0083642	0.15527	-0.0411932	-0.95603	-0.0797922
9080	-0.85779	0.0315916	0.00895904	-0.00498136	-0.0522453	0.0441574	0.0101349	0.15836	-0.0383466	-0.956673	-0.0572267
9090	-0.80025	-0.0302835	0.00290838	0.01039	-0.040006	0.0470196	0.0119553	0.161484	-0.0354854	-0.957312	-0.0296159
9100	-0.74271	-0.000454325	-0.00954319	0.0268635	-0.0265064	0.0504493	0.0138251	0.164643	-0.0326094	-0.957948	0.000357159
9110	-0.68517	0.014247	0.00113703	0.0420266	-0.0117704	0.0544637	0.0157446	0.167836	-0.0297187	-0.958582	0.0302562
9120	-0.63126	0.0399835	0.0231885	0.0538305	0.00406287	0.0590803	0.0177135	0.171065	-0.0268133	-0.959212	0.0578933
9130	-0.61005	0.00526273	0.028559	0.0617811	0.0208	0.0643163	0.0197319	0.174328	-0.0238932	-0.95984	0.0825811
9140	-0.58884	-0.0095443	0.00987987	0.0663841	0.0382407	0.0701891	0.0217999	0.177628	-0.0209583	-0.960464	0.104625
9150	-0.56764	-0.0378413	-0.0199482	0.0688465	0.0561847	0.0767159	0.0239173	0.180963	-0.0180086	-0.961086	0.125031
9160	-0.54643	0.0568765	-0.0371184	0.0687591	0.0744318	0.0839142	0.0260842	0.184335	-0.0150442	-0.961704	0.143191
9170	-0.5237	-0.0106923	-0.0384257	0.0657006	0.0927818	0.0918011	0.0283005	0.187743	-0.0120649	-0.96232	0.158482
9180	-0.50032	0.00917039	-0.0322321	0.0592999	0.111034	0.100394	0.0305662	0.191188	-0.00907091	-0.962933	0.170334
9190	-0.47694	-0.0366221	-0.0186064	0.0488945	0.128989	0.10971	0.0328813	0.19467	-0.00606209	-0.963542	0.177884
9200	-0.45356	0.028752	-0.00484123	0.0337486	0.146446	0.119767	0.0352458	0.198189	-0.00303846	-0.964149	0.180195
9210	-0.43018	0.00884863	-0.000867045	0.0131266	0.163205	0.130582	0.0376597	0.201746	-3.99314e-17	-0.964753	0.176332

## Sheet: Bandpass filter
Age	400-600 yr bandpass filter of Quercus%
2500	-2.32899
2510	-2.3573
2520	-2.35186
2530	-2.31384
2540	-2.24484
2550	-2.14687
2560	-2.02224
2570	-1.87355
2580	-1.70362
2590	-1.51543
2600	-1.31209
2610	-1.09674
2620	-0.87255
2630	-0.64262
2640	-0.40998
2650	-0.17753
2660	0.05201
2670	0.27608
2680	0.49236
2690	0.69875
2700	0.89338
2710	1.07465
2720	1.24118
2730	1.39184
2740	1.52574
2750	1.64219
2760	1.74071
2770	1.82102
2780	1.88298
2790	1.92661
2800	1.95207
2810	1.9596
2820	1.94956
2830	1.92237
2840	1.87852
2850	1.81857
2860	1.74309
2870	1.65273
2880	1.54818
2890	1.43016
2900	1.29945
2910	1.1569
2920	1.00339
2930	0.83992
2940	0.66756
2950	0.48746
2960	0.3009
2970	0.10925
2980	-0.08596
2990	-0.28312
3000	-0.48046
3010	-0.67612
3020	-0.8681
3030	-1.05432
3040	-1.23261
3050	-1.40073
3060	-1.55642
3070	-1.69741
3080	-1.82145
3090	-1.92635
3100	-2.01006
3110	-2.07063
3120	-2.10635
3130	-2.1157
3140	-2.09748
3150	-2.05077
3160	-1.97501
3170	-1.87005
3180	-1.73613
3190	-1.57395
3200	-1.38463
3210	-1.16979
3220	-0.93147
3230	-0.67218
3240	-0.39488
3250	-0.1029
3260	0.20005
3270	0.50992
3280	0.8224
3290	1.13299
3300	1.43701
3310	1.72974
3320	2.00644
3330	2.26249
3340	2.4934
3350	2.69497
3360	2.86331
3370	2.99494
3380	3.08687
3390	3.13665
3400	3.14245
3410	3.10309
3420	3.01809
3430	2.8877
3440	2.71292
3450	2.49548
3460	2.23786
3470	1.94326
3480	1.61554
3490	1.25921
3500	0.87934
3510	0.48149
3520	0.07162
3530	-0.34397
3540	-0.75878
3550	-1.1662
3560	-1.5596
3570	-1.9325
3580	-2.27862
3590	-2.59203
3600	-2.86724
3610	-3.09931
3620	-3.28394
3630	-3.41755
3640	-3.49736
3650	-3.52144
3660	-3.48877
3670	-3.39925
3680	-3.25371
3690	-3.05394
3700	-2.80265
3710	-2.50342
3720	-2.16066
3730	-1.77957
3740	-1.36601
3750	-0.92645
3760	-0.46782
3770	0.00255
3780	0.47711
3790	0.94816
3800	1.40803
3810	1.84918
3820	2.26436
3830	2.64668
3840	2.98981
3850	3.288
3860	3.53627
3870	3.73043
3880	3.86719
3890	3.94421
3900	3.96014
3910	3.91465
3920	3.80843
3930	3.64319
3940	3.42162
3950	3.14737
3960	2.82495
3970	2.45968
3980	2.0576
3990	1.62534
4000	1.17004
4010	0.69919
4020	0.22056
4030	-0.25802
4040	-0.72871
4050	-1.18385
4060	-1.61606
4070	-2.01838
4080	-2.38438
4090	-2.70826
4100	-2.98499
4110	-3.21031
4120	-3.3809
4130	-3.49432
4140	-3.54916
4150	-3.54495
4160	-3.48225
4170	-3.36256
4180	-3.18836
4190	-2.96298
4200	-2.6906
4210	-2.37615
4220	-2.02519
4230	-1.64385
4240	-1.2387
4250	-0.81664
4260	-0.38476
4270	0.04975
4280	0.47976
4290	0.89831
4300	1.2987
4310	1.67464
4320	2.02034
4330	2.33057
4340	2.60081
4350	2.82723
4360	3.00683
4370	3.13742
4380	3.21766
4390	3.24709
4400	3.2261
4410	3.15589
4420	3.0385
4430	2.8767
4440	2.67395
4450	2.43433
4460	2.16245
4470	1.86337
4480	1.54251
4490	1.20552
4500	0.85823
4510	0.50649
4520	0.1561
4530	-0.18729
4540	-0.51826
4550	-0.83175
4560	-1.1231
4570	-1.38812
4580	-1.62319
4590	-1.82523
4600	-1.99185
4610	-2.12125
4620	-2.21234
4630	-2.26468
4640	-2.27847
4650	-2.25457
4660	-2.19442
4670	-2.10003
4680	-1.97391
4690	-1.81901
4700	-1.6387
4710	-1.43662
4720	-1.21668
4730	-0.98296
4740	-0.73962
4750	-0.49084
4760	-0.24077
4770	0.00658
4780	0.2474
4790	0.47809
4800	0.69538
4810	0.89631
4820	1.07832
4830	1.23924
4840	1.37735
4850	1.49135
4860	1.58039
4870	1.64407
4880	1.6824
4890	1.69581
4900	1.68512
4910	1.65148
4920	1.5964
4930	1.52162
4940	1.42915
4950	1.32118
4960	1.20003
4970	1.06813
4980	0.92796
4990	0.78201
5000	0.63274
5010	0.48253
5020	0.33364
5030	0.1882
5040	0.04819
5050	-0.08464
5060	-0.20872
5070	-0.32271
5080	-0.42549
5090	-0.5162
5100	-0.59418
5110	-0.65903
5120	-0.71054
5130	-0.74872
5140	-0.77379
5150	-0.78611
5160	-0.78623
5170	-0.77482
5180	-0.75266
5190	-0.72065
5200	-0.67974
5210	-0.63094
5220	-0.57529
5230	-0.51387
5240	-0.44773
5250	-0.37792
5260	-0.30545
5270	-0.23132
5280	-0.15645
5290	-0.08172
5300	-0.00794
5310	0.06413
5320	0.1338
5330	0.20045
5340	0.26352
5350	0.32253
5360	0.37705
5370	0.42671
5380	0.4712
5390	0.51025
5400	0.54368
5410	0.57132
5420	0.59307
5430	0.60887
5440	0.61871
5450	0.62261
5460	0.62065
5470	0.61296
5480	0.59969
5490	0.58106
5500	0.55733
5510	0.52881
5520	0.49585
5530	0.45885
5540	0.41826
5550	0.37459
5560	0.32836
5570	0.28014
5580	0.23056
5590	0.18025
5600	0.12986
5610	0.08008
5620	0.03159
5630	-0.01495
5640	-0.05887
5650	-0.09954
5660	-0.13636
5670	-0.16877
5680	-0.1963
5690	-0.21853
5700	-0.2351
5710	-0.24578
5720	-0.2504
5730	-0.24891
5740	-0.24137
5750	-0.22793
5760	-0.20887
5770	-0.18454
5780	-0.15544
5790	-0.12213
5800	-0.08527
5810	-0.04559
5820	-0.00388
5830	0.03901
5840	0.08222
5850	0.12485
5860	0.16602
5870	0.20488
5880	0.24059
5890	0.27241
5900	0.29964
5910	0.32168
5920	0.33805
5930	0.34839
5940	0.35244
5950	0.3501
5960	0.34142
5970	0.32658
5980	0.30588
5990	0.27981
6000	0.24893
6010	0.21397
6020	0.17574
6030	0.13513
6040	0.09313
6050	0.05075
6060	0.00906
6070	-0.0309
6080	-0.06808
6090	-0.10148
6100	-0.13017
6110	-0.15331
6120	-0.17016
6130	-0.18011
6140	-0.18269
6150	-0.17761
6160	-0.16471
6170	-0.14405
6180	-0.11582
6190	-0.08043
6200	-0.03843
6210	0.00944
6220	0.0623
6230	0.11913
6240	0.17881
6250	0.24009
6260	0.30168
6270	0.36223
6280	0.42038
6290	0.47478
6300	0.52412
6310	0.56717
6320	0.60278
6330	0.62995
6340	0.64781
6350	0.65566
6360	0.65301
6370	0.63954
6380	0.61518
6390	0.58006
6400	0.53452
6410	0.47915
6420	0.41472
6430	0.34223
6440	0.26283
6450	0.17787
6460	0.08881
6470	-0.00276
6480	-0.09519
6490	-0.18674
6500	-0.2757
6510	-0.36034
6520	-0.43899
6530	-0.51008
6540	-0.57213
6550	-0.62382
6560	-0.66401
6570	-0.69175
6580	-0.7063
6590	-0.70717
6600	-0.69411
6610	-0.66712
6620	-0.62647
6630	-0.57266
6640	-0.50646
6650	-0.42885
6660	-0.34106
6670	-0.24446
6680	-0.14065
6690	-0.03132
6700	0.0817
6710	0.19652
6720	0.3112
6730	0.42381
6740	0.53243
6750	0.63523
6760	0.73045
6770	0.81648
6780	0.89189
6790	0.95539
6800	1.00593
6810	1.04268
6820	1.06505
6830	1.0727
6840	1.06553
6850	1.04371
6860	1.00764
6870	0.95798
6880	0.89558
6890	0.82152
6900	0.73704
6910	0.64357
6920	0.54263
6930	0.43586
6940	0.32498
6950	0.21172
6960	0.09784
6970	-0.01494
6980	-0.12493
6990	-0.23056
7000	-0.33032
7010	-0.42287
7020	-0.50699
7030	-0.58163
7040	-0.64594
7050	-0.69923
7060	-0.74101
7070	-0.77096
7080	-0.78898
7090	-0.79514
7100	-0.78967
7110	-0.77296
7120	-0.74556
7130	-0.70814
7140	-0.66147
7150	-0.60643
7160	-0.54393
7170	-0.47498
7180	-0.40059
7190	-0.32177
7200	-0.23956
7210	-0.15495
7220	-0.06889
7230	0.01768
7240	0.10393
7250	0.18904
7260	0.27229
7270	0.35303
7280	0.43065
7290	0.50464
7300	0.57452
7310	0.63989
7320	0.70039
7330	0.75569
7340	0.8055
7350	0.84957
7360	0.88763
7370	0.91945
7380	0.9448
7390	0.96343
7400	0.9751
7410	0.97957
7420	0.97659
7430	0.96593
7440	0.94735
7450	0.92062
7460	0.88556
7470	0.84202
7480	0.78989
7490	0.72915
7500	0.65983
7510	0.58209
7520	0.49617
7530	0.40244
7540	0.30143
7550	0.19378
7560	0.0803
7570	-0.03804
7580	-0.16014
7590	-0.2847
7600	-0.41031
7610	-0.53542
7620	-0.65835
7630	-0.77732
7640	-0.89046
7650	-0.99589
7660	-1.09166
7670	-1.17588
7680	-1.24667
7690	-1.30227
7700	-1.34104
7710	-1.36149
7720	-1.36234
7730	-1.34257
7740	-1.30141
7750	-1.23841
7760	-1.15346
7770	-1.04678
7780	-0.91898
7790	-0.77105
7800	-0.60436
7810	-0.42065
7820	-0.22205
7830	-0.01101
7840	0.20967
7850	0.43693
7860	0.66744
7870	0.89769
7880	1.12403
7890	1.3427
7900	1.54995
7910	1.74204
7920	1.91538
7930	2.06652
7940	2.1923
7950	2.28983
7960	2.35662
7970	2.3906
7980	2.39021
7990	2.35437
8000	2.28261
