# Supplementary material for: Synchronous 500-year oscillations of monsoon climate and human activity in Northeast Asia
Source: Nat Commun. 2019 Sep 11;10:4105. doi: 10.1038/s41467-019-12138-0 (PMC6739325; doi:10.1038/s41467-019-12138-0)
Supplement: Supplementary file 5 — Supplementary Data 2 [file 41467_2019_12138_MOESM5_ESM.xlsx]

## Sheet: 14C dates in NE China
Site name	Region	Province, District city/County	Longitude(E)	Latitude(N)	Elevation(m)	Lab code	Material dated	14C age(BP)	1σ	Cal13 1σ max (cal BP)	Cal13 1σ min (cal BP)	Cal13 2σ max (cal BP)	Cal13 2σ min (cal BP)	Median (cal BP)	Delta13C（‰）	Method of Sample Analysis	Sample provenience	Context	Cultural affiliation	Site type	Accepted/rejected	Reason for exclusion	Data references
Dajing	North	Inner Mongolia, Linxi	118.364	43.3941	910	ZK-0411	Charcoal	2700	100	2942	2742	3136	2493	2827		Conventional	Upper layer K4T	Ancient mine site	Upper Xiajiadian Culture	Mine site			Institute of Archaeology, Chinese Academy of Social Sciences.1991
Dajing	North	Inner Mongolia, Linxi	118.364	43.3941	910	ZK-0412	Charcoal	2720	85	2922	2752	3069	2716	2840		Conventional	Upper layer K4T2③F2 post hole	Ancient mine site	Upper Xiajiadian Culture	Mine site			Institute of Archaeology, Chinese Academy of Social Sciences.1991
Dajing	North	Inner Mongolia, Linxi	118.364	43.3941	910	BK77024	Charcoal	2640	90	2874	2541	2961	2460	2759		Conventional	K4T2F2	Ancient mine site	Upper Xiajiadian Culture	Mine site			Institute of Archaeology, Chinese Academy of Social Sciences.1991
Dajing	North	Inner Mongolia, Linxi	118.364	43.3941	910	BK77028	Charcoal	2890	115	3170	2874	3340	2779	3039		Conventional	K2T24 furnace	Ancient mine site	Upper Xiajiadian Culture	Mine site			Institute of Archaeology, Chinese Academy of Social Sciences.1991
Fuhegoumen	North	Inner Mongolia, Balinzuoqi	119.258	44.4673	726	ZK-0188	Birch bark	4600	110	5468	5057	5585	4971	5290		Conventional	F30	House site	Fuhe Culture	Open-air settlement			Institute of Archaeology, Chinese Academy of Social Sciences.1991
Zhizhushan	North	Inner Mongolia, Chifeng	119.016	41.8365	657	ZK-0176	Charcoal	3850	90	4407	4155	4517	3986	4263		Conventional	H42	Ash pit	Lower Xiajiadian Culture	Open-air settlement			Institute of Archaeology, Chinese Academy of Social Sciences.1991
Dianjiangtai	North	Inner Mongolia, Chifeng	118.758	42.2155	661	ZK-2649	Charcoal	2525	46	2740	2501	2751	2460	2597		Conventional	T112H37①	Ash pit	Upper Xiajiadian Culture	Open-air settlement			Institute of Archaeology, Chinese Academy of Social Sciences.1993
Dianjiangtai	North	Inner Mongolia, Chifeng	118.758	42.2155	661	ZK-2650	Charcoal	2515	48	2735	2498	2749	2433	2590		Conventional	T106H35	Ash pit	Upper Xiajiadian Culture	Open-air settlement			Institute of Archaeology, Chinese Academy of Social Sciences.1993
Dianjiangtai	North	Inner Mongolia, Chifeng	118.758	42.2155	661	ZK-2651	Charcoal	3185	55	3467	3357	3560	3254	3410		Conventional	T103 layer 13	Cultural layer	Lower Xiajiadian Culture	Open-air settlement			Institute of Archaeology, Chinese Academy of Social Sciences.1993
Dianjiangtai	North	Inner Mongolia, Chifeng	118.758	42.2155	661	ZK-2652	Charcoal	3233	58	3556	3386	3593	3352	3460		Conventional	T104⑥	Cultural layer	Lower Xiajiadian Culture	Open-air settlement			Institute of Archaeology, Chinese Academy of Social Sciences.1993
Shipengshan	North	Inner Mongolia, Wengniuteqi	119.011	42.4797	965	WB82-08	Bark	4220	80	4857	4624	4961	4527	4734		Conventional	M76	Grave	Xiaoheyan Culture	Grave			Institute of Archaeology, Chinese Academy of Social Sciences.1991
Shipengshan	North	Inner Mongolia, Wengniuteqi	119.011	42.4797	965	ZK-0542-0	Charred bones	3540	120	3981	3645	4216	3496	3834		Conventional	M35	Grave	Xiaoheyan Culture	Grave			Institute of Archaeology, Chinese Academy of Social Sciences.1991
Shipengshan	North	Inner Mongolia, Wengniuteqi	119.011	42.4797	965	ZK-0740-0	Human bones	3680	100	4152	3877	4381	3721	4024		Conventional	M54	Grave	Xiaoheyan Culture	Grave			Institute of Archaeology, Chinese Academy of Social Sciences.1991
Xinjing	North	Inner Mongolia, Wengniuteqi	118.611	42.8885	895	ZK-2269	Charcoal	5750	125	6677	6406	6846	6298	6556		Conventional	G110F1②	House site	Zhaobaogou Culture	Open-air settlement			Institute of Archaeology, Chinese Academy of Social Sciences.1991
Xinjing	North	Inner Mongolia, Wengniuteqi	118.611	42.8885	895	ZK-2270	Charcoal	5870	90	6791	6562	6909	6466	6688		Conventional	G110F4②	House site	Zhaobaogou Culture	Open-air settlement			Institute of Archaeology, Chinese Academy of Social Sciences.1991
Dadianzi	North	Inner Mongolia, Aohanqi	120.6	42.305	487	ZK-0402	Wood	3290	90	3631	3406	3820	3276	3526		Conventional	M454	Grave	Lower Xiajiadian Culture	Open-air settlement			Institute of Archaeology, Chinese Academy of Social Sciences.1991
Dadianzi	North	Inner Mongolia, Aohanqi	120.6	42.305	487	ZK-0480	Wood	3320	85	3676	3452	3823	3375	3557		Conventional	M759	Grave	Lower Xiajiadian Culture	Open-air settlement			Institute of Archaeology, Chinese Academy of Social Sciences.1991
Fanzhangzi	North	Inner Mongolia, Aohanqi	120.433	42.3491	565	WB82-38	Wood	3090	90	3393	3175	3548	3007	3286		Conventional	M78	Grave	Lower Xiajiadian Culture	Grave			Institute of Archaeology, Chinese Academy of Social Sciences.1991
Fanzhangzi	North	Inner Mongolia, Aohanqi	120.433	42.3491	565	ZK-1208	Wood	3440	95	3831	3593	3961	3467	3707		Conventional	M79	Grave	Lower Xiajiadian Culture	Grave			Institute of Archaeology, Chinese Academy of Social Sciences.1991
Fanzhangzi	North	Inner Mongolia, Aohanqi	120.433	42.3491	565	ZK-1209	Wood	3410	75	3821	3570	3854	3475	3667		Conventional	M84	Grave	Lower Xiajiadian Culture	Grave			Institute of Archaeology, Chinese Academy of Social Sciences.1991
Xinglongwa	North	Inner Mongolia, Aohanqi	120.285	42.4604	548	ZK-1389	Animal bones	5500	170	6482	6022	6659	5923	6291		Conventional	ⅠF101③	House site	Xinglongwa Culture	Open-air settlement			Institute of Archaeology, Chinese Academy of Social Sciences.1991
Xinglongwa	North	Inner Mongolia, Aohanqi	120.285	42.4604	548	ZK-1390	Charcoal	6700	205	7787	7421	7966	7180	7580		Conventional	ⅠF119②	House site	Xinglongwa Culture	Open-air settlement			Institute of Archaeology, Chinese Academy of Social Sciences.1991
Xinglongwa	North	Inner Mongolia, Aohanqi	120.285	42.4604	548	ZK-1391	Charcoal	7260	115	8182	7966	8343	7865	8090		Conventional	ⅠF119③	House site	Xinglongwa Culture	Open-air settlement			Institute of Archaeology, Chinese Academy of Social Sciences.1991
Xinglongwa	North	Inner Mongolia, Aohanqi	120.285	42.4604	548	ZK-1392	Charcoal	7040	95	7962	7764	8021	7677	7864		Conventional	ⅠF119④	House site	Xinglongwa Culture	Open-air settlement			Institute of Archaeology, Chinese Academy of Social Sciences.1991
Xinglongwa	North	Inner Mongolia, Aohanqi	120.285	42.4604	548	ZK-1393	Charcoal	6770	95	7697	7515	7823	7462	7627		Conventional	ⅠF121②	House site	Xinglongwa Culture	Open-air settlement			Institute of Archaeology, Chinese Academy of Social Sciences.1991
Xinglongwa	North	Inner Mongolia, Aohanqi	120.285	42.4604	548	ZK-1394	Charcoal	5700	90	6628	6405	6676	6302	6498		Conventional	ⅠF133③	House site	Hongshan Culture	Open-air settlement			Institute of Archaeology, Chinese Academy of Social Sciences.1991
Xinglongwa	North	Inner Mongolia, Aohanqi	120.285	42.4604	548	ZK-2064	Charcoal	5570	85	6436	6290	6555	6204	6367		Conventional	ⅠF142①	House site	Hongshan Culture	Open-air settlement			Institute of Archaeology, Chinese Academy of Social Sciences.1991
Xinglongwa	North	Inner Mongolia, Aohanqi	120.285	42.4604	548	ZK-2711	Charcoal	6584	105	7579	7420	7656	7294	7483		Conventional	F1180③	House site	Xinglongwa Culture	Open-air settlement			Institute of Archaeology, Chinese Academy of Social Sciences.1994
Xinglongwa	North	Inner Mongolia, Aohanqi	120.285	42.4604	548	ZK-2714	Charcoal	6416	107	7435	7249	7565	7030	7337		Conventional	F194②	House site	Xinglongwa Culture	Open-air settlement			Institute of Archaeology, Chinese Academy of Social Sciences.1994
Xinglongwa	North	Inner Mongolia, Aohanqi	120.285	42.4604	548	ZK-2715	Charcoal	6358	128	7423	7167	7507	6960	7275		Conventional	F200④	House site	Xinglongwa Culture	Open-air settlement			Institute of Archaeology, Chinese Academy of Social Sciences.1994
Xinglongwa	North	Inner Mongolia, Aohanqi	120.285	42.4604	548	ZK-2716	Charcoal	6562	117	7574	7333	7655	7265	7464		Conventional	F205②	House site	Xinglongwa Culture	Open-air settlement			Institute of Archaeology, Chinese Academy of Social Sciences.1994
Xinglongwa	North	Inner Mongolia, Aohanqi	120.285	42.4604	548	ZK-2718	Charcoal	3537	85	3921	3700	4082	3610	3823		Conventional	F217②	House site		Open-air settlement			Institute of Archaeology, Chinese Academy of Social Sciences.1994
Xinglongwa	North	Inner Mongolia, Aohanqi	120.285	42.4604	548	ZK-2719	Charcoal	3994	112	4785	4259	4823	4157	4474		Conventional	K128	Ash pit		Open-air settlement			Institute of Archaeology, Chinese Academy of Social Sciences.1994
Xinglongwa	North	Inner Mongolia, Aohanqi	120.285	42.4604	548	ZK-3070	Charcoal	6504	48	7470	7331	7508	7313	7421		Conventional	F121④	House site		Open-air settlement			Institute of Archaeology, Chinese Academy of Social Sciences.2001
Xinglongwa	North	Inner Mongolia, Aohanqi	120.285	42.4604	548	ZK-3073	Charcoal	2442	66	2696	2360	2713	2354	2526		Conventional	H691①	Ash pit	Upper Xiajiadian Culture	Open-air settlement			Institute of Archaeology, Chinese Academy of Social Sciences.2001
Xinglongwa	North	Inner Mongolia, Aohanqi	120.285	42.4604	548	ZK-3074	Charcoal	5271	53	6177	5946	6186	5926	6059		Conventional	F106②	House site		Open-air settlement			Institute of Archaeology, Chinese Academy of Social Sciences.2001
Xinglongwa	North	Inner Mongolia, Aohanqi	120.285	42.4604	548	ZK-3075	Charcoal	4987	54	5863	5646	5892	5605	5721		Conventional	H110②	Ash pit		Open-air settlement			Institute of Archaeology, Chinese Academy of Social Sciences.2001
Xinglonggou	North	Inner Mongolia, Aohanqi	120.392	42.3786	532	ZK-3156	Charcoal	6665	46	7580	7505	7611	7460	7536		Conventional	F2②	House site		Open-air settlement			Institute of Archaeology, Chinese Academy of Social Sciences.2004
Xinglonggou	North	Inner Mongolia, Aohanqi	120.392	42.3786	532	ZK-3157	Charcoal	6738	46	7655	7571	7674	7513	7602		Conventional	F10	House site		Open-air settlement			Institute of Archaeology, Chinese Academy of Social Sciences.2004
Xinglonggou	North	Inner Mongolia, Aohanqi	120.392	42.3786	532	ZK-3155	Charcoal	4651	43	5460	5315	5574	5302	5403		Conventional	F4①	House site	Hongshan Culture	Open-air settlement			Institute of Archaeology, Chinese Academy of Social Sciences.2004
Zhaobaogou	North	Inner Mongolia, Aohanqi	120.163	42.3515	642	ZK-2135	Charcoal	6030	85	6990	6751	7156	6677	6885		Conventional	ⅠF2②	House site	Zhaobaogou Culture	Open-air settlement			Institute of Archaeology, Chinese Academy of Social Sciences.1991
Zhaobaogou	North	Inner Mongolia, Aohanqi	120.163	42.3515	642	ZK-2136	Charcoal	6040	85	7001	6756	7159	6693	6898		Conventional	ⅠF6①	House site	Zhaobaogou Culture	Open-air settlement			Institute of Archaeology, Chinese Academy of Social Sciences.1991
Zhaobaogou	North	Inner Mongolia, Aohanqi	120.163	42.3515	642	ZK-2137	Charcoal	5980	95	6940	6694	7156	6569	6826		Conventional	ⅠIF7②	House site	Zhaobaogou Culture	Open-air settlement			Institute of Archaeology, Chinese Academy of Social Sciences.1991
Xiaoshan	North	Inner Mongolia, Aohanqi	120.67	42.379	534	ZK-2061	Charcoal	5980	85	6937	6727	7155	6572	6824		Conventional	ⅣF2①	House site	Zhaobaogou Culture	Open-air settlement			Institute of Archaeology, Chinese Academy of Social Sciences.1991
Xiaoshan	North	Inner Mongolia, Aohanqi	120.67	42.379	534	ZK-2062	Charcoal	5890	85	6846	6570	6929	6495	6713		Conventional	ⅣF2②	House site	Zhaobaogou Culture	Open-air settlement			Institute of Archaeology, Chinese Academy of Social Sciences.1991
Yushushan	North	Inner Mongolia, Aohanqi	120.12	42.5227	467	ZK-2301	Charcoal	5170	135	6175	5746	6273	5650	5936		Conventional	ⅠF9②	House site	Xiaohexi Culture	Open-air settlement			Institute of Archaeology, Chinese Academy of Social Sciences.1991
Yushushan	North	Inner Mongolia, Aohanqi	120.12	42.5227	467	ZK-2302	Animal bones	5760	120	6675	6411	6845	6305	6565		Conventional	ⅠF1①	House site	Xiaohexi Culture	Open-air settlement			Institute of Archaeology, Chinese Academy of Social Sciences.1991
Xiliang	North	Inner Mongolia, Aohanqi	120.128	42.5323	457	ZK-2303	Animal bones	5280	160	6272	5913	6398	5667	6062		Conventional	ⅡF101①	House site	Xiaohexi Culture	Open-air settlement			Institute of Archaeology, Chinese Academy of Social Sciences.1991
Wudaowan	North	Inner Mongolia, Aohanqi	119.631	42.47	464	ZK-1180	Human bones	4330	85	5041	4830	5287	4645	4932		Conventional	M1	Grave	Hongshan Culture	Open-air settlement			Institute of Archaeology, Chinese Academy of Social Sciences.1991
Shuiquancun	North	Inner Mongolia, Aohanqi	119.708	42.3974	660	ZK-2898	Human bones	1995	80	2057	1865	2150	1737	1956		Conventional	M20	Grave	Hongshan Culture	Grave			Institute of Archaeology, Chinese Academy of Social Sciences.1997
Shuiquancun	North	Inner Mongolia, Aohanqi	119.708	42.3974	660	ZK-2899	Human bones	1749	73	1736	1560	1865	1526	1667		Conventional	M24	Grave	Hongshan Culture	Grave			Institute of Archaeology, Chinese Academy of Social Sciences.1997
Shuiquancun	North	Inner Mongolia, Aohanqi	119.708	42.3974	660	ZK-2900	Human bones	1880	79	1897	1715	1994	1617	1816		Conventional	M108	Grave	Hongshan Culture	Grave			Institute of Archaeology, Chinese Academy of Social Sciences.1997
Maoqinggou	North	Inner Mongolia, Liangcheng	112.282	40.4944	1423	BK80005	Wood	2470	90	2713	2440	2742	2353	2551		Conventional	M23	Grave	Early Warring States Period	Open-air settlement			Institute of Archaeology, Chinese Academy of Social Sciences.1991
Maoqinggou	North	Inner Mongolia, Liangcheng	112.282	40.4944	1423	BK80006	Charcoal	2230	90	2343	2145	2460	1992	2226		Conventional	M25	Grave	Late Warring States Period	Open-air settlement			Institute of Archaeology, Chinese Academy of Social Sciences.1991
Maoqinggou	North	Inner Mongolia, Liangcheng	112.282	40.4944	1423	BK80026	Charcoal	2550	70	2752	2496	2774	2379	2609		Conventional	Y1	Kiln	Chunqiu Period- Warring States Period	Open-air settlement			Institute of Archaeology, Chinese Academy of Social Sciences.1991
Maoqinggou	North	Inner Mongolia, Liangcheng	112.282	40.4944	1423	BK80027	Charcoal	4090	80	4810	4447	4826	4426	4616		Conventional		Kiln	Late Longshan Culture	Open-air settlement			Institute of Archaeology, Chinese Academy of Social Sciences.1991
Laohushan	North	Inner Mongolia, Liangcheng	112.287	40.489	1410	WB84-44	Charcoal	3760	70	4237	3991	4405	3927	4130		Conventional		Kiln	Neolithic Period	Open-air settlement			Institute of Archaeology, Chinese Academy of Social Sciences.1991
Yangchanggou	North	Inner Mongolia, Liangcheng	112.49	40.59	1487	BK89121	Charcoal	3360	70	3691	3484	3826	3448	3602		Conventional	F22	House site	Shang Dynasty	Open-air settlement			Yuan et al.1994
Tabuaobao	North	Inner Mongolia, Balinyouqi	118.439	43.595	687	ZK-2636	Charcoal	2355	70	2677	2314	2706	2161	2416		Conventional	T50H38	Ash pit	Upper Xiajiadian Culture	Open-air settlement			Institute of Archaeology, Chinese Academy of Social Sciences.1993
Tabuaobao	North	Inner Mongolia, Balinyouqi	118.439	43.595	687	ZK-2637	Animal bones	5518	104	6432	6206	6534	6006	6317		Conventional	T57H66	Ash pit	Hongshan Culture	Open-air settlement			Institute of Archaeology, Chinese Academy of Social Sciences.1993
Tabuaobao	North	Inner Mongolia, Balinyouqi	118.439	43.595	687	ZK-2638	Charcoal and ash	2140	69	2301	2007	2326	1951	2133		Conventional	F1	House site	Upper Xiajiadian Culture	Open-air settlement			Institute of Archaeology, Chinese Academy of Social Sciences.1993
Tabuaobao	North	Inner Mongolia, Balinyouqi	118.439	43.595	687	ZK-2639	Animal bones	5318	93	6209	5991	6285	5921	6101		Conventional	F5	House site	Hongshan Culture	Open-air settlement			Institute of Archaeology, Chinese Academy of Social Sciences.1993
Tabuaobao	North	Inner Mongolia, Balinyouqi	118.439	43.595	687	ZK-2640	Charcoal	2522	76	2744	2491	2753	2365	2584		Conventional	F14	House site	Upper Xiajiadian Culture	Open-air settlement			Institute of Archaeology, Chinese Academy of Social Sciences.1993
Tabuaobao	North	Inner Mongolia, Balinyouqi	118.439	43.595	687	ZK-2641	Charcoal	2264	56	2346	2160	2358	2135	2244		Conventional	F15	House site	Upper Xiajiadian Culture	Open-air settlement			Institute of Archaeology, Chinese Academy of Social Sciences.1993
Haoqianying	North	Inner Mongolia, Chahaeryouyiqianqi	112.834	40.8817	1606	WB82-36	Charcoal	1110	75	1172	933	1256	835	1035		Conventional	M2	Grave	Liao Dynasty	Grave			Institute of Archaeology, Chinese Academy of Social Sciences.1991
Miaozigou	North	Inner Mongolia, Chahaeryouyiqianqi	113.363	40.7572	1359	ZK-2726	Human bones	3848	86	4406	4155	4515	3987	4261		Conventional	M4	Grave	Neolithic Period	Open-air settlement			Institute of Archaeology, Chinese Academy of Social Sciences.1994
Miaozigou	North	Inner Mongolia, Chahaeryouyiqianqi	113.363	40.7572	1359	ZK-2727	Human bones	3807	87	4401	4086	4428	3930	4204		Conventional	M16	Grave	Neolithic Period	Open-air settlement			Institute of Archaeology, Chinese Academy of Social Sciences.1994
Miaozigou	North	Inner Mongolia, Chahaeryouyiqianqi	113.363	40.7572	1359	ZK-2728	Human bones	3534	90	3959	3696	4083	3591	3819		Conventional	F15	House site	Neolithic Period	Open-air settlement			Institute of Archaeology, Chinese Academy of Social Sciences.1994
Miaozigou	North	Inner Mongolia, Chahaeryouyiqianqi	113.363	40.7572	1359	BK89106	Human bones	2030	80	2109	1896	2301	1818	1997		Conventional	M29	Grave	Neolithic Period	Open-air settlement			Radiocarbon laboratory of Peking University.1996
Miaozigou	North	Inner Mongolia, Chahaeryouyiqianqi	113.363	40.7572	1359	BK89107	Human bones	3770	70	4244	3991	4407	3933	4146		Conventional	M18	Grave	Neolithic Period	Open-air settlement			Radiocarbon laboratory of Peking University.1996
Miaozigou	North	Inner Mongolia, Chahaeryouyiqianqi	113.363	40.7572	1359	BK89108	Human bones	4430	70	5271	4879	5288	4865	5051		Conventional	M22	Grave	Neolithic Period	Open-air settlement			Radiocarbon laboratory of Peking University.1996
Shabayingzi	North	Inner Mongolia, Naimanqi	120.626	42.8542	367	ZK-0688	Charred crops	2340	100	2683	2164	2715	2150	2400		Conventional	T24②	Cultural layer	Warring States Period	Open-air settlement			Institute of Archaeology, Chinese Academy of Social Sciences.1991
Shabayingzi	North	Inner Mongolia, Naimanqi	120.626	42.8542	367	BK79001	Charred crops	2460	100	2705	2380	2753	2337	2542		Conventional	T24②	Cultural layer	Warring States Period	Open-air settlement			Institute of Archaeology, Chinese Academy of Social Sciences.1991
Labudalin	North	Inner Mongolia, Eergunayouqi	120.25	50.3333	581	ZK-2233	Charcoal	1720	50	1696	1565	1805	1528	1632		Conventional	M?	Grave	Han Dynasty	Grave			Institute of Archaeology, Chinese Academy of Social Sciences.1991
Dashanqian	North	Inner Mongolia, Kalaqinqi	118.677	42.1138	757	ZK-2934	Charcoal	3725	400	4785	3578	5289	3172	4138		Conventional	H12	Ash pit		Open-air settlement			Institute of Archaeology, Chinese Academy of Social Sciences.1997
Dashanqian	North	Inner Mongolia, Kalaqinqi	118.677	42.1138	757	ZK-2935	Charcoal	3068	75	3365	3179	3447	3069	3267		Conventional	H34	Ash pit		Open-air settlement			Institute of Archaeology, Chinese Academy of Social Sciences.1997
Dashanqian	North	Inner Mongolia, Kalaqinqi	118.677	42.1138	757	ZK-2936	Charcoal	2162	62	2306	2063	2322	2001	2168		Conventional	H41	Ash pit		Open-air settlement			Institute of Archaeology, Chinese Academy of Social Sciences.1997
Dashanqian	North	Inner Mongolia, Kalaqinqi	118.677	42.1138	757	ZK-2937	Charcoal	2196	65	2310	2145	2345	2013	2209		Conventional	H44	Ash pit		Open-air settlement			Institute of Archaeology, Chinese Academy of Social Sciences.1997
Dashanqian	North	Inner Mongolia, Kalaqinqi	118.677	42.1138	757	ZK-2938	Charcoal	3321	70	3633	3470	3714	3388	3554		Conventional	T111②	Cultural layer		Open-air settlement			Institute of Archaeology, Chinese Academy of Social Sciences.1997
Dashanqian	North	Inner Mongolia, Kalaqinqi	118.677	42.1138	757	ZK-2939	Charcoal	3308	83	3636	3450	3818	3365	3543		Conventional	T408④	Cultural layer		Open-air settlement			Institute of Archaeology, Chinese Academy of Social Sciences.1997
Dashanqian	North	Inner Mongolia, Kalaqinqi	118.677	42.1138	757	ZK-2940	Charcoal	8429	123	9536	9299	9660	9035	9412		Conventional	T421⑥	Cultural layer		Open-air settlement			Institute of Archaeology, Chinese Academy of Social Sciences.1997
Dashanqian	North	Inner Mongolia, Kalaqinqi	118.677	42.1138	757	ZK-2941	Charcoal	3462	79	3835	3637	3964	3511	3733		Conventional	F18	House site		Open-air settlement			Institute of Archaeology, Chinese Academy of Social Sciences.1997
Dashanqian	North	Inner Mongolia, Kalaqinqi	118.677	42.1138	757	ZK-3010	Charcoal	2234	50	2326	2159	2347	2141	2233		Conventional	H6②	Ash pit		Open-air settlement			Institute of Archaeology, Chinese Academy of Social Sciences.2000
Dashanqian	North	Inner Mongolia, Kalaqinqi	118.677	42.1138	757	ZK-3017	Charcoal	3051	51	3343	3182	3377	3080	3257		Conventional	M1	Grave		Open-air settlement			Institute of Archaeology, Chinese Academy of Social Sciences.2000
Dashanqian	North	Inner Mongolia, Kalaqinqi	118.677	42.1138	757	ZK-3018	Charcoal	2381	57	2676	2343	2704	2320	2439		Conventional	H1	Ash pit		Open-air settlement			Institute of Archaeology, Chinese Academy of Social Sciences.2000
Dashanqian	North	Inner Mongolia, Kalaqinqi	118.677	42.1138	757	ZK-3022	Charcoal	2882	108	3160	2876	3334	2777	3028		Conventional	H199①	Ash pit		Open-air settlement			Institute of Archaeology, Chinese Academy of Social Sciences.2000
Dashanqian	North	Inner Mongolia, Kalaqinqi	118.677	42.1138	757	ZK-3025	Charcoal	3279	55	3570	3450	3632	3389	3510		Conventional	H210③	Ash pit		Open-air settlement			Institute of Archaeology, Chinese Academy of Social Sciences.2000
Dashanqian	North	Inner Mongolia, Kalaqinqi	118.677	42.1138	757	ZK-3032	Charcoal	3051	56	3345	3181	3381	3077	3255		Conventional	H240④	Ash pit		Open-air settlement			Institute of Archaeology, Chinese Academy of Social Sciences.2000
Dashanqian	North	Inner Mongolia, Kalaqinqi	118.677	42.1138	757	ZK-3033	Charcoal	3090	57	3368	3231	3445	3160	3292		Conventional	H306	Ash pit		Open-air settlement			Institute of Archaeology, Chinese Academy of Social Sciences.2000
Dashanqian	North	Inner Mongolia, Kalaqinqi	118.677	42.1138	757	ZK-3034	Charcoal	2941	55	3169	3003	3323	2929	3096		Conventional	H294①	Ash pit		Open-air settlement			Institute of Archaeology, Chinese Academy of Social Sciences.2000
Dashanqian	North	Inner Mongolia, Kalaqinqi	118.677	42.1138	757	ZK-3035	Charcoal	3074	57	3359	3218	3441	3081	3279		Conventional	F62②	House site		Open-air settlement			Institute of Archaeology, Chinese Academy of Social Sciences.2000
Dashanqian	North	Inner Mongolia, Kalaqinqi	118.677	42.1138	757	ZK-3036	Charcoal	3093	77	3386	3209	3460	3074	3291		Conventional	F66②	House site		Open-air settlement			Institute of Archaeology, Chinese Academy of Social Sciences.2000
Baiyinchanghan	North	Inner Mongolia, Linxi	118.24	43.31	937	WB-90-2	Charcoal	6835	100	7783	7586	7926	7511	7685		Unknown	F25	House site	Xinglongwa Culture	Open-air settlement			Gideon Shelach.2000
Baiyinchanghan	North	Inner Mongolia, Linxi	118.24	43.31	937	WB-90-1	Charcoal	6400	85	7418	7269	7469	7164	7329		Unknown	F13	House site	Xinglongwa Culture	Open-air settlement			Gideon Shelach.2000
Bainiyaozi	North	Inner Mongolia, Qingshuihe	111.408	40.0911	1093	BK82087	Charcoal	5280	90	6181	5944	6280	5905	6071		Conventional	ⅠZ3		Early Yangshao Culture	Open-air settlement			Institute of Archaeology, Chinese Academy of Social Sciences.1991
Bainiyaozi	North	Inner Mongolia, Qingshuihe	111.408	40.0911	1093	BK82088	Bone	3030	120	3371	3065	3477	2879	3209		Conventional	ⅠT8②	Cultural layer		Open-air settlement			Institute of Archaeology, Chinese Academy of Social Sciences.1991
Bainiyaozi	North	Inner Mongolia, Qingshuihe	111.408	40.0911	1093	ZK-2642	Charcoal	4110	107	4820	4454	4866	4299	4633		Conventional	Site D F3	House site		Open-air settlement			Institute of Archaeology, Chinese Academy of Social Sciences.1993
Xichacun	North	Inner Mongolia, Qingshuihe	111.407	39.6979	1156	ZK-3163	Charcoal	3175	60	3462	3275	3560	3241	3399		Conventional	Y2	Kiln		Open-air settlement			Institute of Archaeology, Chinese Academy of Social Sciences.2004
Xichacun	North	Inner Mongolia, Qingshuihe	111.407	39.6979	1156	ZK-3164	Charcoal	2992	43	3232	3077	3338	3007	3172		Conventional	T3519	Trench		Open-air settlement			Institute of Archaeology, Chinese Academy of Social Sciences.2004
Alihe	North	Inner Mongolia, Elunchun	123.6	50.6333	539	PV-0183	Charcoal	2380	80	2691	2333	2722	2184	2456		Conventional		Cultural layer		Open-air settlement			Institute of Archaeology, Chinese Academy of Social Sciences.1991
Ningcheng Brick Pagoda	North	Inner Mongolia, Ningcheng	119.162	41.5719	558	WB83-42	Wood	1050	85	1064	803	1179	785	970		Conventional				Pagoda	Rejected	Weak association with human occupation	Institute of Archaeology, Chinese Academy of Social Sciences.1991
Dongshanzui	North	Inner Mongolia, Kalaqinqi	119.795	41.1194	289	BK82079	Charcoal	4760	70	5587	5333	5605	5320	5494		Conventional	F4②	House site	Late Hongshan Culture	Open-air settlement			Institute of Archaeology, Chinese Academy of Social Sciences.1991
Houwa	North	Inner Mongolia, Kalaqinqi	119.7	41.1	495	WB84-16	Charcoal	5590	725	7250	5655	8050	4824	6435		Conventional	T1(4) F?	House site		Open-air settlement	Rejected	1-Sigma>400y	Institute of Archaeology, Chinese Academy of Social Sciences.1991
Xishan	North	Inner Mongolia, Aohanqi	120.392	42.3786	532	BA071478	Human bones	4020	50	4566	4421	4803	4319	4495		Conventional		Grave	Xiaoheyan Culture	Grave			American Journal of physical Anthropology,2012
Xishan	North	Inner Mongolia, Aohanqi	120.392	42.3786	532	BA071479	Human bones	4045	40	4570	4439	4797	4419	4521		Conventional		Grave	Xiaoheyan Culture	Grave			American Journal of physical Anthropology,2012
Xishan	North	Inner Mongolia, Aohanqi	120.392	42.3786	532	BA071480	Human bones	4035	40	4567	4436	4784	4418	4504		Conventional		Grave	Xiaoheyan Culture	Grave			American Journal of physical Anthropology,2012
xianglushan	North	Inner Mongolia, Chifeng	119.016	41.8365	657	Beta-382772	Charred millet seeds	3340	30	3632	3514	3641	3479	3580		Conventional	XLS-d		Lower Xiajiadian Culture				Holocene,2016
xianglushan	North	Inner Mongolia, Chifeng	119.016	41.8365	657	Beta-383366	Charred millet seeds	3360	30	3636	3571	3691	3485	3604		Conventional	XLS-2-e		Lower Xiajiadian Culture				Holocene,2016
baoguluxi	North	Inner Mongolia, Chifeng	119.016	41.8365	657	Beta-394222	Charred millet seeds	3450	30	3819	3643	3828	3637	3712		Conventional	BGLX1-2-F		Lower Xiajiadian Culture				Holocene,2016
xianglushan	North	Inner Mongolia, Chifeng	119.016	41.8365	657	Beta-386787	Charred millet seeds	2880	30	3059	2961	3140	2888	3006		Conventional	XLS-3-b2		Upper Xiajiadian Culture				Holocene,2016
guangdegongnanshan	North	Inner Mongolia, Chifeng	118.543	42.823	632	Beta-392664	Charred millet seeds	2410	30	2465	2357	2686	2350	2432		Conventional	GDGNS2-1-B		Upper Xiajiadian Culture				Holocene,2016
huamuzhazi	North	Inner Mongolia, Chifeng	118.078	42.7223	647	Beta-394223	Charred millet seeds	2690	30	2841	2757	2848	2753	2790		Conventional	HMZZ3-B		Upper Xiajiadian Culture				Holocene,2016
Jiangjialiang	North	Hebei, Yangyuan	114.482	40.1618	871	ZK-0295-0	Animal bones	5800	115	6737	6474	6886	6323	6606		Conventional			Neolithic Period	Open-air settlement			Institute of Archaeology, Chinese Academy of Social Sciences.1991
Jiangjialiang	North	Hebei, Yangyuan	114.482	40.1618	871	PV-0007	Charcoal	5740	165	6732	6350	6954	6210	6556		Conventional			Neolithic Period	Open-air settlement			Institute of Archaeology, Chinese Academy of Social Sciences.1991
Jiangjialiang	North	Hebei, Yangyuan	114.482	40.1618	871	PV-0008	Animal bones	5850	80	6773	6554	6880	6468	6662		Conventional			Neolithic Period	Open-air settlement			Institute of Archaeology, Chinese Academy of Social Sciences.1991
Hutouliang	North	Hebei, Yangyuan	114.492	40.1685	878	PV-0156	Rhinoceros bones	10690	210	12820	12239	13050	12020	12575		Conventional			Early Neolithic Period	Open-air settlement			Institute of Archaeology, Chinese Academy of Social Sciences.1991
Toumafang	North	Hebei, Yangyuan	114.671	40.2585	841	Unknown	Unknown	7317	100	8285	8012	8344	7963	8133		Unknown			Neolithic Period	Open-air settlement	Rejected	Dated on inappropriate materials	Barton.2009
Baimiao	North	Hebei, Xuanhua	115.397	40.6774	833	ZK-0765	Wood	2910	150	3235	2865	3399	2754	3070		Conventional	M64	Grave	Warring States Period	Open-air settlement			Institute of Archaeology, Chinese Academy of Social Sciences.1991
Baimiao	North	Hebei, Xuanhua	115.397	40.6774	833	ZK-0765-0	Human bones	2200	140	2348	2005	2699	1874	2203		Conventional	M64	Grave	Warring States Period	Open-air settlement			Institute of Archaeology, Chinese Academy of Social Sciences.1991
Qingzigou	North	Hebei, Luanping	117.353	41.0004	520	ZK-0585-0	Human bones	2300	85	2430	2154	2700	2073	2319		Conventional	M64	Grave	Upper Xiajiadian Culture	Grave			Institute of Archaeology, Chinese Academy of Social Sciences.1991
Erdaogoumen	North	Hebei, Luanping	117.715	41.1027	475	ZK-0586	Wood	2190	80	2316	2120	2346	2000	2196		Conventional	M1	Grave	Western Han Dynasty	Grave			Institute of Archaeology, Chinese Academy of Social Sciences.1991
Taixi	North	Hebei, Gaocheng	114.723	38.0368	63	BK75007	Wood	3160	100	3479	3236	3613	3080	3375		Conventional	J1	Well	Shang Dynasty	Open-air settlement			Institute of Archaeology, Chinese Academy of Social Sciences.1991
Taixi	North	Hebei, Gaocheng	114.723	38.0368	63	ZK-2066	Wood	3190	75	3551	3274	3582	3225	3415		Conventional	T18⑧J4	Well	Shang Dynasty	Open-air settlement			Institute of Archaeology, Chinese Academy of Social Sciences.1991
Taixi	North	Hebei, Gaocheng	114.723	38.0368	63	ZK-2067	Wood	3190	90	3557	3270	3632	3181	3414		Conventional	T19⑤J5	Well	Shang Dynasty	Open-air settlement			Institute of Archaeology, Chinese Academy of Social Sciences.1991
Taixi	North	Hebei, Gaocheng	114.723	38.0368	63	ZK-2068	Wood	3180	80	3549	3258	3583	3185	3403		Conventional	T21 J3	Well	Shang Dynasty	Open-air settlement			Institute of Archaeology, Chinese Academy of Social Sciences.1991
Xiku	North	Hebei, Pingshan	114.197	38.3282	160	WB77-15	Wood	2330	115	2681	2158	2735	2114	2384		Conventional	M?	Grave	Zhongshan Kingdom	Grave			Institute of Archaeology, Chinese Academy of Social Sciences.1991
Mancheng Han tomb	North	Hebei, Mancheng	115.288	38.9476	147	GC-W1	Wood	2160	95	2308	2049	2348	1934	2156		Conventional	M2	Grave	Western Han Dynasty	Grave			Institute of Archaeology, Chinese Academy of Social Sciences.1991
Yaozhuang	North	Hebei, Mancheng	115.371	38.9699	35	BK84058	Wood	2390	75	2689	2341	2723	2310	2466		Conventional	J1	Well	Western Zhou Dynasty	Open-air settlement			Institute of Archaeology, Chinese Academy of Social Sciences.1991
Yaozhuang	North	Hebei, Mancheng	115.371	38.9699	35	BK84059	Charcoal	2650	140	2946	2498	3076	2355	2758		Conventional	H46	Ash pit	Western Zhou Dynasty	Open-air settlement			Institute of Archaeology, Chinese Academy of Social Sciences.1991
Yaozhuang	North	Hebei, Mancheng	115.371	38.9699	35	BK84060	Charcoal	2730	100	2945	2753	3160	2542	2855		Conventional	T5⑥	Cultural layer	Western Zhou Dynasty	Open-air settlement			Institute of Archaeology, Chinese Academy of Social Sciences.1991
Yaozhuang	North	Hebei, Mancheng	115.371	38.9699	35	BK84061	Charcoal	2800	100	3022	2782	3176	2747	2928		Conventional	T2②	Cultural layer	Western Zhou Dynasty	Open-air settlement			Institute of Archaeology, Chinese Academy of Social Sciences.1991
Sanguan	North	Hebei, Yuxian	114.787	39.924	924	BK79097	Charcoal	5110	80	5930	5746	6169	5651	5840		Conventional	T1F2	House site	Early Miaodigou Type	Open-air settlement			Institute of Archaeology, Chinese Academy of Social Sciences.1991
Sanguan	North	Hebei, Yuxian	114.787	39.924	924	BK79098	Charcoal	5310	200	6308	5894	6495	5644	6087		Conventional	T4F5	House site	Early Miaodigou Type	Open-air settlement			Institute of Archaeology, Chinese Academy of Social Sciences.1991
Sanguan	North	Hebei, Yuxian	114.787	39.924	924	WB82-22	Charcoal	3810	90	4403	4087	4436	3929	4208		Conventional	F119	House site	Lower Xiajiadian Culture	Open-air settlement			Institute of Archaeology, Chinese Academy of Social Sciences.1991
Sanguan	North	Hebei, Yuxian	114.787	39.924	924	WB82-39	Charcoal	3160	80	3467	3252	3565	3179	3378		Conventional	T2010H2065	Ash pit	Lower Xiajiadian Culture	Open-air settlement			Institute of Archaeology, Chinese Academy of Social Sciences.1991
Sanguan	North	Hebei, Yuxian	114.787	39.924	924	WB82-40	Charcoal	3560	195	4145	3610	4416	3405	3879		Conventional	T2011H2072	Ash pit	Lower Xiajiadian Culture	Open-air settlement			Institute of Archaeology, Chinese Academy of Social Sciences.1991
Sanguan	North	Hebei, Yuxian	114.787	39.924	924	WB84-18	Charcoal	3180	85	3550	3256	3592	3179	3402		Conventional	T2034Y2001	Kiln	Lower Xiajiadian Culture	Open-air settlement			Institute of Archaeology, Chinese Academy of Social Sciences.1991
Sanguan	North	Hebei, Yuxian	114.787	39.924	924	WB84-30	Charcoal	3180	70	3479	3270	3566	3231	3404		Conventional	T2031H2129	Ash pit	Lower Xiajiadian Culture	Open-air settlement			Institute of Archaeology, Chinese Academy of Social Sciences.1991
Sanguan	North	Hebei, Yuxian	114.787	39.924	924	ZK-2016	Human bones	3150	105	3478	3220	3610	3076	3361		Conventional	M2008	Grave	Lower Xiajiadian Culture	Open-air settlement			Institute of Archaeology, Chinese Academy of Social Sciences.1991
Sanguan	North	Hebei, Yuxian	114.787	39.924	924	ZK-2017	Human bones	3160	80	3467	3252	3565	3179	3378		Conventional	M2011	Grave	Lower Xiajiadian Culture	Open-air settlement			Institute of Archaeology, Chinese Academy of Social Sciences.1991
Sanguan	North	Hebei, Yuxian	114.787	39.924	924	ZK-2018	Human bones	3080	195	3543	3000	3715	2785	3268		Conventional	M2012	Grave	Lower Xiajiadian Culture	Open-air settlement			Institute of Archaeology, Chinese Academy of Social Sciences.1991
Sanguan	North	Hebei, Yuxian	114.787	39.924	924	ZK-2019	Human bones	3000	80	3332	3069	3375	2961	3179		Conventional	M2021	Grave	Lower Xiajiadian Culture	Open-air settlement			Institute of Archaeology, Chinese Academy of Social Sciences.1991
Sanguan	North	Hebei, Yuxian	114.787	39.924	924	ZK-2020	Human bones	2830	100	3071	2800	3210	2756	2962		Conventional	M2022	Grave	Lower Xiajiadian Culture	Open-air settlement			Institute of Archaeology, Chinese Academy of Social Sciences.1991
Qianbu	North	Hebei, Yuxian	114.898	39.9774	951	WB82-41	Charcoal	3840	90	4407	4150	4514	3982	4249		Conventional	H31	Ash pit	Longshan Culture	Open-air settlement			Institute of Archaeology, Chinese Academy of Social Sciences.1991
Qianbu	North	Hebei, Yuxian	114.898	39.9774	951	WB82-42	Charcoal	3150	75	3453	3252	3560	3177	3366		Conventional	F1	House site	Lower Xiajiadian Culture	Open-air settlement			Institute of Archaeology, Chinese Academy of Social Sciences.1991
Qianbu	North	Hebei, Yuxian	114.898	39.9774	951	ZK-2015	Human bones	3340	170	3826	3391	4080	3171	3597		Conventional	ⅡM203	Grave	Lower Xiajiadian Culture	Open-air settlement			Institute of Archaeology, Chinese Academy of Social Sciences.1991
Zhuangke	North	Hebei, Yuxian	114.937	40.031	924	BK79099	Charcoal	3830	80	4404	4100	4430	3985	4237		Conventional	T22H128	Ash pit	Longshan Culture	Open-air settlement			Institute of Archaeology, Chinese Academy of Social Sciences.1991
Zhuangke	North	Hebei, Yuxian	114.937	40.031	924	WB81-46	Charcoal	3190	75	3551	3274	3582	3225	3415		Conventional	T17H30	Ash pit	Early Shang Dynasty	Open-air settlement			Institute of Archaeology, Chinese Academy of Social Sciences.1991
Zhuangke	North	Hebei, Yuxian	114.937	40.031	924	ZK-2012	Human bones	2950	80	3215	2980	3344	2885	3109		Conventional	ⅠT7H5	Ash pit	Upper Erligang Period	Open-air settlement			Institute of Archaeology, Chinese Academy of Social Sciences.1991
Zhuangke	North	Hebei, Yuxian	114.937	40.031	924	ZK-2013	Human bones	3150	135	3557	3182	3691	2995	3357		Conventional	ⅢM201	Grave	Early Shang Dynasty	Open-air settlement			Institute of Archaeology, Chinese Academy of Social Sciences.1991
Zhuangke	North	Hebei, Yuxian	114.937	40.031	924	ZK-2014	Human bones	2590	70	2780	2504	2854	2443	2690		Conventional	ⅠT20M2	Grave	Lower Xiajiadian Culture	Open-air settlement			Institute of Archaeology, Chinese Academy of Social Sciences.1991
Dulincun	North	Hebei, Wuqiang	115.892	38.0388	17	ZK-3227	Wood	2537	39	2744	2511	2751	2490	2619		Conventional	Canoe	Ancient river ran	Western Zhou Dynasty	Canoe	Rejected	Weak association with human occupation	Institute of Archaeology, Chinese Academy of Social Sciences.2005
Qinjiagang	North	Hebei, Laishui	115.717	39.4932	69	BK87039	Charcoal	3720	110	4236	3911	4417	3734	4080		Conventional	T1③	Cultural layer	Lower Xiajiadian Culture	Open-air settlement			Yuan et al.1994
Qinjiagang	North	Hebei, Laishui	115.717	39.4932	69	BK87040	Charcoal	3610	120	4089	3725	4285	3607	3929		Conventional	H9	Ash pit	Lower Xiajiadian Culture	Open-air settlement			Yuan et al.1994
Zhoukoudian(Upper Cave)	North	Beijing, Fangshan	115.923	39.689	121	ZK-136-0（1）	Animal bones	10470	360	12720	11759	13039	11245	12212		Conventional	JK7:33:88:H8:33:109	Cave dwelling	Late Paleolithic Period	Cave			Institute of Archaeology, Chinese Academy of Social Sciences.1991
Zhoukoudian(Upper Cave)	North	Beijing, Fangshan	115.923	39.689	121	ZK-136-0（2）	Deer bone	18330	420	22640	21655	23177	21094	22167		Conventional	UC:F9:34:44	Cave dwelling	Late Paleolithic Period	Cave	Rejected	1-Sigma>400y	Institute of Archaeology, Chinese Academy of Social Sciences.1991
Zhoukoudian(Upper Cave)	North	Beijing, Fangshan	115.923	39.689	121	OxA-391	Bone	13200	160	16104	15619	16278	15323	15847		AMS	J11:33:？	Cave dwelling	Late Paleolithic Period	Cave			Chen et al.1992
Zhoukoudian(Upper Cave)	North	Beijing, Fangshan	115.923	39.689	121	OxA-1247	Bone	23700	350	28139	27533	28555	27336	27857	-21	AMS	a1:33:60	Cave dwelling	Late Paleolithic Period	Cave			Chen et al.1992
Zhoukoudian(Upper Cave)	North	Beijing, Fangshan	115.923	39.689	121	OxA-1246	Bone	26500	460	31095	30287	31315	29657	30651		AMS	J6:34:11	Cave dwelling	Late Paleolithic Period	Cave	Rejected	1-Sigma>400y	Chen et al.1992
Zhoukoudian(Upper Cave)	North	Beijing, Fangshan	115.923	39.689	121	OxA-1248	Bone	23150	330	27695	27165	27918	26674	27410	-21	AMS	F7:34:32	Cave dwelling	Late Paleolithic Period	Cave			Chen et al.1992
Zhoukoudian(Upper Cave)	North	Beijing, Fangshan	115.923	39.689	121	OxA-190	Bone	32600	2000	39297	34776	42532	33526	37391		AMS	F9:34:42	Cave dwelling	Late Paleolithic Period	Cave	Rejected	1-Sigma>400y	Chen et al.1992
Zhoukoudian(Upper Cave)	North	Beijing, Fangshan	115.923	39.689	121	OxA-2772	Animal bones	27500	380	31677	31047	32428	30876	31409	-21.6	AMS	S？:33:？	Cave dwelling	Late Paleolithic Period	Cave			Chen et al.1992
Zhoukoudian(Upper Cave)	North	Beijing, Fangshan	115.923	39.689	121	OxA-2274	Animal bones	27370	410	31593	30972	32372	30761	31323	-21.8	AMS	？:33:70	Cave dwelling	Late Paleolithic Period	Cave	Rejected	1-Sigma>400y	Chen et al.1992
Zhoukoudian(Upper Cave)	North	Beijing, Fangshan	115.923	39.689	121	OxA-2275	Animal bones	25700	360	30379	29461	30747	29067	29911	-21.5	AMS	JK7:33:80	Cave dwelling	Late Paleolithic Period	Cave			Chen et al.1992
Zhoukoudian(Upper Cave)	North	Beijing, Fangshan	115.923	39.689	121	OxA-2771	Animal bones	28680	460	33384	32105	33730	31559	32709	-22.1	AMS	N6:33:90	Cave dwelling	Late Paleolithic Period	Cave	Rejected	1-Sigma>400y	Chen et al.1992
Zhoukoudian(Upper Cave)	North	Beijing, Fangshan	115.923	39.689	121	OxA-2276	Animal bones	29100	520	33840	32654	34197	31781	33186	-20.5	AMS	O9:33:108	Cave dwelling	Late Paleolithic Period	Cave	Rejected	1-Sigma>400y	Chen et al.1992
Zhoukoudian(Upper Cave)	North	Beijing, Fangshan	115.923	39.689	121	OxA-2773	Animal bones	33460	850	38681	36604	39909	35853	37771	-20.1	AMS	H4:34:36	Cave dwelling	Late Paleolithic Period	Cave	Rejected	1-Sigma>400y	Chen et al.1992
Zhoukoudian(Upper Cave)	North	Beijing, Fangshan	115.923	39.689	121	OxA-2277	Animal bones	33200	820	38415	36436	39546	35632	37489	-19.5	AMS	H4:34:44	Cave dwelling	Late Paleolithic Period	Cave	Rejected	1-Sigma>400y	Chen et al.1992
Zhoukoudian(Tianyuan Cave)	North	Beijing, Fangshan	115.872	39.6588	134	BA03224	Animal bones	39430	680	43779	42670	44502	42305	43274		AMS	Horizontal layer 11	Cave dwelling	Late Paleolithic Period	Cave	Rejected	1-Sigma>400y	Tong et al.2006
Zhoukoudian(Tianyuan Cave)	North	Beijing, Fangshan	115.872	39.6588	134	BA03225	Animal bones	33970	540	39136	37682	39735	36835	38405		AMS	Horizontal layer 11	Cave dwelling	Late Paleolithic Period	Cave	Rejected	1-Sigma>400y	Tong et al.2006
Zhoukoudian(Tianyuan Cave)	North	Beijing, Fangshan	115.872	39.6588	134	BA03226	Animal bones	30500	370	34779	34137	35165	33857	34482		AMS	Horizontal layer 11	Cave dwelling	Late Paleolithic Period	Cave			Tong et al.2006
Zhoukoudian(Tianyuan Cave)	North	Beijing, Fangshan	115.872	39.6588	134	BA03227	Animal bones	34990	400	39980	39043	40460	38660	39538		AMS	Horizontal layer 11	Cave dwelling	Late Paleolithic Period	Cave			Tong et al.2006
Zhoukoudian(Tianyuan Cave)	North	Beijing, Fangshan	115.872	39.6588	134	BA04247	Bone	31115	190	35194	34776	35460	34623	35001		AMS	Horizontal layer 11	Cave dwelling	Late Paleolithic Period	Cave			Tong et al.2006
Zhoukoudian(Tianyuan Cave)	North	Beijing, Fangshan	115.872	39.6588	134	BA04248	Bone	37785	250	42292	41913	42488	41720	42103		AMS	Horizontal layer 12	Cave dwelling	Late Paleolithic Period	Cave			Tong et al.2006
Dabaotai	North	Beijing, Fengtai	116.296	39.8057	49	BK75004	Wood	1960	80	2002	1818	2115	1720	1914		Conventional	M1	Grave	Western Han Dynasty	Grave	Rejected	Have chosen more precise dates from the same context	Institute of Archaeology, Chinese Academy of Social Sciences.1991
Dabaotai	North	Beijing, Fengtai	116.296	39.8057	49	WB76-01	Charcoal	2020	95	2113	1880	2303	1737	1989		Conventional	M1	Grave	Western Han Dynasty	Grave			Institute of Archaeology, Chinese Academy of Social Sciences.1991
Xueshan	North	Beijing, Changping	116.177	40.2222	73	WB82-58	Charcoal	4740	90	5585	5328	5650	5300	5471		Conventional	T225H11	Ash pit	Xueshan Culture	Open-air settlement			Institute of Archaeology, Chinese Academy of Social Sciences.1991
Baifu	North	Beijing, Changping	116.249	40.1871	53	BK75052	Wood	2980	90	3323	3005	3375	2892	3149		Conventional	M1	Grave	Western Zhou Dynasty	Grave			Institute of Archaeology, Chinese Academy of Social Sciences.1991
Baifu	North	Beijing, Changping	116.249	40.1871	53	WB77-05	Wood	2810	100	3056	2791	3206	2750	2939		Conventional	M1	Grave	Western Zhou Dynasty	Grave			Institute of Archaeology, Chinese Academy of Social Sciences.1991
Zizhuyuan	North	Beijing, Haidian	116.326	39.9399	56	BK75053	Wood	1350	80	1339	1182	1403	1070	1268		Conventional	7 m below Gaoliang river old course	Bridge	Northern Wei Dynasty	Ancient Bridge	Rejected	Weak association with human occupation	Institute of Archaeology, Chinese Academy of Social Sciences.1991
Fangzhuang	North	Beijing, Fengtai	116.44	39.86	49	BK89001	Wood	2140	70	2301	2007	2327	1951	2133		Conventional			Eastern Han Dynasty	Sunken ship	Rejected	Weak association with human occupation	Yuan et al.1994
Wangfujing	North	Beijing, Dongcheng	116.417	39.917	51	Unknown	Unknown	22670	300	27310	26640	27529	26275	26955		Unknown			Late Paleolithic Period	Open-air settlement	Rejected	Dated on inappropriate materials	Barton et al.2007
Beizheng	North	Beijing, Fangshan	115.872	39.5666	39	WB77-28	Wood	990	65	961	798	1053	746	892		Conventional		Pagoda	Liao and Jin Dynasties	Pagoda	Rejected	Weak association with human occupation	Institute of Archaeology, Chinese Academy of Social Sciences.1991
Beiniantou	North	Beijing, Pinggu	117.06	40.1724	26	BK84083	Charcoal	6040	110	7148	6742	7236	6645	6904		Conventional	F2	House site	Neolithic Period	Open-air settlement			Institute of Archaeology, Chinese Academy of Social Sciences.1991
Shangzhai	North	Beijing, Pinggu	117.261	40.1792	75	BK84109	Charcoal	6160	200	7265	6797	7458	6565	7039		Conventional	T1 layer 4	Cultural layer	Neolithic Period	Open-air settlement			Institute of Archaeology, Chinese Academy of Social Sciences.1991
Shangzhai	North	Beijing, Pinggu	117.261	40.1792	75	BK85077	Charcoal	6390	120	7428	7178	7559	7009	7310		Conventional	T0508 layer 8	Cultural layer	Neolithic Period	Open-air settlement			Institute of Archaeology, Chinese Academy of Social Sciences.1991
Shangzhai	North	Beijing, Pinggu	117.261	40.1792	75	BK85078	Charcoal	5830	105	6746	6497	6895	6405	6639		Conventional	T0706 layer 5	Cultural layer	Neolithic Period	Open-air settlement			Institute of Archaeology, Chinese Academy of Social Sciences.1991
Shangzhai	North	Beijing, Pinggu	117.261	40.1792	75	BK85079	Charcoal	6360	100	7418	7179	7463	7013	7288		Conventional	T0309 layer 7	Cultural layer	Neolithic Period	Open-air settlement			Institute of Archaeology, Chinese Academy of Social Sciences.1991
Xialicheng	North	Beijing, Daxing	116.621	39.6473	22	ZK-0999	Iron hammer	1560	60	1525	1400	1566	1327	1458		Conventional			Liao and Jin Dynasties	Open-air settlement	Rejected	Dated on inappropriate materials	Institute of Archaeology, Chinese Academy of Social Sciences.1992
Donghulin	North	Beijing, Mentougou	115.749	39.9871	356	BA02144	Charcoal	9110	110	10481	10185	10575	9920	10296		AMS	T3 HD2 layer 7	Fireplace	Early Neolithic Period	Open-air settlement			School of Archaeology and Museology, Peking University.2006
Donghulin	North	Beijing, Mentougou	115.749	39.9871	356	BA02145	Charcoal	8920	80	10188	9918	10230	9745	10023		AMS	T3 HD3 layer 7	Fireplace	Early Neolithic Period	Open-air settlement			School of Archaeology and Museology, Peking University.2006
Donghulin	North	Beijing, Mentougou	115.749	39.9871	356	BK2002035	Charcoal	8905	145	10203	9781	10292	9549	9978		Conventional	T3 HD5 layer 7	Fireplace	Early Neolithic Period	Open-air settlement			School of Archaeology and Museology, Peking University.2006
Donghulin	North	Beijing, Mentougou	115.749	39.9871	356	BA05890	Charcoal	8775	50	9896	9691	10120	9559	9787		AMS	T9 layer 3	Cultural layer	Early Neolithic Period	Open-air settlement			School of Archaeology and Museology, Peking University.2006
Donghulin	North	Beijing, Mentougou	115.749	39.9871	356	BA05924	Charcoal	8675	40	9661	9553	9735	9541	9618		AMS	T10 layer 3B	Cultural layer	Early Neolithic Period	Open-air settlement			School of Archaeology and Museology, Peking University.2006
Donghulin	North	Beijing, Mentougou	115.749	39.9871	356	BA03420	Human bones	9570	70	11083	10760	11165	10704	10928		AMS			Early Neolithic Period	Open-air settlement			School of Archaeology and Museology, Peking University.2006
Donghulin	North	Beijing, Mentougou	115.749	39.9871	356	BA95068	Bone	8720	170	10118	9537	10219	9468	9793	-18.44	AMS			Early Neolithic Period	Open-air settlement			Hao et al.2001
Donghulin	North	Beijing, Mentougou	115.749	39.9871	356	CAMS30912	Bone	8450	70	9530	9429	9543	9304	9466	-18.44	AMS			Early Neolithic Period	Open-air settlement			Hao et al.2001
Donghulin	North	Beijing, Mentougou	115.749	39.9871	356	CAMS31482	Bone	8450	80	9535	9408	9551	9275	9459	-18.44	AMS			Early Neolithic Period	Open-air settlement			Hao et al.2001
Donghulin	North	Beijing, Mentougou	115.749	39.9871	356	CAMS30732	Shell	8150	60	9233	9009	9288	8992	9102	-9.95	AMS			Early Neolithic Period	Open-air settlement	Rejected	Dated on inappropriate materials	Hao et al.2001
Donghulin	North	Beijing, Mentougou	115.749	39.9871	356	BA00023	Charcoal	8270	60	9400	9136	9435	9034	9262		AMS	10cm below the top of layer 8	Cultural layer	Early Neolithic Period	Open-air settlement			Hao et al.2002
Donghulin	North	Beijing, Mentougou	115.749	39.9871	356	BA96095	Charcoal	8960	70	10222	9939	10245	9799	10062		AMS	The top of layer 8	Cultural layer	Early Neolithic Period	Open-air settlement			Hao et al.2002
Donghulin	North	Beijing, Mentougou	115.749	39.9871	356	BA96091	Charcoal	9009	80	10248	9945	10386	9891	10159		AMS	The bottom of layer 8	Cultural layer	Early Neolithic Period	Open-air settlement			Hao et al.2002
Donghulin	North	Beijing, Mentougou	115.749	39.9871	356	BA96094	Shell	9281	120	10586	10278	11057	10206	10476		AMS	50cm above the bottom of layer 7	Cultural layer	Early Neolithic Period	Open-air settlement	Rejected	Dated on inappropriate materials	Hao et al.2002
Donghulin	North	Beijing, Mentougou	115.749	39.9871	356	BA07788	Charcoal	8535	80	9560	9450	9699	9325	9520		AMS	Profile layer 2		Early Neolithic Period	Open-air settlement			Xia et al.2012
Donghulin	North	Beijing, Mentougou	115.749	39.9871	356	BA02146	Charcoal	8780	90	10116	9623	10154	9555	9823		AMS	Profile layer 4		Early Neolithic Period	Open-air settlement			Xia et al.2012
Donghulin	North	Beijing, Mentougou	115.749	39.9871	356	BA05891	Charcoal	8805	50	10110	9702	10153	9634	9843		AMS	Profile layer 5		Early Neolithic Period	Open-air settlement			Xia et al.2012
Donghulin	North	Beijing, Mentougou	115.749	39.9871	356	BA05887	Charcoal	9155	40	10376	10242	10477	10231	10310		AMS	Profile layer 7		Early Neolithic Period	Open-air settlement			Xia et al.2012
Donghulin	North	Beijing, Mentougou	115.749	39.9871	356	BA02150	Charcoal	9180	80	10476	10245	10557	10222	10360		AMS	Profile layer 8		Early Neolithic Period	Open-air settlement			Xia et al.2012
Xiliangpo	North	Beijing, Yanqing	116.024	40.54	559	BK87101	Charcoal	2720	80	2920	2754	3056	2724	2838		Conventional	M25	Grave	Late Chunqiu Period	Grave			Yuan et al.1994
Zhenjiangying	North	Beijing, Fangshan	115.76	39.53	80	BK89048	Paleosoil rich in charcoal	2910	75	3165	2953	3323	2856	3055		Conventional	T1206 under layer 7	Cultural layer	Shang Dynasty	Open-air settlement	Rejected	Dated on inappropriate materials	Yuan et al.1994
Zhenjiangying	North	Beijing, Fangshan	115.76	39.53	80	BK89049	Paleosoil rich in charcoal	1380	65	1355	1190	1407	1179	1300		Conventional	Y1	Kiln		Open-air settlement	Rejected	Dated on inappropriate materials	Yuan et al.1994
Zhenjiangying	North	Beijing, Fangshan	115.76	39.53	80	BK89051	Paleosoil rich in charcoal	8775	270	10171	9546	10574	9146	9868		Conventional	H1095	Ash pit	Early Neolithic Period	Open-air settlement	Rejected	Dated on inappropriate materials	Yuan et al.1994
Zhenjiangying	North	Beijing, Fangshan	115.76	39.53	80	BK89053	Paleosoil rich in charcoal	7795	180	8968	8411	9120	8210	8651		Conventional	H1065②	Ash pit	Early Neolithic Period	Open-air settlement	Rejected	Dated on inappropriate materials	Yuan et al.1994
Zhenjiangying	North	Beijing, Fangshan	115.76	39.53	80	BK89054	Paleosoil rich in charcoal	2550	65	2751	2499	2773	2380	2613		Conventional	H425	Ash pit	Western Zhou Dynasty	Open-air settlement	Rejected	Dated on inappropriate materials	Yuan et al.1994
Zhenjiangying	North	Beijing, Fangshan	115.76	39.53	80	BK89056	Paleosoil rich in charcoal	3675	70	4136	3904	4232	3834	4012		Conventional	H1043	Ash pit		Open-air settlement	Rejected	Dated on inappropriate materials	Yuan et al.1994
Zhenjiangying	North	Beijing, Fangshan	115.76	39.53	80	BK89057	Paleosoil rich in charcoal	2530	65	2745	2494	2756	2379	2592		Conventional	H950	Ash pit	Western Zhou Dynasty	Open-air settlement	Rejected	Dated on inappropriate materials	Yuan et al.1994
Zhenjiangying	North	Beijing, Fangshan	115.76	39.53	80	BK89058	Paleosoil rich in charcoal	2885	70	3141	2895	3226	2846	3021		Conventional	H896	Ash pit	Late Shang Dynasty	Open-air settlement	Rejected	Dated on inappropriate materials	Yuan et al.1994
Zhenjiangying	North	Beijing, Fangshan	115.76	39.53	80	BK89059	Paleosoil rich in charcoal	2660	90	2920	2715	2992	2489	2783		Conventional	H821	Ash pit	Western Zhou Dynasty	Open-air settlement	Rejected	Dated on inappropriate materials	Yuan et al.1994
Zhenjiangying	North	Beijing, Fangshan	115.76	39.53	80	BK90059	Charcoal	2855	50	3059	2885	3145	2851	2974		Conventional	H1210	Ash pit	Western Zhou Dynasty	Open-air settlement			Radiocarbon laboratory of Peking University.1996
Zhenjiangying	North	Beijing, Fangshan	115.76	39.53	80	BK90060	Charcoal	2900	60	3143	2955	3209	2872	3039		Conventional	H1280	Ash pit	Shang Dynasty	Open-air settlement			Radiocarbon laboratory of Peking University.1996
Zhenjiangying	North	Beijing, Fangshan	115.76	39.53	80	BK90062	Charcoal	3435	170	3900	3478	4224	3266	3714		Conventional	H1193	Ash pit	Western Zhou Dynasty	Open-air settlement			Radiocarbon laboratory of Peking University.1996
Zhenjiangying	North	Beijing, Fangshan	115.76	39.53	80	BK90063	Charcoal	4495	120	5311	4973	5466	4850	5142		Conventional	H1338	Ash pit	Neolithic Period	Open-air settlement			Radiocarbon laboratory of Peking University.1996
Zhenjiangying	North	Beijing, Fangshan	115.76	39.53	80	BK90064	Charcoal	2905	110	3206	2885	3342	2792	3056		Conventional	H1193	Ash pit	Western Zhou Dynasty	Open-air settlement			Radiocarbon laboratory of Peking University.1996
Zhenjiangying	North	Beijing, Fangshan	115.76	39.53	80	BK90065	Paleosoil rich in charcoal	2875	65	3137	2887	3209	2846	3006		Conventional	H1262	Ash pit	Western Zhou Dynasty	Open-air settlement	Rejected	Dated on inappropriate materials	Radiocarbon laboratory of Peking University.1996
Zhenjiangying	North	Beijing, Fangshan	115.76	39.53	80	BK90066	Paleosoil rich in charcoal	6170	100	7238	6941	7276	6792	7064		Conventional	H1074①	Ash pit	Neolithic Period	Open-air settlement	Rejected	Dated on inappropriate materials	Radiocarbon laboratory of Peking University.1996
Zhenjiangying	North	Beijing, Fangshan	115.76	39.53	80	BK90070	Charcoal	3070	60	3360	3212	3440	3079	3274		Conventional	H1312	Ash pit	Shang Dynasty	Open-air settlement			Radiocarbon laboratory of Peking University.1996
Zhenjiangying	North	Beijing, Fangshan	115.76	39.53	80	BK90075	Charcoal	3925	90	4516	4237	4785	4088	4357		Conventional	H1390	Ash pit	Neolithic Period	Open-air settlement			Radiocarbon laboratory of Peking University.1996
Liulihe	North	Beijing, Fangshan	116.055	39.6152	34	ZK-5834B	Wood	2921	37	3141	3001	3174	2956	3066		Conventional	M1193	Grave	Western Zhou Dynasty	Open-air settlement			Qiu&Cai.2001
Liulihe	North	Beijing, Fangshan	116.055	39.6152	34	ZK-5833B	Wood	2870	37	3063	2946	3141	2874	2992		Conventional	M1193	Grave	Western Zhou Dynasty	Open-air settlement			Qiu&Cai.2001
Liulihe	North	Beijing, Fangshan	116.055	39.6152	34	ZK-5832B	Wood	2888	32	3063	2965	3144	2895	3018		Conventional	M1193	Grave	Western Zhou Dynasty	Open-air settlement			Qiu&Cai.2001
Liulihe	North	Beijing, Fangshan	116.055	39.6152	34	ZK-5831B	Wood	2870	33	3060	2951	3138	2878	2991		Conventional	M1193	Grave	Western Zhou Dynasty	Open-air settlement			Qiu&Cai.2001
Liulihe	North	Beijing, Fangshan	116.055	39.6152	34	ZK-5830B	Wood	2857	35	3031	2891	3074	2867	2972	-22.77	Conventional	M1193	Grave	Western Zhou Dynasty	Open-air settlement			Qiu&Cai.2001
Liulihe	North	Beijing, Fangshan	116.055	39.6152	34	ZK-5829B	Wood	2864	33	3058	2930	3076	2873	2983		Conventional	M1193	Grave	Western Zhou Dynasty	Open-air settlement			Qiu&Cai.2001
Liulihe	North	Beijing, Fangshan	116.055	39.6152	34	ZK-5800	Human bones	2878	33	3060	2959	3141	2884	3003	-10.09	Conventional	M503	Grave	Western Zhou Dynasty	Open-air settlement			Institute of Archaeology, Chinese Academy of Social Sciences.2002
Liulihe	North	Beijing, Fangshan	116.055	39.6152	34	ZK-5801	Human bones	2468	42	2703	2465	2716	2378	2563	-8.75	Conventional	M508	Grave	Western Zhou Dynasty	Open-air settlement			Institute of Archaeology, Chinese Academy of Social Sciences.2002
Liulihe	North	Beijing, Fangshan	116.055	39.6152	34	ZK-5802	Human bones	2890	35	3069	2961	3156	2925	3022	-6.69	Conventional	M509	Grave	Western Zhou Dynasty	Open-air settlement			Institute of Archaeology, Chinese Academy of Social Sciences.2002
Liulihe	North	Beijing, Fangshan	116.055	39.6152	34	ZK-5803	Human bones	2540	31	2744	2540	2749	2495	2628	-8.71	Conventional	M403	Grave	Western Zhou Dynasty	Open-air settlement			Institute of Archaeology, Chinese Academy of Social Sciences.2002
Liulihe	North	Beijing, Fangshan	116.055	39.6152	34	ZK-5804	Human bones	2830	31	2965	2878	3034	2855	2932	-6.85	Conventional	M513	Grave	Western Zhou Dynasty	Open-air settlement			Institute of Archaeology, Chinese Academy of Social Sciences.2002
Liulihe	North	Beijing, Fangshan	116.055	39.6152	34	ZK-5805	Human bones	2766	31	2920	2795	2945	2784	2858	-7.99	Conventional	M516	Grave	Western Zhou Dynasty	Open-air settlement			Institute of Archaeology, Chinese Academy of Social Sciences.2002
Liulihe	North	Beijing, Fangshan	116.055	39.6152	34	ZK-5806	Human bones	2850	32	3003	2886	3062	2874	2961	-7.96	Conventional	M1026	Grave	Western Zhou Dynasty	Open-air settlement			Institute of Archaeology, Chinese Academy of Social Sciences.2002
Liulihe	North	Beijing, Fangshan	116.055	39.6152	34	ZK-5807	Human bones	2851	31	3003	2888	3061	2876	2962	-8.56	Conventional	M1082	Grave	Western Zhou Dynasty	Open-air settlement			Institute of Archaeology, Chinese Academy of Social Sciences.2002
Liulihe	North	Beijing, Fangshan	116.055	39.6152	34	ZK-5808A	Human bones	2891	31	3065	2966	3156	2927	3022	-9.53	Conventional	Mlll5	Grave	Western Zhou Dynasty	Open-air settlement			Institute of Archaeology, Chinese Academy of Social Sciences.2002
Liulihe	North	Beijing, Fangshan	116.055	39.6152	34	ZK-5808B	Human bones	2834	35	2977	2878	3059	2857	2938	-9.53	Conventional	Mlll5	Grave	Western Zhou Dynasty	Open-air settlement			Institute of Archaeology, Chinese Academy of Social Sciences.2002
Liulihe	North	Beijing, Fangshan	116.055	39.6152	34	ZK-5808C	Human bones	2807	31	2948	2871	2997	2804	2908	-9.53	Conventional	Mlll5	Grave	Western Zhou Dynasty	Open-air settlement			Institute of Archaeology, Chinese Academy of Social Sciences.2002
Liulihe	North	Beijing, Fangshan	116.055	39.6152	34	ZK-5809	Human bones	2840	32	2992	2885	3058	2865	2945	-7.15	Conventional	M512	Grave	Western Zhou Dynasty	Open-air settlement			Institute of Archaeology, Chinese Academy of Social Sciences.2002
Liulihe	North	Beijing, Fangshan	116.055	39.6152	34	ZK-5810	Human bones	3012	33	3322	3158	3338	3077	3203	-7.15	Conventional	M515	Grave	Western Zhou Dynasty	Open-air settlement			Institute of Archaeology, Chinese Academy of Social Sciences.2002
Liulihe	North	Beijing, Fangshan	116.055	39.6152	34	ZK-5811	Human bones	2751	35	2870	2790	2929	2768	2839	-7.16	Conventional	M1003	Grave	Western Zhou Dynasty	Open-air settlement			Institute of Archaeology, Chinese Academy of Social Sciences.2002
Liulihe	North	Beijing, Fangshan	116.055	39.6152	34	ZK-5812	Human bones	2832	44	2991	2874	3072	2803	2939	-7.47	Conventional	M1022	Grave	Western Zhou Dynasty	Open-air settlement			Institute of Archaeology, Chinese Academy of Social Sciences.2002
Liulihe	North	Beijing, Fangshan	116.055	39.6152	34	ZK-5813	Human bones	2586	79	2780	2498	2855	2380	2658		Conventional	M1023	Grave	Western Zhou Dynasty	Open-air settlement			Institute of Archaeology, Chinese Academy of Social Sciences.2002
Liulihe	North	Beijing, Fangshan	116.055	39.6152	34	ZK-5814	Human bones	2446	36	2690	2377	2704	2358	2514		Conventional	M1030	Grave	Western Zhou Dynasty	Open-air settlement			Institute of Archaeology, Chinese Academy of Social Sciences.2002
Liulihe	North	Beijing, Fangshan	116.055	39.6152	34	ZK-5815	Human bones	2516	36	2728	2503	2744	2488	2592		Conventional	M1034	Grave	Western Zhou Dynasty	Open-air settlement			Institute of Archaeology, Chinese Academy of Social Sciences.2002
Liulihe	North	Beijing, Fangshan	116.055	39.6152	34	ZK-5816	Human bones	2465	47	2704	2459	2715	2365	2556	-11.95	Conventional	M1038	Grave	Western Zhou Dynasty	Open-air settlement			Institute of Archaeology, Chinese Academy of Social Sciences.2002
Liulihe	North	Beijing, Fangshan	116.055	39.6152	34	ZK-5817	Human bones	2830	80	3061	2852	3161	2776	2952	-8.58	Conventional	M1088	Grave	Western Zhou Dynasty	Open-air settlement			Institute of Archaeology, Chinese Academy of Social Sciences.2002
Liulihe	North	Beijing, Fangshan	116.055	39.6152	34	ZK-5818	Human bones	2660	80	2865	2725	2963	2493	2785	-8.6	Conventional	M1095	Grave	Western Zhou Dynasty	Open-air settlement			Institute of Archaeology, Chinese Academy of Social Sciences.2002
Liulihe	North	Beijing, Fangshan	116.055	39.6152	34	ZK-5819	Human bones	2223	99	2345	2123	2485	1950	2221	-7.12	Conventional	M517	Grave	Western Zhou Dynasty	Open-air settlement			Institute of Archaeology, Chinese Academy of Social Sciences.2002
Liulihe	North	Beijing, Fangshan	116.055	39.6152	34	ZK-5821	Human bones	2133	97	2304	1996	2340	1901	2124	-9.14	Conventional	M1035	Grave	Western Zhou Dynasty	Open-air settlement			Institute of Archaeology, Chinese Academy of Social Sciences.2002
Liulihe	North	Beijing, Fangshan	116.055	39.6152	34	ZK-5822	Human bones	2713	37	2845	2775	2874	2754	2812	-5.46	Conventional	M1045	Grave	Western Zhou Dynasty	Open-air settlement			Institute of Archaeology, Chinese Academy of Social Sciences.2002
Liulihe	North	Beijing, Fangshan	116.055	39.6152	34	ZK-5826	Human bones	2626	32	2767	2741	2790	2720	2754	-7.42	Conventional	Mll40	Grave	Western Zhou Dynasty	Open-air settlement			Institute of Archaeology, Chinese Academy of Social Sciences.2002
Liulihe	North	Beijing, Fangshan	116.055	39.6152	34	SA98129	Charcoal	2843	50	3021	2872	3142	2805	2957		AMS	H108③	Ash pit	Western Zhou Dynasty	Open-air settlement			Panel of Xia-Shang-Zhou Chronology Project.2000
Liulihe	North	Beijing, Fangshan	116.055	39.6152	34	SA98127	Charcoal	2803	50	2971	2845	3056	2783	2907		AMS	H108①	Ash pit	Western Zhou Dynasty	Open-air settlement			Panel of Xia-Shang-Zhou Chronology Project.2000
Liulihe	North	Beijing, Fangshan	116.055	39.6152	34	SA98134	Charcoal	2747	50	2916	2779	2950	2760	2843		AMS	H49⑤	Ash pit	Western Zhou Dynasty	Open-air settlement			Panel of Xia-Shang-Zhou Chronology Project.2000
Liulihe	North	Beijing, Fangshan	116.055	39.6152	34	SA98135	Charcoal	2800	50	2966	2845	3056	2781	2904		AMS	H49④	Ash pit	Western Zhou Dynasty	Open-air settlement			Panel of Xia-Shang-Zhou Chronology Project.2000
Liulihe	North	Beijing, Fangshan	116.055	39.6152	34	SA98136	Charcoal	2826	41	2975	2868	3065	2805	2931		AMS	H49③	Ash pit	Western Zhou Dynasty	Open-air settlement			Panel of Xia-Shang-Zhou Chronology Project.2000
Liulihe	North	Beijing, Fangshan	116.055	39.6152	34	SA98149	Charcoal	2758	37	2878	2790	2947	2776	2849		AMS	H86②	Ash pit	Western Zhou Dynasty	Open-air settlement			Panel of Xia-Shang-Zhou Chronology Project.2000
Liulihe	North	Beijing, Fangshan	116.055	39.6152	34	SA98147	Charcoal	2606	67	2836	2519	2860	2487	2728		AMS	H86①	Ash pit	Western Zhou Dynasty	Open-air settlement			Panel of Xia-Shang-Zhou Chronology Project.2000
Tazhao	North	Beijing, Fangshan	115.77	39.54	94	BK90018	Charcoal	3455	80	3833	3633	3958	3495	3724		Conventional	M6	Grave	Shang Dynasty	Open-air settlement			Radiocarbon laboratory of Peking University.1996
Tazhao	North	Beijing, Fangshan	115.77	39.54	94	BK90019	Charcoal	3260	70	3566	3403	3680	3358	3493		Conventional	M9	Grave	Shang Dynasty	Open-air settlement			Radiocarbon laboratory of Peking University.1996
Tazhao	North	Beijing, Fangshan	115.77	39.54	94	BK90021	Charcoal	3635	100	4140	3833	4242	3649	3960		Conventional	H55	Ash pit	Shang Dynasty	Open-air settlement			Radiocarbon laboratory of Peking University.1996
Tazhao	North	Beijing, Fangshan	115.77	39.54	94	BK90022	Paleosoil rich in charcoal	2030	70	2102	1898	2288	1825	1995		Conventional	H73	Ash pit		Open-air settlement	Rejected	Dated on inappropriate materials	Radiocarbon laboratory of Peking University.1996
Tazhao	North	Beijing, Fangshan	115.77	39.54	94	BK90023	Paleosoil rich in charcoal	3580	80	3983	3725	4140	3645	3882		Conventional	H79	Ash pit	Shang Dynasty	Open-air settlement	Rejected	Dated on inappropriate materials	Radiocarbon laboratory of Peking University.1996
Tazhao	North	Beijing, Fangshan	115.77	39.54	94	BK90024	Paleosoil rich in charcoal	3280	75	3588	3406	3691	3364	3513		Conventional	H81	Ash pit	Shang Dynasty	Open-air settlement	Rejected	Dated on inappropriate materials	Radiocarbon laboratory of Peking University.1996
Tazhao	North	Beijing, Fangshan	115.77	39.54	94	BK90025	Paleosoil rich in charcoal	3350	85	3691	3477	3828	3400	3593		Conventional	H82	Ash pit	Shang Dynasty	Open-air settlement	Rejected	Dated on inappropriate materials	Radiocarbon laboratory of Peking University.1996
Tazhao	North	Beijing, Fangshan	115.77	39.54	94	BK90026	Paleosoil rich in charcoal	2970	60	3230	3036	3339	2961	3136		Conventional	H86	Ash pit	Shang Dynasty	Open-air settlement	Rejected	Dated on inappropriate materials	Radiocarbon laboratory of Peking University.1996
Heigutai	North	Beijing, Fangshan	116.15	39.71	44	BK91077	Charcoal	2205	70	2316	2146	2348	2011	2214		Conventional			Western Han Dynasty	Open-air settlement			Radiocarbon laboratory of Peking University.1996
Yuhuangmiao	North	Beijing, Yanqing	115.899	40.5142	521	ZK-3060	Animal bones	2297	42	2354	2187	2365	2153	2318		Conventional	M18	Grave	Shanrong culture	Grave			Institute of Archaeology, Chinese Academy of Social Sciences.2001
Yuhuangmiao	North	Beijing, Yanqing	115.899	40.5142	521	ZK-3061	Human bones	2190	40	2306	2146	2329	2069	2225		Conventional	M22	Grave	Shanrong culture	Grave			Institute of Archaeology, Chinese Academy of Social Sciences.2001
Yuhuangmiao	North	Beijing, Yanqing	115.899	40.5142	521	ZK-3062	Animal bones	2285	56	2352	2180	2431	2146	2272		Conventional	M142	Grave	Shanrong culture	Grave			Institute of Archaeology, Chinese Academy of Social Sciences.2001
Yuhuangmiao	North	Beijing, Yanqing	115.899	40.5142	521	ZK-3063	Animal bones	2084	43	2113	2000	2285	1934	2056		Conventional	M174	Grave	Shanrong culture	Grave			Institute of Archaeology, Chinese Academy of Social Sciences.2001
Yuhuangmiao	North	Beijing, Yanqing	115.899	40.5142	521	ZK-3064	Animal bones	2216	47	2311	2155	2340	2125	2229		Conventional	M250	Grave	Shanrong culture	Grave			Institute of Archaeology, Chinese Academy of Social Sciences.2001
Yuhuangmiao	North	Beijing, Yanqing	115.899	40.5142	521	ZK-3065	Animal bones	2211	42	2308	2155	2334	2129	2229		Conventional	M314	Grave	Shanrong culture	Grave			Institute of Archaeology, Chinese Academy of Social Sciences.2001
Hulugou	North	Beijing, Yanqing	116.012	40.5506	594	ZK-3066	Animal bones	2246	44	2335	2160	2345	2152	2234		Conventional	M39	Grave	Shanrong culture	Grave			Institute of Archaeology, Chinese Academy of Social Sciences.2001
Hulugou	North	Beijing, Yanqing	116.012	40.5506	594	ZK-3067	Animal bones	2213	50	2310	2155	2345	2115	2228		Conventional	M51	Grave	Shanrong culture	Grave			Institute of Archaeology, Chinese Academy of Social Sciences.2001
Zhuannian	North	Beijing, Huairou	116.61	40.7	298	BK92056	Charcoal	8940	100	10209	9915	10250	9699	10028		Conventional	T8 layer 4	Cultural layer	Early Neolithic Period	Open-air settlement			Radiocarbon laboratory of Peking University.1996
Shiqiao(Qin city)	North	Tianjin, Baodi	117.323	39.676	7	ZK-1203	Wood	6170	90	7230	6945	7269	6800	7066		Conventional			Qin Dynasty	Open-air settlement	Rejected	Weak association with human occupation	Institute of Archaeology, Chinese Academy of Social Sciences.1991
Caozili	North	Tianjin, Wuqing	117.152	39.4194	7	ZK-2152	Wood	7050	100	7971	7764	8047	7670	7873		Conventional	Layer 5	Cultural layer	Early Neolithic Period	Open-air settlement	Rejected	Weak association with human occupation	Institute of Archaeology, Chinese Academy of Social Sciences.1991
Liujiafen	North	Tianjin, Jixian	117.286	39.9894	19	ZK-2153	Charcoal	2770	75	2948	2785	3063	2752	2881		Conventional	H?	Ash pit	Western Zhou Dynasty	Open-air settlement			Institute of Archaeology, Chinese Academy of Social Sciences.1991
Liujiafen	North	Tianjin, Jixian	117.286	39.9894	19	ZK-2154	Charcoal	2980	75	3322	3009	3360	2955	3151		Conventional	T82 layer 2	Cultural layer	Western Zhou Dynasty	Open-air settlement			Institute of Archaeology, Chinese Academy of Social Sciences.1991
Liujiafen	North	Tianjin, Jixian	117.286	39.9894	19	ZK-2155	Charcoal	2920	80	3177	2954	3332	2860	3069		Conventional	T86 layer2	Cultural layer	Western Zhou Dynasty	Open-air settlement			Institute of Archaeology, Chinese Academy of Social Sciences.1991
Xianiantou	North	Tianjin, Jixian	117.302	40.0002	18	ZK-2512	Charcoal	5040	105	5901	5664	5993	5589	5788		Conventional	F86	House site	Neolithic Period	Open-air settlement			Institute of Archaeology, Chinese Academy of Social Sciences.1991
Jixian White Pagoda	North	Tianjin, Jixian	117.403	40.042	23	WB83-28	Wood	1370	65	1349	1187	1409	1175	1291		Conventional	Post hole	Pagoda	Liao Dynasty	Pagoda	Rejected	Weak association with human occupation	Institute of Archaeology, Chinese Academy of Social Sciences.1991
Jixian White Pagoda	North	Tianjin, Jixian	117.403	40.042	23	WB83-40	Wood	1440	65	1389	1295	1522	1266	1347		Conventional		Pagoda	Liao Dynasty	Pagoda	Rejected	Weak association with human occupation	Institute of Archaeology, Chinese Academy of Social Sciences.1991
Jixian White Pagoda	North	Tianjin, Jixian	117.403	40.042	23	WB83-41	Wood	1050	85	1064	803	1179	785	970		Conventional		Pagoda	Liao Dynasty	Pagoda	Rejected	Weak association with human occupation	Institute of Archaeology, Chinese Academy of Social Sciences.1991
Shanggulin	North	Tianjin, Dagang	117.489	38.8311	3	ZK-2234	Wood	1730	90	1773	1537	1866	1416	1650		Conventional		Wreck	Before Song Dynasty	Sunken ship	Rejected	Weak association with human occupation	Institute of Archaeology, Chinese Academy of Social Sciences.1991
Shuiquan	North	Liaoning, Jianping	119.954	41.6824	502	PV-0282	Charred crops	2140	80	2302	2004	2330	1949	2133		Conventional	T22④H92	Ash pit	Lower Xiajiadian Culture	Open-air settlement			Institute of Archaeology, Chinese Academy of Social Sciences.1991
Shuiquan	North	Liaoning, Jianping	119.954	41.6824	502	PV-0283	Charred millet seeds	2270	80	2352	2155	2677	2050	2259		Conventional	T22④H92	Ash pit	Lower Xiajiadian Culture	Open-air settlement			Institute of Archaeology, Chinese Academy of Social Sciences.1991
Shuiquan	North	Liaoning, Jianping	119.954	41.6824	502	ZK-0692	Charcoal	2290	70	2357	2158	2677	2120	2295		Conventional	T15②	Cultural layer	Upper Xiajiadian Culture	Open-air settlement			Institute of Archaeology, Chinese Academy of Social Sciences.1991
Shuiquan	North	Liaoning, Jianping	119.954	41.6824	502	ZK-0695	Charcoal	3440	75	3827	3613	3893	3484	3705		Conventional	T26④F41	House site	Lower Xiajiadian Culture	Open-air settlement			Institute of Archaeology, Chinese Academy of Social Sciences.1991
Shuiquan	North	Liaoning, Jianping	119.954	41.6824	502	ZK-0697	Charred crops	2080	115	2298	1900	2340	1821	2064		Conventional	T103③Y20	Kiln	Upper Xiajiadian Culture	Open-air settlement			Institute of Archaeology, Chinese Academy of Social Sciences.1991
Shuiquan	North	Liaoning, Jianping	119.954	41.6824	502	ZK-0699	Charcoal	3670	90	4146	3882	4286	3722	4008		Conventional	T15H South ⑤	Ash pit	Lower Xiajiadian Culture	Open-air settlement			Institute of Archaeology, Chinese Academy of Social Sciences.1991
Niuheliang	North	Liaoning, Jianping	119.525	41.3323	589	ZK-1351	Charcoal	4830	80	5652	5471	5732	5325	5550		Conventional	ⅠF1	House site	Late Hongshan Culture	Open-air settlement			Institute of Archaeology, Chinese Academy of Social Sciences.1991
Niuheliang	North	Liaoning, Jianping	119.525	41.3323	589	ZK-1352	Charcoal	4830	85	5654	5469	5736	5324	5551		Conventional	ⅠF1	House site	Late Hongshan Culture	Open-air settlement			Institute of Archaeology, Chinese Academy of Social Sciences.1991
Niuheliang	North	Liaoning, Jianping	119.525	41.3323	589	ZK-1354	Charcoal	4470	125	5302	4961	5466	4836	5118		Conventional	ⅡTombⅠ M8	Grave	Late Hongshan Culture	Open-air settlement			Institute of Archaeology, Chinese Academy of Social Sciences.1991
Niuheliang	North	Liaoning, Jianping	119.525	41.3323	589	ZK-1355	Charcoal	4850	110	5720	5468	5889	5320	5588		Conventional	ⅡTombⅠ packed earth	Grave	Late Hongshan Culture	Open-air settlement			Institute of Archaeology, Chinese Academy of Social Sciences.1991
Weiyingzi(Laolongwan)	North	Liaoning, Chaoyang	120.316	41.0378	243	WB77-10	Charcoal	2650	100	2922	2541	3000	2434	2768		Conventional			Western Zhou Dynasty	Grave			Institute of Archaeology, Chinese Academy of Social Sciences.1991
Weiyingzi(Laolongwan)	North	Liaoning, Chaoyang	120.316	41.0378	243	ZK-0151	Wood	2550	80	2754	2492	2776	2365	2605		Conventional	M2②	Grave	Western Zhou Dynasty	Grave			Institute of Archaeology, Chinese Academy of Social Sciences.1991
Chaoyang heat and power plant	North	Liaoning, Chaoyang	120.45	41.5833	164	ZK-2222	Charcoal	3440	55	3825	3632	3841	3572	3703		Conventional	T13②	Cultural layer	Lower Xiajiadian Culture	Open-air settlement			Institute of Archaeology, Chinese Academy of Social Sciences.1991
Chaoyang heat and power plant	North	Liaoning, Chaoyang	120.45	41.5833	164	ZK-2223	Charcoal	3330	250	3905	3250	4284	2949	3595		Conventional	T6③	Cultural layer	Lower Xiajiadian Culture	Open-air settlement			Institute of Archaeology, Chinese Academy of Social Sciences.1991
Chaoyang heat and power plant	North	Liaoning, Chaoyang	120.45	41.5833	164	ZK-2224	Charcoal	3480	75	3843	3642	3965	3570	3754		Conventional	T6④	Cultural layer	Lower Xiajiadian Culture	Open-air settlement			Institute of Archaeology, Chinese Academy of Social Sciences.1991
Chaoyang heat and power plant	North	Liaoning, Chaoyang	120.45	41.5833	164	ZK-2225	Charcoal	3620	135	4145	3724	4384	3589	3946		Conventional	T6④F20	House site	Lower Xiajiadian Culture	Open-air settlement			Institute of Archaeology, Chinese Academy of Social Sciences.1991
Fengxia	North	Liaoning, Beipiao	120.633	41.9057	243	ZK-0153	Charcoal	3450	80	3831	3632	3914	3483	3718		Conventional	South area T9，T10③	Cultural layer	Lower Xiajiadian Culture	Open-air settlement			Institute of Archaeology, Chinese Academy of Social Sciences.1991
Yujiacun	North	Liaoning, Dalian	121.132	38.767	39	ZK-0565	Charcoal	3140	90	3452	3236	3572	3080	3350		Conventional	T1F1	House site	Upper Shuangtuozi Culture	Open-air settlement			Institute of Archaeology, Chinese Academy of Social Sciences.1991
Yujiacun	North	Liaoning, Dalian	121.132	38.767	39	ZK-0566	Charcoal	3550	80	3960	3720	4083	3637	3841		Conventional	T3F3	House site	Lower Shuangtuozi Culture	Open-air settlement			Institute of Archaeology, Chinese Academy of Social Sciences.1991
Yujiacun	North	Liaoning, Dalian	121.132	38.767	39	ZK-0567	Charcoal	3970	100	4569	4247	4814	4149	4433		Conventional	T3F3	House site	Lower Shuangtuozi Culture	Open-air settlement			Institute of Archaeology, Chinese Academy of Social Sciences.1991
Yujiacun	North	Liaoning, Dalian	121.132	38.767	39	ZK-0731	Wood	4110	150	4829	4440	5038	4156	4625		Conventional	T3F3	House site	Lower Shuangtuozi Culture	Open-air settlement			Institute of Archaeology, Chinese Academy of Social Sciences.1991
Yujiacun	North	Liaoning, Dalian	121.132	38.767	39	ZK-798-0	Human bones	2210	110	2346	2066	2675	1903	2209		Conventional	T1M2	Grave	East Zhou Dynasty	Open-air settlement			Institute of Archaeology, Chinese Academy of Social Sciences.1991
Yujiacun	North	Liaoning, Dalian	121.132	38.767	39	BK78031	Charcoal	3190	85	3556	3272	3612	3209	3414		Conventional	T1F1	House site	Upper Shuangtuozi Culture	Open-air settlement			Institute of Archaeology, Chinese Academy of Social Sciences.1991
Yujiacun	North	Liaoning, Dalian	121.132	38.767	39	BK78033	Charcoal	3530	85	3920	3695	4080	3591	3813		Conventional	T3F3	House site	Lower Shuangtuozi Culture	Open-air settlement			Institute of Archaeology, Chinese Academy of Social Sciences.1991
Guojiacun	North	Liaoning, Dalian	121.153	38.7599	54	ZK-0287	Charcoal	3910	90	4509	4164	4782	4013	4337		Conventional	T1②	Cultural layer	Xiaozhushan Culture	Open-air settlement			Institute of Archaeology, Chinese Academy of Social Sciences.1991
Guojiacun	North	Liaoning, Dalian	121.153	38.7599	54	ZK-0288	Charcoal	4110	100	4819	4522	4863	4358	4635		Conventional	T1F2	House site	Xiaozhushan Culture	Open-air settlement			Institute of Archaeology, Chinese Academy of Social Sciences.1991
Guojiacun	North	Liaoning, Dalian	121.153	38.7599	54	BK78032	Charcoal	3960	70	4522	4295	4784	4158	4416		Conventional	ⅡT9②	Cultural layer	Xiaozhushan Culture	Open-air settlement			Institute of Archaeology, Chinese Academy of Social Sciences.1991
Guojiacun	North	Liaoning, Dalian	121.153	38.7599	54	ZK-0413	Charcoal	4060	90	4801	4426	4834	4298	4574		Conventional	ⅡT5F1	House site	Xiaozhushan Culture	Open-air settlement			Institute of Archaeology, Chinese Academy of Social Sciences.1991
Guojiacun	North	Liaoning, Dalian	121.153	38.7599	54	ZK-0414	Charcoal	4870	100	5726	5475	5891	5326	5613		Conventional	ⅡT6F1	House site	Xiaozhushan Culture	Open-air settlement			Institute of Archaeology, Chinese Academy of Social Sciences.1991
Guojiacun	North	Liaoning, Dalian	121.153	38.7599	54	ZK-0415	Charred millet seeds	3990	90	4780	4294	4815	4160	4467		Conventional	ⅡT9②	Cultural layer	Xiaozhushan Culture	Open-air settlement			Institute of Archaeology, Chinese Academy of Social Sciences.1991
Dazuizi	North	Liaoning, Dalian	121.716	39.0326	6	ZK-2257	Charred crops	2860	75	3075	2870	3206	2790	2989		Conventional	F3	House site	Bronze Age	Open-air settlement			Institute of Archaeology, Chinese Academy of Social Sciences.1991
Dazuizi	North	Liaoning, Dalian	121.716	39.0326	6	ZK-2258	Charred wood	3080	75	3377	3183	3450	3075	3279		Conventional	T42②F1	House site	Bronze Age	Open-air settlement			Institute of Archaeology, Chinese Academy of Social Sciences.1991
Dazuizi	North	Liaoning, Dalian	121.716	39.0326	6	ZK-2674	Charcoal	3288	92	3631	3403	3821	3272	3524		Conventional	F1	House site	Bronze Age	Open-air settlement			Institute of Archaeology, Chinese Academy of Social Sciences.1993
Dazuizi	North	Liaoning, Dalian	121.716	39.0326	6	ZK-2675	Charred crops	2693	92	2923	2741	3062	2501	2819		Conventional	F3	House site	Bronze Age	Open-air settlement			Institute of Archaeology, Chinese Academy of Social Sciences.1993
Dazuizi	North	Liaoning, Dalian	121.716	39.0326	6	ZK-2676	Charcoal	2967	86	3317	2999	3361	2891	3132		Conventional	F4	House site	Bronze Age	Open-air settlement			Institute of Archaeology, Chinese Academy of Social Sciences.1993
Shuangtuozi	North	Liaoning, Dalian	121.43	39.0073	8	ZK-0082	Charcoal	3190	90	3557	3270	3632	3181	3414		Conventional	M7	Grave	Upper Shuangtuozi Culture	Open-air settlement			Institute of Archaeology, Chinese Academy of Social Sciences.1991
Shuangtuozi	North	Liaoning, Dalian	121.43	39.0073	8	ZK-0078	Charcoal	3900	95	4496	4158	4781	3995	4324		Conventional	F16	House site	Lower Shuangtuozi Culture	Open-air settlement			Institute of Archaeology, Chinese Academy of Social Sciences.1991
Shuangtuozi	North	Liaoning, Dalian	121.43	39.0073	8	ZK-0079	Charcoal	3030	90	3356	3080	3443	2964	3216		Conventional	F4	House site	Upper Shuangtuozi Culture	Open-air settlement			Institute of Archaeology, Chinese Academy of Social Sciences.1991
Xiaozhushan	North	Liaoning, Dalian	122.35	39.1833	51	ZK-0725	Charcoal	5260	300	6315	5663	6729	5327	6042		Conventional	T1 F?	House site	Xiaozhushan Culture	Open-air settlement			Institute of Archaeology, Chinese Academy of Social Sciences.1991
Xiaozhushan	North	Liaoning, Dalian	122.35	39.1833	51	ZK-0726	Charcoal	5460	110	6400	6032	6469	5954	6243		Conventional	T2④	Cultural layer	Xiaozhushan Culture	Open-air settlement			Institute of Archaeology, Chinese Academy of Social Sciences.1991
Xiaozhushan	North	Liaoning, Dalian	122.35	39.1833	51	ZK-0728-Ⅰ	Shell	5720	150	6672	6323	6892	6215	6532		Conventional	T4④	Cultural layer	Xiaozhushan Culture	Open-air settlement	Rejected	Dated on inappropriate materials	Institute of Archaeology, Chinese Academy of Social Sciences.1991
Xiaozhushan	North	Liaoning, Dalian	122.35	39.1833	51	BK78062	Charcoal	5120	100	5989	5737	6178	5647	5860		Conventional	T4④F?	House site	Xiaozhushan Culture	Open-air settlement			Institute of Archaeology, Chinese Academy of Social Sciences.1991
Xiaozhushan	North	Liaoning, Dalian	122.35	39.1833	51	BK78063	Charcoal	5650	100	6530	6313	6669	6280	6447		Conventional	T2④	Cultural layer	Xiaozhushan Culture	Open-air settlement			Institute of Archaeology, Chinese Academy of Social Sciences.1991
Xiaozhushan	North	Liaoning, Dalian	122.35	39.1833	51	ZK-3276	Charcoal	5532	42	6394	6290	6407	6278	6334		Conventional	T1612⑧C	Cultural layer	Xiaozhushan Culture	Open-air settlement			Institute of Archaeology, Chinese Academy of Social Sciences.2009
Xiaozhushan	North	Liaoning, Dalian	122.35	39.1833	51	ZK-3277	Charcoal	5398	40	6277	6186	6292	6020	6218		Conventional	T1612⑨C	Cultural layer	Xiaozhushan Culture	Open-air settlement			Institute of Archaeology, Chinese Academy of Social Sciences.2009
Xiaozhushan	North	Liaoning, Dalian	122.35	39.1833	51	ZK-3278	Charcoal	5693	47	6530	6410	6635	6355	6479		Conventional	T1612⑩C	Cultural layer	Xiaozhushan Culture	Open-air settlement			Institute of Archaeology, Chinese Academy of Social Sciences.2009
Xiaozhushan	North	Liaoning, Dalian	122.35	39.1833	51	ZK-3279	Charcoal	5678	36	6490	6413	6564	6350	6458		Conventional	T1612H8	Ash pit	Xiaozhushan Culture	Open-air settlement			Institute of Archaeology, Chinese Academy of Social Sciences.2009
Xiaozhushan	North	Liaoning, Dalian	122.35	39.1833	51	BK78064	Charcoal	4690	100	5580	5316	5610	5054	5417		Conventional	ⅡG1F1	House site	Xiaozhushan Culture	Open-air settlement			Institute of Archaeology, Chinese Academy of Social Sciences.1991
Shangmashi	North	Liaoning, Dalian	122.633	39.2667	13	ZK-0718-Ⅰ	Shell	3040	100	3364	3079	3454	2955	3226		Conventional	ⅠT5②	Cultural layer	Bronze Age	Open-air settlement	Rejected	Dated on inappropriate materials	Institute of Archaeology, Chinese Academy of Social Sciences.1991
Shangmashi	North	Liaoning, Dalian	122.633	39.2667	13	ZK-0719-Ⅰ	Shell	3930	100	4520	4184	4804	4086	4365		Conventional	ⅠT5④	Cultural layer	Xiaozhushan Culture	Open-air settlement	Rejected	Dated on inappropriate materials	Institute of Archaeology, Chinese Academy of Social Sciences.1991
Shangmashi	North	Liaoning, Dalian	122.633	39.2667	13	ZK-0720	Charcoal	3080	150	3450	3074	3614	2876	3266		Conventional	ⅡT5②	Cultural layer	Bronze Age	Open-air settlement			Institute of Archaeology, Chinese Academy of Social Sciences.1991
Shangmashi	North	Liaoning, Dalian	122.633	39.2667	13	BK78069	Shell	4280	110	5036	4628	5280	4526	4852		Conventional	ⅠT5④	Cultural layer	Xiaozhushan Culture	Open-air settlement	Rejected	Dated on inappropriate materials	Institute of Archaeology, Chinese Academy of Social Sciences.1991
Gaolichengshan	North	Liaoning, Dalian	122.633	39.2833	36	ZK-0732	Charcoal	3030	100	3359	3077	3450	2951	3213		Conventional	T1F1	House site	Lower Shuangtuozi Culture	Open-air settlement			Institute of Archaeology, Chinese Academy of Social Sciences.1991
Gaolichengshan	North	Liaoning, Dalian	122.633	39.2833	36	ZK-0734	Charcoal	3250	100	3589	3370	3715	3230	3484		Conventional	T3F1	House site	Lower Shuangtuozi Culture	Open-air settlement			Institute of Archaeology, Chinese Academy of Social Sciences.1991
Gaolichengshan	North	Liaoning, Dalian	122.633	39.2833	36	BK78065	Charcoal	3610	100	4085	3732	4230	3642	3926		Conventional	T3F1	House site	Lower Shuangtuozi Culture	Open-air settlement			Institute of Archaeology, Chinese Academy of Social Sciences.1991
Gaolichengshan	North	Liaoning, Dalian	122.633	39.2833	36	BK78068	Shell	3750	100	4284	3933	4415	3869	4122		Conventional	T3③	Cultural layer	Lower Shuangtuozi Culture	Open-air settlement	Rejected	Dated on inappropriate materials	Institute of Archaeology, Chinese Academy of Social Sciences.1991
Wangtunnanyao	North	Liaoning, Dalian	123.015	39.5431	15	BK78061	Charcoal	4100	300	5031	4155	5465	3837	4616		Conventional	F②	House site	Xiaozhushan Culture	Open-air settlement			Institute of Archaeology, Chinese Academy of Social Sciences.1991
Xiaogushan	North	Liaoning, Haicheng	122.974	40.5794	165	PV-752	Charcoal	8670	100	9857	9533	10129	9483	9679		Conventional	Layer 5	Cultural layer		Cave			Zhang et al.2010
Xiaogushan	North	Liaoning, Haicheng	122.974	40.5794	165	PV-753	Charcoal	3940	80	4516	4250	4784	4100	4378		Conventional	Layer 5	Cultural layer		Cave			Zhang et al.2010
Xiaogushan	North	Liaoning, Haicheng	122.974	40.5794	165	PV-754	Charcoal	3820	90	4404	4092	4508	3934	4222		Conventional	Layer 5	Cultural layer		Cave			Zhang et al.2010
Xiaogushan	North	Liaoning, Haicheng	122.974	40.5794	165	PV-751	Charcoal	13650	150	16706	16236	16970	16059	16481		Conventional	Layer 4	Cultural layer	Late Paleolithic Period	Cave			Zhang et al.2010
Xiaogushan	North	Liaoning, Haicheng	122.974	40.5794	165	BKY84024	Human bones	4840	90	5661	5468	5845	5322	5573		AMS	Layer 4	Cultural layer		Cave			Zhang et al.2010
Xiaogushan	North	Liaoning, Haicheng	122.974	40.5794	165	OxA-895	Human bones	5120	90	5984	5745	6176	5651	5856		AMS	Layer 4	Cultural layer		Cave			Zhang et al.2010
Xiaogushan	North	Liaoning, Haicheng	122.974	40.5794	165	PV-750	Charcoal	17390	200	21279	20717	21585	20497	21010		Conventional	Layer 3	Cultural layer	Late Paleolithic Period	Cave			Zhang et al.2010
Xiaogushan	North	Liaoning, Haicheng	122.974	40.5794	165	PV-749	Charcoal	18570	300	22800	22095	23184	21756	22445		Conventional	Layer 3	Cultural layer	Late Paleolithic Period	Cave			Zhang et al.2010
Xiaogushan	North	Liaoning, Haicheng	122.974	40.5794	165	PV-748	Charcoal	21070	300	25748	25075	25933	24570	25369		Conventional	Layer 3	Cultural layer	Late Paleolithic Period	Cave			Zhang et al.2010
Xiaogushan	North	Liaoning, Haicheng	122.974	40.5794	165	BKY84033	Animal bones	32800	1100	38397	35798	39855	34789	37157		AMS	Layer 3	Cultural layer	Late Paleolithic Period	Cave	Rejected	1-Sigma>400y	Zhang et al.2010
Xiaogushan	North	Liaoning, Haicheng	122.974	40.5794	165	PV-747	Animal bones	24060	400	28498	27782	28926	27511	28169		Conventional	Layer 3	Cultural layer	Late Paleolithic Period	Cave			Zhang et al.2010
Xiaogushan	North	Liaoning, Haicheng	122.974	40.5794	165	PV-746	Animal bones	23580	500	28232	27354	28800	26882	27788		Conventional	Layer 3	Cultural layer	Late Paleolithic Period	Cave	Rejected	1-Sigma>400y	Zhang et al.2010
Xiaogushan	North	Liaoning, Haicheng	122.974	40.5794	165	PV-746’	Animal bones	23060	500	27754	26811	28215	26226	27294		Conventional	Layer 3	Cultural layer	Late Paleolithic Period	Cave	Rejected	1-Sigma>400y	Zhang et al.2010
Xiaogushan	North	Liaoning, Haicheng	122.974	40.5794	165	BA07696	Charcoal	42890	300	46386	45740	46777	45456	46079		AMS	Layer 3	Cultural layer	Late Paleolithic Period	Cave			Zhang et al.2010
Xiaogushan	North	Liaoning, Haicheng	122.974	40.5794	165	PV-745	Charcoal	29040	700	33900	32299	34452	31497	33078		Conventional	Layer 2	Cultural layer	Late Paleolithic Period	Cave	Rejected	1-Sigma>400y	Zhang et al.2010
Xiaogushan	North	Liaoning, Haicheng	122.974	40.5794	165	PV-744	Charcoal	35500	1550	41690	38610	43216	36661	40143		Conventional	Layer 2	Cultural layer	Late Paleolithic Period	Cave	Rejected	1-Sigma>400y	Zhang et al.2010
Xiaogushan	North	Liaoning, Haicheng	122.974	40.5794	165	PV-743	Charcoal	34750	990	40558	38324	41540	36970	39356		Conventional	Layer 2	Cultural layer	Late Paleolithic Period	Cave	Rejected	1-Sigma>400y	Zhang et al.2010
Xiaogushan	North	Liaoning, Haicheng	122.974	40.5794	165	PV-742	Bone	31270	640	35870	34610	36635	34027	35266		Conventional	Layer 2	Cultural layer	Late Paleolithic Period	Cave	Rejected	1-Sigma>400y	Zhang et al.2010
Xiaogushan	North	Liaoning, Haicheng	122.974	40.5794	165	BA07860	Charcoal	40365	240	44239	43655	44488	43386	43946		AMS	Layer 2	Cultural layer	Late Paleolithic Period	Cave			Zhang et al.2010
Santang	North	Liaoning, Wafangdian	121.46	39.59	55	BK90076	Shell	4125	50	4811	4569	4827	4523	4665		Conventional	T203③	Cultural layer		Open-air settlement	Rejected	Dated on inappropriate materials	Radiocarbon laboratory of Peking University.1996
Wutun	North	Liaoning, Zhuanghe	123.23	39.73	74	BK90077	Charcoal	4465	60	5282	4977	5301	4882	5119		Conventional	T6②C	Cultural layer		Open-air settlement			Radiocarbon laboratory of Peking University.1996
Wutun	North	Liaoning, Zhuanghe	123.23	39.73	74	BK90078	Charcoal and sludge	5640	70	6491	6320	6619	6295	6426		Conventional	F4	House site		Open-air settlement	Rejected	Dated on inappropriate materials	Radiocarbon laboratory of Peking University.1996
Xinle	North	Liaoning, Shenyang	123.415	41.8467	56	ZK-0267	Charcoal	5970	120	6965	6660	7160	6532	6819		Conventional	H2	Ash pit	Xinle Culture	Open-air settlement			Institute of Archaeology, Chinese Academy of Social Sciences.1991
Xinle	North	Liaoning, Shenyang	123.415	41.8467	56	ZK-0667	Charcoal	6430	150	7482	7177	7591	6996	7338		Conventional	T1F2103	House site	Xinle Culture	Open-air settlement			Institute of Archaeology, Chinese Academy of Social Sciences.1991
Xinle	North	Liaoning, Shenyang	123.415	41.8467	56	BK78054	Charcoal	5980	95	6940	6694	7156	6569	6826		Conventional	T1F2	House site	Xinle Culture	Open-air settlement			Institute of Archaeology, Chinese Academy of Social Sciences.1991
Xinle	North	Liaoning, Shenyang	123.415	41.8467	56	WB79-05	Charcoal	6160	95	7174	6930	7265	6797	7055		Conventional	T1F2	House site	Xinle Culture	Open-air settlement			Institute of Archaeology, Chinese Academy of Social Sciences.1991
Sujiatun	North	Liaoning, Shenyang	123.333	41.6667	37	ZK-0668	Wood	3250	85	3568	3387	3692	3255	3483		Conventional	T1	Trench		Open-air settlement			Institute of Archaeology, Chinese Academy of Social Sciences.1991
Sujiatun	North	Liaoning, Shenyang	123.333	41.6667	37	WB79-03	Wood	3040	80	3360	3084	3441	2999	3232		Conventional		Sacrifice delve		Open-air settlement			Institute of Archaeology, Chinese Academy of Social Sciences.1991
Sujiatun	North	Liaoning, Shenyang	123.333	41.6667	37	BK78055	Wood	3980	70	4566	4297	4800	4184	4449		Conventional		Sacrifice delve		Open-air settlement			Institute of Archaeology, Chinese Academy of Social Sciences.1991
Qingshuitai	North	Liaoning, Shenyang	123.633	42.033	86	ZK-0669	Charcoal	1190	80	1234	999	1278	962	1117		Conventional				Open-air settlement			Institute of Archaeology, Chinese Academy of Social Sciences.1991
Qingshuitai	North	Liaoning, Shenyang	123.633	42.033	86	WB79-04	Wood	1020	70	1049	800	1170	748	934		Conventional				Open-air settlement			Institute of Archaeology, Chinese Academy of Social Sciences.1991
Shunshantun	North	Liaoning, Kangping	123.332	42.7377	104	ZK-0604	Charcoal	3260	90	3579	3385	3702	3252	3495		Conventional	F1	House site	Lower Xiajiadian Culture	Open-air settlement			Institute of Archaeology, Chinese Academy of Social Sciences.1991
Shunshantun	North	Liaoning, Kangping	123.332	42.7377	104	BK77059	Charcoal	2880	90	3144	2882	3319	2786	3020		Conventional	F2② kitchen range		Upper Xiajiadian Culture	Open-air settlement			Institute of Archaeology, Chinese Academy of Social Sciences.1991
Xinpingzi	North	Liaoning, Shenyang	123.417	41.8	47	BK78056	Charcoal	1690	80	1710	1524	1812	1410	1602		Conventional				Open-air settlement			Institute of Archaeology, Chinese Academy of Social Sciences.1991
Qianyangdong	North	Liaoning, Donggou	124.1	39.8	7	BK82067	Charcoal	18090	320	22327	21555	22589	21043	21901		Conventional		Cave	Late Paleolithic Period	Cave			Institute of Archaeology, Chinese Academy of Social Sciences.1991
Donggouhouwa	North	Liaoning, Donggou	123.931	39.9755	7	BK84001	Charcoal	5260	150	6267	5905	6317	5662	6044		Conventional	ⅡT17④	Cultural layer	Lower Houwa Culture	Open-air settlement			Institute of Archaeology, Chinese Academy of Social Sciences.1991
Donggouhouwa	North	Liaoning, Donggou	123.931	39.9755	7	BK84002	Charcoal	5440	110	6392	6021	6442	5945	6222		Conventional	ⅡT9④	Cultural layer	Lower Houwa Culture	Open-air settlement			Institute of Archaeology, Chinese Academy of Social Sciences.1991
Donggouhouwa	North	Liaoning, Donggou	123.931	39.9755	7	BK84003	Charcoal	5370	120	6280	6005	6398	5916	6143		Conventional	ⅡT18④	Cultural layer	Lower Houwa Culture	Open-air settlement			Institute of Archaeology, Chinese Academy of Social Sciences.1991
Donggouhouwa	North	Liaoning, Donggou	123.931	39.9755	7	BK84004	Charcoal	5400	180	6393	5947	6601	5749	6177		Conventional	ⅣT1④	Cultural layer	Lower Houwa Culture	Open-air settlement			Institute of Archaeology, Chinese Academy of Social Sciences.1991
Donggouhouwa	North	Liaoning, Donggou	123.931	39.9755	7	BK84094	Charcoal	5360	90	6274	6009	6300	5937	6136		Conventional	ⅢT4④	Cultural layer	Lower Houwa Culture	Open-air settlement			Institute of Archaeology, Chinese Academy of Social Sciences.1991
Donggouhouwa	North	Liaoning, Donggou	123.931	39.9755	7	BK84095	Charcoal	4340	90	5212	4828	5290	4650	4946		Conventional	ⅢT9②	Cultural layer	Lower Houwa Culture	Open-air settlement			Institute of Archaeology, Chinese Academy of Social Sciences.1991
Chahai	North	Liaoning, Fuxin	121.78	42.16	261	ZK-2138	Charcoal	6730	95	7671	7510	7753	7432	7594		Conventional	T1F1	House site	Neolithic Period	Open-air settlement			Institute of Archaeology, Chinese Academy of Social Sciences.1991
Chahai	North	Liaoning, Fuxin	121.78	42.16	261	BA93001	Unknown	7145	150	8160	7836	8305	7679	7973		AMS			Neolithic Period	Open-air settlement	Rejected	Dated on inappropriate materials	Gideon Shelach.2000
Dandong	North	Liaoning, Benxi	124.133	40.2667	218	ZK-2164	Charcoal	2900	55	3141	2957	3206	2878	3038		Conventional	D1②M7	Grave		Grave			Institute of Archaeology, Chinese Academy of Social Sciences.1991
Dandong	North	Liaoning, Benxi	124.133	40.2667	218	ZK-2165	Charcoal	3000	55	3322	3077	3349	3005	3183		Conventional	D1③M11	Grave		Grave			Institute of Archaeology, Chinese Academy of Social Sciences.1991
Dandong	North	Liaoning, Benxi	124.133	40.2667	218	ZK-2166	Charcoal	3030	60	3341	3159	3379	3060	3226		Conventional	D1③M14	Grave		Grave			Institute of Archaeology, Chinese Academy of Social Sciences.1991
Dandong	North	Liaoning, Benxi	124.133	40.2667	218	ZK-2167	Charcoal	3480	65	3836	3647	3905	3580	3754		Conventional	D1③M52	Grave		Grave			Institute of Archaeology, Chinese Academy of Social Sciences.1991
Jinbiansicun	North	Liaoning, Benxi	124.35	41.35	215	ZK-2245	Charcoal	3630	80	4082	3842	4215	3710	3951		Conventional	②M1	Grave		Cave			Institute of Archaeology, Chinese Academy of Social Sciences.1991
Miaohoushan	North	Liaoning, Benxi	124.131	41.221	340	PV-0265	Charcoal	3200	80	3557	3353	3610	3227	3426		Conventional	Cave B M8	Grave		Cave			Institute of Archaeology, Chinese Academy of Social Sciences.1991
Miaohoushan	North	Liaoning, Benxi	124.131	41.221	340	PV-0266	Charcoal	3530	80	3908	3696	4075	3610	3811		Conventional	Cave B③	Cultural layer		Cave			Institute of Archaeology, Chinese Academy of Social Sciences.1991
Miaohoushan	North	Liaoning, Benxi	124.131	41.221	340	PV-0363	Wild ox bones	23880	570	28553	27556	29295	27122	28075		Conventional	Cave A			Cave	Rejected	1-Sigma>400y	Institute of Archaeology, Chinese Academy of Social Sciences.1991
Miaohoushan	North	Liaoning, Benxi	124.131	41.221	340	PV-0366	Bear bones	27240	680	32046	30686	33156	30080	31357		Conventional	Cave B			Cave	Rejected	1-Sigma>400y	Institute of Archaeology, Chinese Academy of Social Sciences.1991
Dongwaizidong	North	Liaoning, Benxi	123.75	41.3	307	WB84-23	Charcoal	2930	70	3171	2970	3325	2878	3081		Conventional	DM7	Grave		Cave			Institute of Archaeology, Chinese Academy of Social Sciences.1991
Laohudong	North	Liaoning, Benxi	123.93	41.37	301	ZK-2891	Charcoal	3047	77	3361	3161	3441	3005	3242		Conventional	M11	Grave	Shang and Zhou Dynasty	Cave			Institute of Archaeology, Chinese Academy of Social Sciences.1997
Laohudong	North	Liaoning, Benxi	123.93	41.37	301	ZK-2892	Charcoal	2437	101	2699	2357	2754	2310	2524		Conventional	M22	Grave	Zhou Dynasty	Cave			Institute of Archaeology, Chinese Academy of Social Sciences.1997
Laohudong	North	Liaoning, Benxi	123.93	41.37	301	ZK-2894	Charcoal	3038	80	3358	3084	3441	2998	3229		Conventional	M42	Grave	Shang and Zhou Dynasty	Cave			Institute of Archaeology, Chinese Academy of Social Sciences.1997
Wanliu	North	Liaoning, Faku	123.154	42.3198	76	ZK-2267	Charcoal	3060	85	3375	3161	3449	3005	3254		Conventional	ⅡT8②H3	Ash pit		Open-air settlement			Institute of Archaeology, Chinese Academy of Social Sciences.1997
Wanliu	North	Liaoning, Faku	123.154	42.3198	76	ZK-2268	Charcoal	3000	75	3330	3071	3365	2969	3180		Conventional	ⅡT8③H4	Ash pit		Open-air settlement			Institute of Archaeology, Chinese Academy of Social Sciences.1997
Pinganbu	North	Liaoning, Zhangwu	122.51	42.4775	100	ZK-2405	Human bones	2690	100	2943	2736	3072	2491	2817		Conventional	T320②M3010	Grave	Gaotaishan Culture	Open-air settlement			Institute of Archaeology, Chinese Academy of Social Sciences.1997
Pinganbu	North	Liaoning, Zhangwu	122.51	42.4775	100	ZK-2406	Human bones	2900	100	3172	2886	3335	2793	3047		Conventional	T320③M3011	Grave	Gaotaishan Culture	Open-air settlement			Institute of Archaeology, Chinese Academy of Social Sciences.1997
Pinganbu	North	Liaoning, Zhangwu	122.51	42.4775	100	ZK-2407	Charcoal	3340	90	3688	3460	3828	3387	3582		Conventional	T105⑤H1033	Ash pit	Gaotaishan Culture	Open-air settlement			Institute of Archaeology, Chinese Academy of Social Sciences.1997
Pinganbu	North	Liaoning, Zhangwu	122.51	42.4775	100	ZK-2408	Charcoal	5500	85	6400	6211	6483	6021	6300		Conventional	T316②H3058	Ash pit	Neolithic Period	Open-air settlement			Institute of Archaeology, Chinese Academy of Social Sciences.1997
Zhangjiabu	North	Liaoning, Kuandian	124.551	40.6174	174	BK85031	Charcoal and ash	10190	120	12114	11510	12386	11358	11863		Conventional	Cave ②		Late Paleolithic Period	Cave			Institute of Archaeology, Chinese Academy of Social Sciences.1991
Gulongshan	North	Liaoning, Fuzhou	122.015	39.6932	96	PV-0225	Bone	17090	240	20930	20307	21292	20032	20630		Conventional			Late Paleolithic Period	Cave			Institute of Archaeology, Chinese Academy of Social Sciences.1991
Gaotaishan	North	Liaoning, Xinmin	122.867	42.05	35	BK77018	Charcoal	3270	90	3590	3392	3719	3255	3505		Conventional	T1H1	Ash pit	Gaotaishan Culture	Open-air settlement			Institute of Archaeology, Chinese Academy of Social Sciences.1991
Heping	North	Liaoning, Shenyang	123.417	41.8	46	WB79-01	Wood	3740	90	4239	3973	4407	3885	4105		Conventional				Open-air settlement	Rejected	Weak association with human occupation	Institute of Archaeology, Chinese Academy of Social Sciences.1991
Laoshantou	North	Liaoning, Kangping	123.563	42.7098	80	ZK-2537	Charcoal	1380	90	1378	1185	1520	1075	1298		Conventional	90KLT14②	Cultural layer		Open-air settlement			Institute of Archaeology, Chinese Academy of Social Sciences.1992
Laoshantou	North	Liaoning, Kangping	123.563	42.7098	80	ZK-2538	Charcoal	2360	80	2686	2312	2715	2160	2429		Conventional	90KLT13③H10	Ash pit		Open-air settlement			Institute of Archaeology, Chinese Academy of Social Sciences.1992
Anzhangzi	North	Liaoning, Kazuo	119.466	41.0311	556	ZK-3076	Bone	12482	157	14988	14320	15206	14101	14658		Conventional	Layer 3	Cave	Late Paleolithic Period	Open-air settlement			Institute of Archaeology, Chinese Academy of Social Sciences.2001
Shahezi	North	Liaoning, Shenyang	123.409	41.8445	55	WB79-02	Wood	7130	100	8043	7837	8171	7752	7954		Conventional				Open-air settlement	Rejected	Weak association with human occupation	Institute of Archaeology, Chinese Academy of Social Sciences.1991
Beigouxishan	North	Liaoning, Xiuyan	123.27	40.29	82	BK87116	Charcoal	4380	110	5270	4844	5318	4647	5008		Conventional	T3②	Cultural layer	Beigouxishan Type	Open-air settlement			Yuan et al.1994
Beigouxishan	North	Liaoning, Xiuyan	123.27	40.29	82	BK87117	Charcoal	4805	100	5644	5332	5738	5314	5525		Conventional	T3②	Cultural layer	Beigouxishan Type	Open-air settlement			Yuan et al.1994
Beigou	North	Liaoning, Xiuyan	123.27	40.29	82	BK89023	Charcoal	3625	65	4072	3847	4147	3725	3943		Conventional	F1	House site	Beigou Type	Open-air settlement			Yuan et al.1994
Changxing	North	Liaoning, Xiuyan	123.26	40.29	83	BK90110	Charcoal	1105	50	1062	958	1174	930	1019		Conventional	T12②	Cultural layer		Open-air settlement			Radiocarbon laboratory of Peking University.1996
Xiangyangling	North	Liaoning, Yixian	121.25	41.48	80	BK92074	Charcoal	2870	60	3074	2885	3172	2850	2998		Conventional	H72	Ash pit	Weiyingzi Cuture	Open-air settlement			Radiocarbon laboratory of Peking University.1996
Ganfanguo	North	Jilin, Linjiang	127.312	41.6296	828	ZK-3086	Charcoal	1267	42	1269	1179	1287	1080	1214		Conventional	F1	House site		Mine site			Institute of Archaeology, Chinese Academy of Social Sciences.2001
Linjiang ancient copper mine site	North	Jilin, Linjiang	127.309	41.6371	835	ZK-3107	Wood	1223	53	1236	1070	1281	1006	1151		Conventional	Ore hole 2		Bohai State	Mine site			Institute of Archaeology, Chinese Academy of Social Sciences.2001
Dabusupao	North	Jilin, Qian'an	123.6	44.8	135	WB83-08	Charcoal	2640	75	2859	2714	2945	2491	2764		Conventional	M?	Grave		Grave			Institute of Archaeology, Chinese Academy of Social Sciences.1991
Xingxingshao	North	Jilin, Yongji	126.117	43.6667	342	ZK-0679-0	Human bones	2970	100	3324	2995	3376	2877	3135		Conventional	C M21	Grave	Xituanshan Culture	Grave			Institute of Archaeology, Chinese Academy of Social Sciences.1991
Dahaimeng	North	Jilin, Yongji	126.33	44.5	167	ZK-0808	Charcoal	1540	85	1525	1358	1607	1296	1444		Conventional	T1	Trench	Bohai State	Open-air settlement			Institute of Archaeology, Chinese Academy of Social Sciences.1991
Dahaimeng	North	Jilin, Yongji	126.33	44.5	167	ZK-0809	Charcoal	1460	70	1411	1296	1525	1280	1365		Conventional	T1	Trench	Bohai State	Open-air settlement			Institute of Archaeology, Chinese Academy of Social Sciences.1991
Dahaimeng	North	Jilin, Yongji	126.33	44.5	167	ZK-0807-0	Human bones	2370	90	2696	2316	2723	2159	2446		Conventional	T8M5	Grave		Open-air settlement			Institute of Archaeology, Chinese Academy of Social Sciences.1991
Dahaimeng	North	Jilin, Yongji	126.33	44.5	167	ZK-0093	Charcoal	2100	75	2295	1951	2308	1900	2082		Conventional	Layer 3	Cultural layer	Xituanshan Culture	Open-air settlement			Institute of Archaeology, Chinese Academy of Social Sciences.1991
Dahaimeng	North	Jilin, Yongji	126.33	44.5	167	WB81-08	Charcoal	2520	70	2743	2491	2751	2379	2585		Conventional	T1K-1	House floor		Open-air settlement			Institute of Archaeology, Chinese Academy of Social Sciences.1991
Dahaimeng	North	Jilin, Yongji	126.33	44.5	167	ZK-1195	Deer bones	2660	75	2859	2735	2955	2500	2785		Conventional	③F1	House site	Xituanshan Culture	Open-air settlement			Institute of Archaeology, Chinese Academy of Social Sciences.1991
Dahaimeng	North	Jilin, Yongji	126.33	44.5	167	ZK-1196	Human bones	1010	75	1045	797	1071	738	922		Conventional	T10M19	Grave	Bohai State	Open-air settlement			Institute of Archaeology, Chinese Academy of Social Sciences.1991
Donglianggang	North	Jilin, Yongji	126.56	43.6051	313	ZK-1197	Human bones	2420	100	2699	2351	2750	2188	2506		Conventional	M1	Grave	Chunqiu Period	Open-air settlement			Institute of Archaeology, Chinese Academy of Social Sciences.1991
Chaliba	North	Jilin, Yongji	126.483	44.1833	172	ZK-2248	Charcoal	1500	95	1520	1309	1609	1267	1409		Conventional	T2006①M10	Grave	Bohai State	Grave			Institute of Archaeology, Chinese Academy of Social Sciences.1991
Wangtun	North	Jilin, Yongji	126.485	44.1685	173	ZK-2339	Charcoal	2730	85	2924	2755	3065	2725	2848		Conventional	F1	House site	Xituanshan Culture	Open-air settlement			Institute of Archaeology, Chinese Academy of Social Sciences.1991
Wanfabozi	North	Jilin, Tonghua	125.93	41.6934	432	ZK-2971	Charcoal	2566	57	2756	2505	2781	2463	2632		Conventional	F3	House site		Open-air settlement			Institute of Archaeology, Chinese Academy of Social Sciences.2000
Wanfabozi	North	Jilin, Tonghua	125.93	41.6934	432	ZK-2972	Charcoal	2523	89	2745	2490	2760	2357	2583		Conventional	F16	House site		Open-air settlement			Institute of Archaeology, Chinese Academy of Social Sciences.2000
Houshishan	North	Jilin, Jilin	126.535	43.9645	208	ZK-0779	Human bones	2270	90	2358	2146	2685	2005	2264		Conventional	ⅡT1②M2	Grave	Xituanshan Culture	Open-air settlement			Institute of Archaeology, Chinese Academy of Social Sciences.1991
Houshishan	North	Jilin, Jilin	126.535	43.9645	208	ZK-0780	Charcoal	2910	100	3206	2895	3342	2799	3060		Conventional	ⅡT2③	Cultural layer	Xituanshan Culture	Open-air settlement			Institute of Archaeology, Chinese Academy of Social Sciences.1991
Houshishan	North	Jilin, Jilin	126.535	43.9645	208	ZK-0781	Human bones	2210	70	2315	2150	2350	2012	2217		Conventional	ⅡM34	Grave	Xituanshan Culture	Open-air settlement			Institute of Archaeology, Chinese Academy of Social Sciences.1991
Houshishan	North	Jilin, Jilin	126.535	43.9645	208	BK79060	Charcoal	2700	200	3103	2494	3340	2347	2826		Conventional	ⅡT1F5	House site	Xituanshan Culture	Open-air settlement			Institute of Archaeology, Chinese Academy of Social Sciences.1991
Houshishan	North	Jilin, Jilin	126.535	43.9645	208	BK79061	Charcoal	2940	120	3321	2945	3380	2795	3099		Conventional	ⅡT2③F6	House site	Xituanshan Culture	Open-air settlement			Institute of Archaeology, Chinese Academy of Social Sciences.1991
Houshishan	North	Jilin, Jilin	126.535	43.9645	208	WB81-04	Charcoal	2360	75	2681	2316	2713	2162	2426		Conventional	ⅡT1F1	House site	Xituanshan Culture	Open-air settlement			Institute of Archaeology, Chinese Academy of Social Sciences.1991
Houshishan	North	Jilin, Jilin	126.535	43.9645	208	WB81-05	Charcoal	2620	70	2847	2546	2876	2489	2744		Conventional	M17	Grave	Xituanshan Culture	Open-air settlement			Institute of Archaeology, Chinese Academy of Social Sciences.1991
Houshishan	North	Jilin, Jilin	126.535	43.9645	208	WB81-06	Charcoal	2600	70	2788	2505	2860	2465	2715		Conventional	ⅠT1F1	House site	Xituanshan Culture	Open-air settlement			Institute of Archaeology, Chinese Academy of Social Sciences.1991
Houshishan	North	Jilin, Jilin	126.535	43.9645	208	WB81-07	Charcoal	2520	75	2743	2491	2752	2377	2584		Conventional	ⅡF2	House site	Xituanshan Culture	Open-air settlement			Institute of Archaeology, Chinese Academy of Social Sciences.1991
Changsheshan	North	Jilin, Jilin	126.533	43.95	186	ZK-0096	Charcoal	2270	75	2351	2157	2488	2060	2256		Conventional			Xituanshan Culture	Open-air settlement			Institute of Archaeology, Chinese Academy of Social Sciences.1991
Paoziyanqianshan	North	Jilin, Jilin	126.55	43.9245	210	ZK-1198	Charcoal	2600	75	2790	2502	2868	2438	2708		Conventional	F2	House site	Xituanshan Culture	Open-air settlement			Institute of Archaeology, Chinese Academy of Social Sciences.1991
Maoershan	North	Jilin, Jilin	126.627	43.8478	212	ZK-2052	Wood	1990	70	2040	1866	2143	1742	1948		Conventional	M1	Grave	Han Dynasty	Grave			Institute of Archaeology, Chinese Academy of Social Sciences.1991
Maoershan	North	Jilin, Jilin	126.627	43.8478	212	ZK-2054	Wood	2060	70	2121	1945	2302	1872	2033		Conventional	M3	Grave	Han Dynasty	Grave			Institute of Archaeology, Chinese Academy of Social Sciences.1991
Maoershan	North	Jilin, Jilin	126.627	43.8478	212	ZK-2342	Wood	1560	75	1533	1381	1605	1308	1458		Conventional	M2	Grave	Han Dynasty	Grave			Institute of Archaeology, Chinese Academy of Social Sciences.1991
Maoershan	North	Jilin, Jilin	126.627	43.8478	212	ZK-2343	Wood	1950	55	1969	1826	2037	1736	1901		Conventional	M12	Grave	Han Dynasty	Grave			Institute of Archaeology, Chinese Academy of Social Sciences.1991
Maoershan	North	Jilin, Jilin	126.627	43.8478	212	ZK-2353	Wood	2070	70	2125	1948	2303	1878	2045		Conventional	M5	Grave	Han Dynasty	Grave			Institute of Archaeology, Chinese Academy of Social Sciences.1991
Maoershan	North	Jilin, Jilin	126.627	43.8478	212	ZK-2912	Wood	1762	74	1779	1569	1865	1535	1682		Conventional	M18	Grave	Weijin Dynasties	Grave			Institute of Archaeology, Chinese Academy of Social Sciences.1997
Maoershan	North	Jilin, Jilin	126.627	43.8478	212	ZK-2913	Wood	1809	92	1861	1619	1945	1535	1737		Conventional	M18	Grave	Weijin Dynasties	Grave			Institute of Archaeology, Chinese Academy of Social Sciences.1997
Maoershan	North	Jilin, Jilin	126.627	43.8478	212	ZK-2914	Wood	1761	89	1808	1568	1891	1420	1682		Conventional	M5	Grave	Han Dynasty	Grave			Institute of Archaeology, Chinese Academy of Social Sciences.1997
Maoershan	North	Jilin, Jilin	126.627	43.8478	212	ZK-2915	Wood	1846	93	1886	1630	1988	1562	1776		Conventional	M11	Grave		Grave			Institute of Archaeology, Chinese Academy of Social Sciences.1997
Dongshan	North	Jilin, Liudian	126.88	43.1423	319	ZK-0805	Charcoal	2350	90	2686	2185	2715	2155	2416		Conventional	M6	Grave		Grave			Institute of Archaeology, Chinese Academy of Social Sciences.1991
Liutingdong	North	Jilin, Yanji	129.583	42.7667	343	ZK-0674	Charcoal	3070	90	3383	3161	3461	3000	3264		Conventional	F1	House site		Open-air settlement			Institute of Archaeology, Chinese Academy of Social Sciences.1991
Jingu	North	Jilin, Yanji	129.6	42.6667	493	WB81-09	Birch bark	2620	70	2847	2546	2876	2489	2744		Conventional	B F1	House floor		Open-air settlement			Institute of Archaeology, Chinese Academy of Social Sciences.1991
Jingu	North	Jilin, Yanji	129.6	42.6667	493	WB81-10	Birch bark	2470	80	2711	2460	2734	2358	2553		Conventional	B M6	Grave		Open-air settlement			Institute of Archaeology, Chinese Academy of Social Sciences.1991
Jingu	North	Jilin, Yanji	129.6	42.6667	493	WB81-11	Birch bark	2390	80	2694	2340	2731	2208	2468		Conventional	B M7	Grave		Open-air settlement			Institute of Archaeology, Chinese Academy of Social Sciences.1991
Jingu	North	Jilin, Yanji	129.6	42.6667	493	WB81-12	Charcoal	3890	85	4423	4160	4530	4009	4313		Conventional	A F4	House site		Open-air settlement			Institute of Archaeology, Chinese Academy of Social Sciences.1991
Jingu	North	Jilin, Yanji	129.6	42.6667	493	WB81-13	Charcoal	3910	105	4514	4158	4797	3991	4338		Conventional	A F4	House site		Open-air settlement			Institute of Archaeology, Chinese Academy of Social Sciences.1991
Jingu	North	Jilin, Yanji	129.6	42.6667	493	WB81-14	Charcoal	3990	85	4779	4295	4813	4161	4467		Conventional	A F3	House site		Open-air settlement			Institute of Archaeology, Chinese Academy of Social Sciences.1991
Jingu	North	Jilin, Yanji	129.6	42.6667	493	ZK-0675	Wood	3180	155	3584	3184	3825	2976	3395		Conventional	M?	Grave		Open-air settlement			Institute of Archaeology, Chinese Academy of Social Sciences.1991
Jingu	North	Jilin, Yanji	129.6	42.6667	493	ZK-0785	Charcoal	4340	100	5260	4825	5298	4630	4950		Conventional	F1	House site		Open-air settlement			Institute of Archaeology, Chinese Academy of Social Sciences.1991
Dasu	North	Jilin, Yanji	129.57	42.4102	267	ZK-0784	Charcoal	2220	70	2322	2153	2352	2045	2223		Conventional	②F?	House site		Open-air settlement			Institute of Archaeology, Chinese Academy of Social Sciences.1991
Xinguang	North	Jilin, Yanji	129.561	42.867	309	ZK-2340	Charcoal	2320	80	2465	2160	2700	2145	2349		Conventional	F3	House site		Open-air settlement			Institute of Archaeology, Chinese Academy of Social Sciences.1991
Hedongtun	North	Jilin, Wangqing	129.668	43.4302	285	ZK-0569	Crops	2030	80	2109	1896	2301	1818	1997		Conventional				Open-air settlement			Institute of Archaeology, Chinese Academy of Social Sciences.1991
Daliudaogou	North	Jilin, Hunchun	131.005	43.1264	247	ZK-0281	Charcoal	2070	100	2153	1899	2315	1827	2051		Conventional	T2B②F2	House site		Open-air settlement			Institute of Archaeology, Chinese Academy of Social Sciences.1991
Daliudaogou	North	Jilin, Hunchun	131.005	43.1264	247	ZK-0282	Charcoal	2160	75	2306	2059	2339	1989	2161		Conventional	T2C②F2	House site		Open-air settlement			Institute of Archaeology, Chinese Academy of Social Sciences.1991
Daliudaogou	North	Jilin, Hunchun	131.005	43.1264	247	ZK-0283	Charcoal	2120	60	2292	2001	2308	1949	2103		Conventional	T3B②F3	House site		Open-air settlement			Institute of Archaeology, Chinese Academy of Social Sciences.1991
Hunchun Nanshan Cemetery	North	Jilin, Hunchun	130.35	42.9	81	ZK-2277	Charcoal	2890	75	3145	2925	3238	2805	3029		Conventional	F1	House site		Grave			Institute of Archaeology, Chinese Academy of Social Sciences.1991
Hunchun Beishan Cemetery	North	Jilin, Hunchun	130.35	42.9	81	ZK-2278	Human bones	1580	80	1552	1389	1690	1310	1474		Conventional	M18	Grave		Grave			Institute of Archaeology, Chinese Academy of Social Sciences.1991
Hanshu	North	Jilin, Da'an	124.021	45.6921	129	BK78001	Charcoal	2310	100	2485	2154	2713	2114	2341		Conventional	F5	House site		Open-air settlement			Institute of Archaeology, Chinese Academy of Social Sciences.1991
Changchuan	North	Jilin, Ji'an	126.344	41.2456	229	BK80023	Wood	1800	80	1822	1620	1896	1549	1727		Conventional	M1	Grave		Grave			Institute of Archaeology, Chinese Academy of Social Sciences.1991
Wandushan	North	Jilin, Ji'an	126.159	41.1647	423	ZK-3193	Charcoal	1528	35	1518	1366	1524	1348	1419		Conventional		Watchtower		Open-air settlement			Institute of Archaeology, Chinese Academy of Social Sciences.2005
Wandushan	North	Jilin, Ji'an	126.159	41.1647	423	ZK-3194	Charcoal	1473	36	1389	1320	1476	1298	1359		Conventional	T4032	Door 2		Open-air settlement			Institute of Archaeology, Chinese Academy of Social Sciences.2005
Wandushan	North	Jilin, Ji'an	126.159	41.1647	423	ZK-3195	Charcoal	1411	39	1340	1294	1381	1281	1320		Conventional	T906③	Palace		Open-air settlement			Institute of Archaeology, Chinese Academy of Social Sciences.2005
Wandushan	North	Jilin, Ji'an	126.159	41.1647	423	ZK-3196	Charcoal	1501	59	1516	1320	1524	1304	1396		Conventional	T404③	Palace		Open-air settlement			Institute of Archaeology, Chinese Academy of Social Sciences.2005
Qingshan	North	Jilin, Qianguo	124.328	45.285	129	ZK-1374	Human bones	8840	115	10152	9742	10199	9564	9912		Conventional	③M1	Grave		Open-air settlement			Institute of Archaeology, Chinese Academy of Social Sciences.1991
Bashan	North	Jilin, Baicheng	122.794	45.5809	152	ZK-1375	Human bones	4730	80	5583	5327	5603	5309	5464		Conventional	②M1	Grave		Grave			Institute of Archaeology, Chinese Academy of Social Sciences.1991
Bashan	North	Jilin, Baicheng	122.794	45.5809	152	ZK-1376	Human bones	4500	95	5305	4982	5447	4865	5144		Conventional	②M4	Grave		Grave			Institute of Archaeology, Chinese Academy of Social Sciences.1991
Huangjiaweizi	North	Jilin, Zhenlai	123.542	46.2326	133	ZK-2078	Shell	10290	140	12387	11823	12557	11409	12069		Conventional	③H1	Ash pit	Late Paleolithic Period	Open-air settlement	Rejected	Dated on inappropriate materials	Institute of Archaeology, Chinese Academy of Social Sciences.1991
Xiangyangnangang	North	Jilin, Zhenlai	123.487	46.1779	162	ZK-2081	Human bones	2260	75	2348	2156	2463	2055	2246		Conventional	ⅣM3	Grave		Open-air settlement			Institute of Archaeology, Chinese Academy of Social Sciences.1991
Taipingnangang	North	Jilin, Zhenlai	123.5	46.1667	138	ZK-2079	Shell	5020	85	5890	5660	5918	5602	5768		Conventional	ⅢF1	House site		Open-air settlement	Rejected	Dated on inappropriate materials	Institute of Archaeology, Chinese Academy of Social Sciences.1991
Yuanbaogou	North	Jilin, Nong'an	124.908	44.3434	190	ZK-2080	Animal bones	5330	145	6276	5949	6406	5752	6108		Conventional	H5	Ash pit		Open-air settlement			Institute of Archaeology, Chinese Academy of Social Sciences.1991
Zuojiashan	North	Jilin, Nong'an	125.213	44.4477	177	BK85060	Charred bones	4250	80	4950	4626	5036	4530	4789		Conventional	H17	Ash pit	Zuojiashan Ⅲ Culture	Open-air settlement			Institute of Archaeology, Chinese Academy of Social Sciences.1991
Zuojiashan	North	Jilin, Nong'an	125.213	44.4477	177	BK85061	Clamshell	5930	80	6877	6665	6965	6553	6762		Conventional	T11③	Cultural layer	Zuojiashan Ⅰ Culture	Open-air settlement	Rejected	Dated on inappropriate materials	Institute of Archaeology, Chinese Academy of Social Sciences.1991
Baoshan	North	Jilin, Dongfeng	125.369	42.4645	427	ZK-2250	Charcoal	2470	75	2711	2460	2729	2358	2553		Conventional	ⅡT101④	Cultural layer	Warring States Period	Open-air settlement			Institute of Archaeology, Chinese Academy of Social Sciences.1991
Shidawang	North	Jilin, Dongfeng	125.5	42.6	352	ZK-2669	Charcoal	2264	61	2346	2160	2420	2116	2245		Conventional	F2	House site		Open-air settlement			Institute of Archaeology, Chinese Academy of Social Sciences.1993
Yangcaogou	North	Jilin, Yitong	125.132	43.3252	266	ZK-2670	Charcoal	4614	63	5466	5091	5576	5053	5352		Conventional	F5	House site		Open-air settlement			Institute of Archaeology, Chinese Academy of Social Sciences.1993
Yangcaogou	North	Jilin, Yitong	125.132	43.3252	266	ZK-2671	Charcoal	3772	68	4245	3993	4407	3973	4149		Conventional	F5	House site		Open-air settlement			Institute of Archaeology, Chinese Academy of Social Sciences.1993
Yangcaogou	North	Jilin, Yitong	125.132	43.3252	266	ZK-2672	Charcoal	4716	75	5580	5325	5591	5311	5452		Conventional	G1	Ditch		Open-air settlement			Institute of Archaeology, Chinese Academy of Social Sciences.1993
Tuchengzi	North	Jilin, Fuyu	124.808	44.8862	193	ZK-2673	Human bones	269	79	463	...	503	...	322		Conventional	M7	Grave		Open-air settlement			Institute of Archaeology, Chinese Academy of Social Sciences.1993
Xingcheng	North	Jilin, Helong	129.317	42.7667	323	ZK-2251	Charcoal	4200	90	4849	4586	4964	4446	4717		Conventional	A①F1	House site		Open-air settlement			Institute of Archaeology, Chinese Academy of Social Sciences.1991
Xingcheng	North	Jilin, Helong	129.317	42.7667	323	ZK-2252	Charcoal	3480	95	3873	3635	4061	3483	3756		Conventional	B①F3	House site		Open-air settlement			Institute of Archaeology, Chinese Academy of Social Sciences.1991
Xingcheng	North	Jilin, Helong	129.317	42.7667	323	ZK-2253	Charcoal	3410	95	3827	3564	3905	3446	3669		Conventional	A①F7	House site		Open-air settlement			Institute of Archaeology, Chinese Academy of Social Sciences.1991
Xingcheng	North	Jilin, Helong	129.317	42.7667	323	ZK-2352	Charcoal	4050	95	4802	4421	4831	4295	4560		Conventional	AF3	House site		Open-air settlement			Institute of Archaeology, Chinese Academy of Social Sciences.1991
Zhoujiayoufang	North	Jilin, Yushu	126.276	45.1013	142	WB78-05	Wood	25980	735	30870	29459	31370	28659	30116		Conventional	Ⅳ(12)-6.5m	Cultural layer	Late Paleolithic Period	Open-air settlement	Rejected	1-Sigma>400y	Institute of Archaeology, Chinese Academy of Social Sciences.1991
Zhoujiayoufang	North	Jilin, Yushu	126.276	45.1013	142	WB78-06	Wood	6860	85	7786	7616	7922	7573	7706		Conventional	Ⅱ(12)-6.5m	Cultural layer		Open-air settlement			Institute of Archaeology, Chinese Academy of Social Sciences.1991
Zhoujiayoufang	North	Jilin, Yushu	126.276	45.1013	142	WB78-45	Mammoth bones	28910	1220	34043	31583	35810	30921	33063		Conventional			Late Paleolithic Period	Open-air settlement	Rejected	1-Sigma>400y	Institute of Archaeology, Chinese Academy of Social Sciences.1991
Zhoujiayoufang	North	Jilin, Yushu	126.276	45.1013	142	WB78-46	Woolly rhinoceros bones	30900	910	35817	34042	37481	33393	35032		Conventional			Late Paleolithic Period	Open-air settlement	Rejected	1-Sigma>400y	Institute of Archaeology, Chinese Academy of Social Sciences.1991
Laoheshen	North	Jilin, Yushu	126.429	44.5433	162	WB83-51	Charcoal	2470	70	2711	2461	2725	2359	2554		Conventional	T54M36	Grave		Grave			Institute of Archaeology, Chinese Academy of Social Sciences.1991
Laoheshen	North	Jilin, Yushu	126.429	44.5433	162	WB83-52	Charcoal	1510	65	1519	1336	1533	1301	1407		Conventional	T50M10	Grave		Grave			Institute of Archaeology, Chinese Academy of Social Sciences.1991
Laoheshen	North	Jilin, Yushu	126.429	44.5433	162	WB84-07	Charcoal	1550	100	1540	1349	1693	1290	1456		Conventional	M1	Grave		Grave			Institute of Archaeology, Chinese Academy of Social Sciences.1991
Mingyuegou	North	Jilin, Antu	128.917	43.1167	443	WB78-41	Mammoth bones	25810	550	30641	29465	30999	28879	29994		Conventional			Late Paleolithic Period	Open-air settlement	Rejected	1-Sigma>400y	Institute of Archaeology, Chinese Academy of Social Sciences.1991
Mingyuegou	North	Jilin, Antu	128.917	43.1167	443	WB78-42	Mammoth molar	34370	1850	40902	36754	43162	35090	39034		Conventional			Late Paleolithic Period	Open-air settlement	Rejected	1-Sigma>400y	Institute of Archaeology, Chinese Academy of Social Sciences.1991
Mingyuegou	North	Jilin, Antu	128.917	43.1167	443	WB78-43	Woolly rhinoceros molar	27910	750	32727	31184	33685	30855	32072		Conventional			Late Paleolithic Period	Open-air settlement	Rejected	1-Sigma>400y	Institute of Archaeology, Chinese Academy of Social Sciences.1991
Mingyuegou	North	Jilin, Antu	128.917	43.1167	443	WB78-44	Mustang molar	12940	550	16246	14482	17065	13771	15426		Conventional			Late Paleolithic Period	Open-air settlement	Rejected	1-Sigma>400y	Institute of Archaeology, Chinese Academy of Social Sciences.1991
Minzhu	North	Jilin, Changbai	128.201	41.4133	701	ZK-2500	Charcoal	2640	95	2875	2539	2966	2434	2757		Conventional	F1	House site		Open-air settlement			Institute of Archaeology, Chinese Academy of Social Sciences.1991
Huangyuquan	North	Jilin, Shulan	126.423	44.5175	163	WB83-46	Charcoal	1520	75	1521	1345	1554	1298	1422		Conventional	T9②	Cultural layer		Open-air settlement			Institute of Archaeology, Chinese Academy of Social Sciences.1991
Huangyuquan	North	Jilin, Shulan	126.423	44.5175	163	WB83-47	Charcoal	2640	70	2848	2722	2925	2493	2765		Conventional	F7	House site		Open-air settlement			Institute of Archaeology, Chinese Academy of Social Sciences.1991
Guanmashan	North	Jilin, Jiutai	125.863	43.9936	270	ZK-2341	Human bones	1970	95	2052	1818	2292	1699	1927		Conventional	M1	Grave		Grave			Institute of Archaeology, Chinese Academy of Social Sciences.1991
Guntuling	North	Heilongjiang, Shuangyashan	131.153	46.6945	122	ZK-1363	Charcoal	1900	70	1923	1737	1998	1629	1840		Conventional	F1	House floor		Open-air settlement			Institute of Archaeology, Chinese Academy of Social Sciences.1991
Guntuling	North	Heilongjiang, Shuangyashan	131.153	46.6945	122	ZK-1364	Charcoal	2080	70	2143	1951	2305	1884	2056		Conventional	F7	House floor		Open-air settlement			Institute of Archaeology, Chinese Academy of Social Sciences.1991
Dongbali	North	Heilongjiang, Zhaodong	125.867	45.6667	133	ZK-1321	Charcoal	2390	75	2689	2341	2723	2310	2466		Conventional	②M17	Grave		Open-air settlement			Institute of Archaeology, Chinese Academy of Social Sciences.1991
Dongbali	North	Heilongjiang, Zhaodong	125.867	45.6667	133	ZK-1322	Wood	2340	70	2652	2187	2701	2155	2388		Conventional	②M34	Grave		Open-air settlement			Institute of Archaeology, Chinese Academy of Social Sciences.1991
Yingmenshicun	North	Heilongjiang, Hailin	129.724	45.3988	292	ZK-2684	Charcoal	733	70	734	566	791	552	681		Conventional	F1	House site	Bohai State	Open-air settlement			Institute of Archaeology, Chinese Academy of Social Sciences.1993
Baijinbao	North	Heilongjiang, Zhaoyuan	124.464	45.4844	142	ZK-0324	Charcoal	2710	65	2862	2757	2956	2742	2823		Conventional	H1	Ash pit	Baijinbao Culture	Open-air settlement			Institute of Archaeology, Chinese Academy of Social Sciences.1991
Baijinbao	North	Heilongjiang, Zhaoyuan	124.464	45.4844	142	ZK-2156	Charcoal	3020	115	3362	3065	3455	2881	3197		Conventional	F3002	House site	Baijinbao Culture	Open-air settlement			Institute of Archaeology, Chinese Academy of Social Sciences.1991
Baijinbao	North	Heilongjiang, Zhaoyuan	124.464	45.4844	142	ZK-2157	Charcoal	2850	55	3056	2880	3158	2844	2968		Conventional	F3004	House site	Baijinbao Culture	Open-air settlement			Institute of Archaeology, Chinese Academy of Social Sciences.1991
Baijinbao	North	Heilongjiang, Zhaoyuan	124.464	45.4844	142	ZK-2158	Charcoal	2880	55	3136	2925	3166	2865	3011		Conventional	F3010	House site	Baijinbao Culture	Open-air settlement			Institute of Archaeology, Chinese Academy of Social Sciences.1991
Baijinbao	North	Heilongjiang, Zhaoyuan	124.464	45.4844	142	ZK-2159	Charcoal	3000	60	3323	3076	3351	3004	3183		Conventional	F3012	House site	Baijinbao Culture	Open-air settlement			Institute of Archaeology, Chinese Academy of Social Sciences.1991
Baijinbao	North	Heilongjiang, Zhaoyuan	124.464	45.4844	142	ZK-2160	Charcoal	3170	70	3475	3266	3563	3223	3392		Conventional	F3019	House site	Baijinbao Culture	Open-air settlement			Institute of Archaeology, Chinese Academy of Social Sciences.1991
Baijinbao	North	Heilongjiang, Zhaoyuan	124.464	45.4844	142	ZK-2161	Charcoal	2720	55	2859	2765	2944	2749	2824		Conventional	T2341H3060	Ash pit	Baijinbao Culture	Open-air settlement			Institute of Archaeology, Chinese Academy of Social Sciences.1991
Baijinbao	North	Heilongjiang, Zhaoyuan	124.464	45.4844	142	ZK-2162	Charcoal	2960	200	3360	2884	3636	2735	3132		Conventional	T2440H89	Ash pit	Baijinbao Culture	Open-air settlement			Institute of Archaeology, Chinese Academy of Social Sciences.1991
Wolong	North	Heilongjiang, Zhaoyuan	124.212	45.7106	126	ZK-2027	Charcoal	2450	70	2697	2365	2719	2355	2536		Conventional	T104②F103	House site	Warring States Period	Open-air settlement			Institute of Archaeology, Chinese Academy of Social Sciences.1991
Wolong	North	Heilongjiang, Zhaoyuan	124.212	45.7106	126	ZK-2028	Charcoal	2940	85	3210	2967	3342	2875	3097		Conventional	T201②H209	Ash pit	Warring States Period	Open-air settlement			Institute of Archaeology, Chinese Academy of Social Sciences.1991
Xiaolahacun	North	Heilongjiang, Zhaoyuan	124.48	45.88	130	ZK-2685	Charcoal	2067	103	2152	1897	2314	1825	2048		Conventional	F0001	House site	Warring States Period	Open-air settlement			Institute of Archaeology, Chinese Academy of Social Sciences.1993
Xiaolahacun	North	Heilongjiang, Zhaoyuan	124.48	45.88	130	ZK-2686	Animal bones	3584	104	4072	3721	4221	3612	3891		Conventional	G3002④	Ditch		Open-air settlement			Institute of Archaeology, Chinese Academy of Social Sciences.1993
Xiaolahacun	North	Heilongjiang, Zhaoyuan	124.48	45.88	130	ZK-2687	Human bones	2646	76	2858	2719	2950	2493	2770		Conventional	M0001	Grave		Open-air settlement			Institute of Archaeology, Chinese Academy of Social Sciences.1993
Yinggeling	North	Heilongjiang, Ning'an	128.867	43.8	422	ZK-0088	Birch bark	2900	120	3206	2879	3345	2784	3052		Conventional	F1	House site	Upper Yinggeling Culture	Open-air settlement			Institute of Archaeology, Chinese Academy of Social Sciences.1991
Yinggeling	North	Heilongjiang, Ning'an	128.867	43.8	422	ZK-0089	Charcoal	2940	90	3214	2960	3345	2870	3097		Conventional	F1	House site	Upper Yinggeling Culture	Open-air settlement			Institute of Archaeology, Chinese Academy of Social Sciences.1991
Dongkang	North	Heilongjiang, Ning'an	129.233	44.1333	275	ZK-0085	Charred millet seeds	1650	85	1690	1415	1774	1352	1553		Conventional	F2	House site		Open-air settlement			Institute of Archaeology, Chinese Academy of Social Sciences.1991
Tanghulugou	North	Heilongjiang, Mudanjiang	129.566	44.6515	340	ZK-0766	Charcoal	2410	250	2756	2153	3076	1871	2474		Conventional				Open-air settlement			Institute of Archaeology, Chinese Academy of Social Sciences.1991
Longtoushan	North	Heilongjiang, Mudanjiang	130.033	44.834	455	ZK-0767	Charcoal	1930	100	1991	1738	2125	1620	1877		Conventional				Open-air settlement			Institute of Archaeology, Chinese Academy of Social Sciences.1991
Dachengzi	North	Heilongjiang, Dongning	131.176	44.0436	103	ZK-0215	Charcoal	2100	90	2297	1949	2315	1890	2084		Conventional	F2②	House site		Open-air settlement			Institute of Archaeology, Chinese Academy of Social Sciences.1991
Tuanjie	North	Heilongjiang, Dongning	131.128	43.9745	136	ZK-0554	Charcoal	1870	80	1895	1710	1990	1613	1803		Conventional	F1	House site		Open-air settlement			Institute of Archaeology, Chinese Academy of Social Sciences.1991
Tuanjie	North	Heilongjiang, Dongning	131.128	43.9745	136	ZK-0555	Charcoal	2290	100	2434	2149	2702	2051	2309		Conventional	F5 doorway	House site		Open-air settlement			Institute of Archaeology, Chinese Academy of Social Sciences.1991
Tuanjie	North	Heilongjiang, Dongning	131.128	43.9745	136	ZK-0556	Charcoal	2060	85	2135	1926	2307	1829	2036		Conventional	F6	House site		Open-air settlement			Institute of Archaeology, Chinese Academy of Social Sciences.1991
Tuanjie	North	Heilongjiang, Dongning	131.128	43.9745	136	ZK-0557	Charcoal	2030	95	2116	1889	2307	1742	2001		Conventional	F9	House site		Open-air settlement			Institute of Archaeology, Chinese Academy of Social Sciences.1991
Suibin Junminnongchang	North	Heilongjiang, Suibin	131.65	47.6333	62	ZK-0642	Charcoal	2020	85	2107	1884	2302	1742	1986		Conventional	F2②	House site	Tongren Ⅰ Culture	Open-air settlement			Institute of Archaeology, Chinese Academy of Social Sciences.1991
Suibin Junminnongchang	North	Heilongjiang, Suibin	131.65	47.6333	62	ZK-0643	Charcoal	2060	80	2127	1929	2306	1831	2035		Conventional	F3②	House site	Tongren Ⅰ Culture	Open-air settlement			Institute of Archaeology, Chinese Academy of Social Sciences.1991
Suibin Junminnongchang	North	Heilongjiang, Suibin	131.65	47.6333	62	ZK-0644	Charcoal	1670	80	1698	1421	1807	1389	1578		Conventional	F1②	House site	Tongren Ⅰ Culture	Open-air settlement			Institute of Archaeology, Chinese Academy of Social Sciences.1991
Tongren	North	Heilongjiang, Suibin	131.684	47.6694	55	ZK-0271	Charcoal	820	80	892	674	920	660	755		Conventional	F1 post hole 3	House site		Open-air settlement			Institute of Archaeology, Chinese Academy of Social Sciences.1991
Tongren	North	Heilongjiang, Suibin	131.684	47.6694	55	ZK-0272	Charcoal	960	80	952	787	1052	705	862		Conventional	F2 wall	House site		Open-air settlement			Institute of Archaeology, Chinese Academy of Social Sciences.1991
Tongren	North	Heilongjiang, Suibin	131.684	47.6694	55	ZK-0273	Charcoal	1380	80	1372	1187	1518	1085	1299		Conventional	F3	House site		Open-air settlement			Institute of Archaeology, Chinese Academy of Social Sciences.1991
Tongren	North	Heilongjiang, Suibin	131.684	47.6694	55	ZK-0274	Charcoal	1530	75	1522	1353	1561	1299	1433		Conventional	F2	House site		Open-air settlement			Institute of Archaeology, Chinese Academy of Social Sciences.1991
Wanyanhe	North	Heilongjiang, Suibin	132.392	47.6842	50	ZK-0323	Charcoal	1950	85	2003	1742	2124	1705	1901		Conventional	F2	House site		Open-air settlement			Institute of Archaeology, Chinese Academy of Social Sciences.1991
Xinkailiu	North	Heilongjiang, Mishan	132.317	45.35	67	ZK-0424-0	Human bones	5280	90	6181	5944	6280	5905	6071		Conventional	T2②M5	Grave		Open-air settlement			Institute of Archaeology, Chinese Academy of Social Sciences.1991
Guxiangtun	North	Heilongjiang, Harbin	126.517	45.7	128	BK77021	Charcoal	2700	130	3024	2621	3167	2438	2827		Conventional				Open-air settlement			Institute of Archaeology, Chinese Academy of Social Sciences.1991
Guxiangtun	North	Heilongjiang, Harbin	126.517	45.7	128	BK77022	Wood	29150	700	34015	32438	34565	31570	33197		Conventional			Late Paleolithic Period	Open-air settlement	Rejected	1-Sigma>400y	Institute of Archaeology, Chinese Academy of Social Sciences.1991
Yanjiagang	North	Heilongjiang, Harbin	126.3	45.6	140	Unknown	Unknown	21737	300	26298	25718	26736	25429	26020		Unknown			Late Paleolithic Period	Open-air settlement	Rejected	Dated on inappropriate materials	Barton et al.2007
Xuetian	North	Heilongjiang, Wuchang	127.55	44.783	217	Unknown	Unknown	24500	400	28930	28083	29418	27789	28555		Unknown			Late Paleolithic Period	Open-air settlement	Rejected	Dated on inappropriate materials	Barton et al.2007
Pingyang Brcikyard	North	Heilongjiang, Tailai	123.5	46.6	143	ZK-1349	Charcoal	2320	70	2458	2180	2697	2147	2345		Conventional	M40	Grave	Chunqiu-Warring States Period	Grave			Institute of Archaeology, Chinese Academy of Social Sciences.1991
Pingyang Brcikyard	North	Heilongjiang, Tailai	123.5	46.6	143	ZK-1350	Charcoal	2410	75	2694	2349	2721	2335	2489		Conventional	M41	Grave	Chunqiu-Warring States Period	Grave			Institute of Archaeology, Chinese Academy of Social Sciences.1991
Huotuoqitun	North	Heilongjiang, Dorbod	123.95	47.0333	140	PV-0371	Human bones	4690	80	5576	5320	5598	5085	5423		Conventional		Cultural layer		Open-air settlement			Institute of Archaeology, Chinese Academy of Social Sciences.1991
Tuanjiegongshe	North	Heilongjiang, Luobei	130.875	47.5106	75	WB84-36	Charcoal	1630	60	1602	1416	1695	1388	1525		Conventional	M9	Grave		Grave			Institute of Archaeology, Chinese Academy of Social Sciences.1991
Xiaonanshan	North	Heilongjiang, Raohe	134.033	46.7833	106	PV-0179	Mammoth bones	12910	410	16080	14718	16628	14029	15375		Conventional			Late Paleolithic Period	Open-air settlement	Rejected	1-Sigma>400y	Institute of Archaeology, Chinese Academy of Social Sciences.1991
Daxingtun	North	Heilongjiang, Angangxi	123.883	47.0333	152	PV-0368	Bone	9460	80	11063	10576	11089	10510	10729		Conventional	T2②	Cultural layer	Late Paleolithic Period	Open-air settlement			Institute of Archaeology, Chinese Academy of Social Sciences.1991
Daxingtun	North	Heilongjiang, Angangxi	123.883	47.0333	152	PV-0369	Bone	11470	150	13445	13169	13594	13047	13313		Conventional	T1①	Cultural layer	Late Paleolithic Period	Open-air settlement			Institute of Archaeology, Chinese Academy of Social Sciences.1991
Tengjiagang	North	Heilongjiang, Angangxi	123.817	47.1167	146	PV-0370	Human bones	7360	85	8303	8049	8358	8010	8179		Conventional		Cultural layer		Open-air settlement			Institute of Archaeology, Chinese Academy of Social Sciences.1991
Tengjiagang	North	Heilongjiang, Angangxi	123.817	47.1167	146	ZK-2884	Human bones	4607	87	5469	5068	5582	4988	5314		Conventional	M?	Grave		Open-air settlement			Institute of Archaeology, Chinese Academy of Social Sciences.1997
Tengjiagang	North	Heilongjiang, Angangxi	123.817	47.1167	146	ZK-2943	Charcoal	6784	69	7677	7581	7785	7511	7634		Conventional	M1	Grave		Open-air settlement			Institute of Archaeology, Chinese Academy of Social Sciences.1999
Hekou	North	Heilongjiang, Hailin	129.698	45.3472	263	ZK-2737	Charcoal	282	66	455	156	500	...	357		Conventional	F1	House site		Open-air settlement			Institute of Archaeology, Chinese Academy of Social Sciences.1995
Hekou	North	Heilongjiang, Hailin	129.698	45.3472	263	ZK-2738	Charcoal	1031	70	1053	804	1173	784	947		Conventional	F2	House site		Open-air settlement			Institute of Archaeology, Chinese Academy of Social Sciences.1995
Hekou	North	Heilongjiang, Hailin	129.698	45.3472	263	ZK-2739	Charcoal	1049	69	1059	913	1173	794	967		Conventional	F3	House site		Open-air settlement			Institute of Archaeology, Chinese Academy of Social Sciences.1995
Hekou	North	Heilongjiang, Hailin	129.698	45.3472	263	ZK-2740	Charcoal	1303	72	1302	1175	1341	1062	1224		Conventional	F6	House site		Open-air settlement			Institute of Archaeology, Chinese Academy of Social Sciences.1995
Hekou	North	Heilongjiang, Hailin	129.698	45.3472	263	ZK-2741	Charcoal	1400	75	1388	1265	1520	1178	1318		Conventional	F9	House site		Open-air settlement			Institute of Archaeology, Chinese Academy of Social Sciences.1995
Dongxing	North	Heilongjiang, Hailin	129.765	45.2966	257	ZK-2742	Charcoal	1990	87	2055	1827	2153	1719	1951		Conventional	F1	House site		Open-air settlement			Institute of Archaeology, Chinese Academy of Social Sciences.1995
Dongxing	North	Heilongjiang, Hailin	129.765	45.2966	257	ZK-2743	Charcoal	1828	85	1869	1629	1942	1558	1758		Conventional	F1	House site		Open-air settlement			Institute of Archaeology, Chinese Academy of Social Sciences.1995
Yingzuifeng	North	Heilongjiang, Hailin	129.722	45.3792	370	ZK-2744	Charcoal	823	68	794	678	911	667	752		Conventional	F3	House site		Open-air settlement			Institute of Archaeology, Chinese Academy of Social Sciences.1995
Yingzuifeng	North	Heilongjiang, Hailin	129.722	45.3792	370	ZK-2745	Charcoal	1138	75	1173	969	1256	928	1063		Conventional	F7	House site		Open-air settlement			Institute of Archaeology, Chinese Academy of Social Sciences.1995
Hongzunyuchang	North	Heilongjiang, Ning'an	129.4	44.3	254	ZK-2746	Human bones	830	68	796	680	911	670	758		Conventional	M2182	Grave		Grave			Institute of Archaeology, Chinese Academy of Social Sciences.1995
Hongzunyuchang	North	Heilongjiang, Ning'an	129.4	44.3	254	ZK-2747	Human bones	715	80	730	562	790	540	667		Conventional	M2242	Grave		Grave			Institute of Archaeology, Chinese Academy of Social Sciences.1995
Hongzunyuchang	North	Heilongjiang, Ning'an	129.4	44.3	254	ZK-2748	Human bones	1042	79	1059	804	1174	789	960		Conventional	M2283	Grave		Grave			Institute of Archaeology, Chinese Academy of Social Sciences.1995
Fenglin	North	Heilongjiang, Youyi	131.83	46.6	83	ZK-2842	Charcoal	1533	92	1525	1350	1618	1287	1440		Conventional	F1	House site	Han and Wei Dynasties	Open-air settlement			Institute of Archaeology, Chinese Academy of Social Sciences.1996
Fenglin	North	Heilongjiang, Youyi	131.83	46.6	83	ZK-2843	Charcoal	1162	124	1235	960	1305	799	1089		Conventional	F1	House site	Han and Wei Dynasties	Open-air settlement			Institute of Archaeology, Chinese Academy of Social Sciences.1996
Fenglin	North	Heilongjiang, Youyi	131.83	46.6	83	ZK-2844	Charcoal	1668	79	1696	1420	1806	1387	1576		Conventional	F1	House site	Han and Wei Dynasties	Open-air settlement			Institute of Archaeology, Chinese Academy of Social Sciences.1996
Fenglin	North	Heilongjiang, Youyi	131.83	46.6	83	ZK-2845	Charcoal	1680	79	1705	1445	1810	1405	1591		Conventional	F2	House site	Han and Wei Dynasties	Open-air settlement			Institute of Archaeology, Chinese Academy of Social Sciences.1996
Fenglin	North	Heilongjiang, Youyi	131.83	46.6	83	ZK-2846	Charcoal	1516	85	1522	1338	1596	1286	1421		Conventional	Layer 14	City wall	Han and Wei Dynasties	Open-air settlement			Institute of Archaeology, Chinese Academy of Social Sciences.1996
Fenglin	North	Heilongjiang, Youyi	131.83	46.6	83	ZK-2847	Charcoal	1686	89	1712	1423	1818	1400	1598		Conventional	Layer 14	City wall	Han and Wei Dynasties	Open-air settlement			Institute of Archaeology, Chinese Academy of Social Sciences.1996
Xiaobalang	North	Heilongjiang, Huanan	130.511	46.0608	210	ZK-2924	Charred seeds	1342	79	1331	1181	1390	1070	1260		Conventional	F105	House site	Wei and Jin Dynasties	Open-air settlement			Institute of Archaeology, Chinese Academy of Social Sciences.1997
Xiaobalang	North	Heilongjiang, Huanan	130.511	46.0608	210	ZK-2925	Charred seeds	1854	95	1895	1632	1992	1563	1785		Conventional	T120	Trench	Han and Wei Dynasties	Open-air settlement			Institute of Archaeology, Chinese Academy of Social Sciences.1997
Qiaonan	North	Heilongjiang, Yilan	129.556	46.2921	92	ZK-3057	Charcoal	1848	53	1863	1715	1896	1625	1781		Conventional	T19③	Cultural layer	Warring States to Qinhan Period	Open-air settlement			Institute of Archaeology, Chinese Academy of Social Sciences.2000
Qiaonan	North	Heilongjiang, Yilan	129.556	46.2921	92	ZK-3058	Charcoal	1826	52	1825	1700	1878	1618	1760		Conventional	F5	House site	Warring States to Qinhan Period	Open-air settlement			Institute of Archaeology, Chinese Academy of Social Sciences.2000
Qiaonan	North	Heilongjiang, Yilan	129.556	46.2921	92	ZK-3201	Charcoal	2918	44	3144	2995	3208	2930	3062		Conventional	Layer 3	Cultural layer		Open-air settlement			Institute of Archaeology, Chinese Academy of Social Sciences.2005
Xiaodongshan	North	Liaoning, Chaoyang	120.48	41.467	258	unkown	Charcoal	5340	80	6256	6002	6285	5941	6120		Conventional	F8	House site	Hongshan Culture	Open-air settlement			Du Zhanwei, Doctoral Dissertation.2014
Jinggouzidongqu	North	Inner Mongolia, Balinyouqi	118.264	43.218	807	BK2003067	Charcoal	5014	55	5882	5660	5903	5621	5759		Conventional	F1③	unkown	Hongshan Culture	Open-air settlement			Du Zhanwei,,Doctoral Dissertation.2014
Xinglonggou	North	Inner Mongolia, Aohanqi	120.392	42.3786	532	BA071468	Human bones	6845	35	7698	7623	7758	7606	7673		Conventional			Xinglongwa Culture	Open-air settlement			The Earliest Evidence of Millet as a Staple Crop: New Light on Neolithic Foodways in North China	American Journal of physical Anthropology	2012	149（2）	283-290
Xinglonggou	North	Inner Mongolia, Aohanqi	120.392	42.3786	532	BA071469	Human bones	6695	40	7595	7512	7651	7485	7567		Conventional			Xinglongwa Culture	Open-air settlement			The Earliest Evidence of Millet as a Staple Crop: New Light on Neolithic Foodways in North China	American Journal of physical Anthropology	2012	149（2）	283-290
Xinglonggou	North	Inner Mongolia, Aohanqi	120.392	42.3786	532	BA071470	Human bones	6465	40	7427	7328	7439	7287	7373		Conventional			Xinglongwa Culture	Open-air settlement			The Earliest Evidence of Millet as a Staple Crop: New Light on Neolithic Foodways in North China	American Journal of physical Anthropology	2012	149（2）	283-290
Baiyinchanghan	North	Inner Mongolia, Linxi	118.24	43.31	937	BA071484	Human bones	5290	55	6178	5993	6208	5930	6077		Conventional			Hongshan Culture	Open-air settlement			The Earliest Evidence of Millet as a Staple Crop: New Light on Neolithic Foodways in North China	American Journal of physical Anthropology	2012	149（2）	283-290
Caomaoshan	North	Inner Mongolia, Aohanqi	119.891	42.157	665	BA071475	Human bones	4550	35	5314	5070	5319	5052	5161		Conventional			Hongshan Culture	Open-air settlement			The Earliest Evidence of Millet as a Staple Crop: New Light on Neolithic Foodways in North China	American Journal of physical Anthropology	2012	149（2）	283-290
Caomaoshan	North	Inner Mongolia, Aohanqi	119.891	42.157	665	BA071476	Human bones	4570	40	5436	5074	5445	5052	5236		Conventional			Hongshan Culture	Open-air settlement			The Earliest Evidence of Millet as a Staple Crop: New Light on Neolithic Foodways in North China	American Journal of physical Anthropology	2012	149（2）	283-290
Caomaoshan	North	Inner Mongolia, Aohanqi	119.891	42.157	665	BA071477	Human bones	4605	40	5447	5295	5467	5072	5362		Conventional			Hongshan Culture	Open-air settlement			The Earliest Evidence of Millet as a Staple Crop: New Light on Neolithic Foodways in North China	American Journal of physical Anthropology	2012	149（2）	283-290
Xinglonggou	North	Inner Mongolia, Aohanqi	120.392	42.3786	532	BA071472	Pig bones	3340	35	3635	3510	3685	3477	3578		Conventional			Lower Xiajiadian	Open-air settlement			The Earliest Evidence of Millet as a Staple Crop: New Light on Neolithic Foodways in North China	American Journal of physical Anthropology	2012	149（2）	283-290
Xinglonggou	North	Inner Mongolia, Aohanqi	120.392	42.3786	532	BA071473	Deer bones	3340	35	3635	3510	3685	3477	3578		Conventional			Lower Xiajiadian	Open-air settlement			The Earliest Evidence of Millet as a Staple Crop: New Light on Neolithic Foodways in North China	American Journal of physical Anthropology	2012	149（2）	283-290
Xinglonggou	North	Inner Mongolia, Aohanqi	120.392	42.3786	532	BA071474	Deer bones	3285	35	3561	3476	3593	3409	3513		Conventional			Lower Xiajiadian	Open-air settlement			The Earliest Evidence of Millet as a Staple Crop: New Light on Neolithic Foodways in North China	American Journal of physical Anthropology	2012	149（2）	283-290
Xinglongwa	North	Inner Mongolia, Aohanqi	120.285	42.46	548	BA071481	Human bones	3165	35	3445	3361	3457	3267	3392		Conventional			Lower Xiajiadian	Open-air settlement			The Earliest Evidence of Millet as a Staple Crop: New Light on Neolithic Foodways in North China	American Journal of physical Anthropology	2012	149（2）	283-290
Xinglongwa	North	Inner Mongolia, Aohanqi	120.285	42.46	548	BA071482	Human bones	3120	40	3385	3253	3445	3227	3336		Conventional			Lower Xiajiadian	Open-air settlement			The Earliest Evidence of Millet as a Staple Crop: New Light on Neolithic Foodways in North China	American Journal of physical Anthropology	2012	149（2）	283-290
Xinglongwa	North	Inner Mongolia, Aohanqi	120.285	42.46	548	BA071483	Human bones	3130	40	3396	3257	3446	3241	3350		Conventional			Lower Xiajiadian	Open-air settlement			The Earliest Evidence of Millet as a Staple Crop: New Light on Neolithic Foodways in North China	American Journal of physical Anthropology	2012	149（2）	283-290
674 (Chifeng)	North	Inner Mongolia, Chifeng	118.918	42.245	577	BA-2239		2572	60	2759	2505	2791	2440	2640		Conventional			Upper Xiajiadian	Open-air settlement			Settlement Patterns in the Chifeng Region	University of Pittsburgh	2011		20-21
674 (Chifeng)	North	Inner Mongolia, Chifeng	118.918	42.245	577	BA-2240		2689	60	2310	2150	2345	2060	2219		Conventional			Upper Xiajiadian	Open-air settlement			Settlement Patterns in the Chifeng Region	University of Pittsburgh	2011		20-21
674 (Chifeng)	North	Inner Mongolia, Chifeng	118.918	42.245	577	BA-2241		3090	60	3371	3229	3447	3157	3292		Conventional			Lower Xiajiadian	Open-air settlement			Settlement Patterns in the Chifeng Region	University of Pittsburgh	2011		20-21
674 (Chifeng)	North	Inner Mongolia, Chifeng	118.918	42.245	577	BA-2242		3136	60	3445	3253	3478	3181	3351		Conventional			Lower Xiajiadian	Open-air settlement			Settlement Patterns in the Chifeng Region	University of Pittsburgh	2011		20-21
674 (Chifeng)	North	Inner Mongolia, Chifeng	118.918	42.245	577	BA-2243		3010	100	3344	3069	3444	2896	3188		Conventional			Lower Xiajiadian	Open-air settlement			Settlement Patterns in the Chifeng Region	University of Pittsburgh	2011		20-21
674 (Chifeng)	North	Inner Mongolia, Chifeng	118.918	42.245	577	BA-2244		3126	60	3440	3250	3459	3176	3338		Conventional			Lower Xiajiadian	Open-air settlement			Settlement Patterns in the Chifeng Region	University of Pittsburgh	2011		20-21
342 (Chifeng)	North	Inner Mongolia, Chifeng	118.918	42.245	577	BA-6769		3097	35	3365	3251	3383	3216	3300		Conventional			Lower Xiajiadian	Open-air settlement			Settlement Patterns in the Chifeng Region	University of Pittsburgh	2011		20-21
342 (Chifeng)	North	Inner Mongolia, Chifeng	118.918	42.245	577	BA-6770		3238	35	3548	3399	3560	3385	3459		Conventional			Lower Xiajiadian	Open-air settlement			Settlement Patterns in the Chifeng Region	University of Pittsburgh	2011		20-21
342 (Chifeng)	North	Inner Mongolia, Chifeng	118.918	42.245	577	BA-6771		3141	35	3438	3272	3448	3251	3366		Conventional			Lower Xiajiadian	Open-air settlement			Settlement Patterns in the Chifeng Region	University of Pittsburgh	2011		20-21
342 (Chifeng)	North	Inner Mongolia, Chifeng	118.918	42.245	577	BA-6772		3184	35	3446	3379	3477	3349	3409		Conventional			Lower Xiajiadian	Open-air settlement			Settlement Patterns in the Chifeng Region	University of Pittsburgh	2011		20-21
342 (Chifeng)	North	Inner Mongolia, Chifeng	118.918	42.245	577	BA-6773		3277	40	3560	3458	3591	3400	3507		Conventional			Lower Xiajiadian	Open-air settlement			Settlement Patterns in the Chifeng Region	University of Pittsburgh	2011		20-21
342 (Chifeng)	North	Inner Mongolia, Chifeng	118.918	42.245	577	BA-6774		3272	35	3558	3455	3578	3403	3503		Conventional			Lower Xiajiadian	Open-air settlement			Settlement Patterns in the Chifeng Region	University of Pittsburgh	2011		20-21
342 (Chifeng)	North	Inner Mongolia, Chifeng	118.918	42.245	577	BA-6775		3272	35	3558	3455	3578	3403	3503		Conventional			Lower Xiajiadian	Open-air settlement			Settlement Patterns in the Chifeng Region	University of Pittsburgh	2011		20-21
342 (Chifeng)	North	Inner Mongolia, Chifeng	118.918	42.245	577	BA-6776		3165	35	3445	3361	3457	3267	3392		Conventional			Lower Xiajiadian	Open-air settlement			Settlement Patterns in the Chifeng Region	University of Pittsburgh	2011		20-21
342 (Chifeng)	North	Inner Mongolia, Chifeng	118.918	42.245	577	BA-6777		3204	35	3451	3389	3549	3360	3423		Conventional			Lower Xiajiadian	Open-air settlement			Settlement Patterns in the Chifeng Region	University of Pittsburgh	2011		20-21
342 (Chifeng)	North	Inner Mongolia, Chifeng	118.918	42.245	577	BA-6778		3209	35	3454	3387	3552	3362	3426		Conventional			Lower Xiajiadian	Open-air settlement			Settlement Patterns in the Chifeng Region	University of Pittsburgh	2011		20-21
Sanzuodian	North	Inner Mongolia, Ningcheng	118.895	41.651	621	BA-6837		2937	35	3161	3036	3206	2972	3092		Conventional			Lower Xiajiadian	Open-air settlement			Settlement Patterns in the Chifeng Region	University of Pittsburgh	2011		20-21
Sanzuodian	North	Inner Mongolia, Ningcheng	118.895	41.651	621	BA-6838		3146	30	3439	3345	3448	3258	3373		Conventional			Lower Xiajiadian	Open-air settlement			Settlement Patterns in the Chifeng Region	University of Pittsburgh	2011		20-21
Sanzuodian	North	Inner Mongolia, Ningcheng	118.895	41.651	621	BA-6839		3170	30	3444	3365	3454	3345	3397		Conventional			Lower Xiajiadian	Open-air settlement			Settlement Patterns in the Chifeng Region	University of Pittsburgh	2011		20-21
△T=123.1									123.107

## Sheet: 14C ages and occupations
Supplementary Table 14C ages and 14C occupations from archaeological sites for Northeast China
Site	Region	Province, District city/County	14C dates BP	Precision 1σ	Lab code	14C dates BP(occuptaions/averaged dates)	Precision 1σ	X2-Test: df	T	5 % Critical Value	Calibrated age range (cal BP)				Median (cal BP)
											68.2% Probability		95.4% Probability
											from	to	from	to
Daxingtun	North	Heilongjiang, Angangxi	9460	80	PV-0368	9460	80				11063	10576	11089	10510	10747
			11470	150	PV-0369	11470	150				13445	13169	13594	13047	13298
Tengjiagang	North	Heilongjiang, Angangxi	7360	85	PV-0370	7360	85				8303	8049	8358	8010	8168
			4607	87	ZK-2884	4607	87				5469	5068	5582	4988	5340
			6784	69	ZK-2943	6784	69				7677	7581	7785	7511	7634
Dadianzi	North	Inner Mongolia, Aohanqi	3290	90	ZK-0402	3306	62	1	0.1	3.8	3606	3457	3690	3395	3535
			3320	85	ZK-0480
Fanzhangzi	North	Inner Mongolia, Aohanqi	3090	90	WB82-38	3090	90				3393	3175	3548	3007	3323
			3440	95	ZK-1208	3422	59	1	0.1	3.8	3818	3589	3842	3511	3661
			3410	75	ZK-1209
Shuiquancun	North	Inner Mongolia, Aohanqi	1995	80	ZK-2898	1869	45	2	5.2	6	1868	1738	1921	1705	1806
			1749	73	ZK-2899
			1880	79	ZK-2900
Wudaowan	North	Inner Mongolia, Aohanqi	4330	85	ZK-1180	4330	85				5041	4830	5287	4645	4932
Xiliang	North	Inner Mongolia, Aohanqi	5280	160	ZK-2303	5280	160				6272	5913	6398	5667	6062
Xiaoshan	North	Inner Mongolia, Aohanqi	5980	85	ZK-2061	5935	61	1	0.6	3.8	6845	6675	6930	6639	6766
			5890	85	ZK-2062
Xinglonggou	North	Inner Mongolia, Aohanqi	6845	35	BA071468	6845	35				7698	7623	7758	7606	7673
			6665	46	ZK-3156	6699	26	2	1.3	6	7595	7518	7650	7502	7573
			6738	46	ZK-3157
			6695	40	BA071469						7595	7512	7651	7485	7567
			6465	40	BA071470	6465	40				7427	7328	7439	7287	7373
			4651	43	ZK-3155	4651	43				5460	5315	5574	5302	5406
Xinglonggou	North	Inner Mongolia, Aohanqi	3340	35	BA071472	3322	21	2	1.6	6	3585	3495	3611	3479	3551
			3340	35	BA071473						3635	3510	3685	3477	3578
			3285	35	BA071474						3561	3476	3593	3409	3513
Xinglongwa	North	Inner Mongolia, Aohanqi	2442	66	ZK-3073	2442	66				2696	2360	2713	2354	2571
			3537	85	ZK-2718	3537	85				3921	3700	4082	3610	3823
			3994	112	ZK-2719	3994	112				4785	4259	4823	4157	4474
			4987	54	ZK-3075	4987	54				5863	5646	5892	5605	5721
			5271	53	ZK-3074	5271	53				6177	5946	6186	5926	6059
			5500	170	ZK-1389	5617	59	2	1.6	6	6444	6318	6530	6291	6397
			5570	85	ZK-2064
			5700	90	ZK-1394
			6358	128	ZK-2715	6539	34	6	10.7	12.6	7473	7426	7557	7417	7452
			6416	107	ZK-2714
			6504	48	ZK-3070
			6562	117	ZK-2716
			6584	105	ZK-2711
			6700	205	ZK-1390
			6770	95	ZK-1393
			7040	95	ZK-1392	7131	74	1	2.2	3.8	8020	7864	8157	7795	7946
			7260	115	ZK-1391
Xinglongwa	North	Inner Mongolia, Aohanqi	3165	35	BA071481	3141	22	2	0.8	6	3390	3349	3444	3266	3369
Xinglongwa	North	Inner Mongolia, Aohanqi	3120	40	BA071482						3385	3253	3445	3227	3336
Xinglongwa	North	Inner Mongolia, Aohanqi	3130	40	BA071483						3396	3257	3446	3241	3350
Caomaoshan	North	Inner Mongolia, Aohanqi	4550	35	BA071475	4573	22	2	1.1	6	5314	5070	5319	5052	5161
			4570	40	BA071476						5436	5074	5445	5052	5236
			4605	40	BA071477						5447	5295	5467	5072	5362
Yushushan	North	Inner Mongolia, Aohanqi	5170	135	ZK-2301	5170	135				6175	5746	6273	5650	5988
			5760	120	ZK-2302	5760	120				6675	6411	6845	6305	6531
Zhaobaogou	North	Inner Mongolia, Aohanqi	6030	85	ZK-2135	6019	51	2	0.2	6	6930	6794	6996	6738	6862
			6040	85	ZK-2136
			5980	95	ZK-2137
Tabuaobao	North	Inner Mongolia, Balinyouqi	2140	69	ZK-2638	2255	37	2	4.8	6	2339	2181	2347	2155	2240
			2264	56	ZK-2641
			2355	70	ZK-2636
			2522	76	ZK-2640	2522	76				2744	2491	2753	2365	2584
			5318	93	ZK-2639	5409	70	1	2.1	3.8	6294	6030	6315	5995	6196
			5518	104	ZK-2637
Fuhegoumen	North	Inner Mongolia, Balinzuoqi	4600	110	ZK-0188	4600	110				5468	5057	5585	4971	5289
Bashan	North	Jilin, Baicheng	4730	80	ZK-1375	4637	62	1	3.4	3.8	5466	5305	5582	5068	5391
			4500	95	ZK-1376
Baiyinchanghan	North	Inner Mongolia, Linxi	6835	100	WB-90-2	6835	100				7783	7586	7926	7511	7661
			6400	85	WB-90-1	6400	85				7418	7269	7469	7164	7351
			5290	55	BA071484	5290	55				6178	5993	6208	5930	6077
Fengxia	North	Liaoning, Beipiao	3450	80	ZK-0153	3450	80				3831	3632	3914	3483	3718
Dandong	North	Liaoning, Benxi	2900	55	ZK-2164	2974	33	2	2.9	6	3207	3077	3316	3005	3150
			3000	55	ZK-2165
			3030	60	ZK-2166
			3480	65	ZK-2167	3480	65				3836	3647	3905	3580	3736
Dongwaizidong	North	Liaoning, Benxi	2930	70	WB84-23	2930	70				3171	2970	3325	2878	3083
Jinbiansicun	North	Liaoning, Benxi	3630	80	ZK-2245	3630	80				4082	3842	4215	3710	3951
Laohudong	North	Liaoning, Benxi	2437	101	ZK-2892	2437	101				2699	2357	2754	2310	2572
			3038	80	ZK-2894	3043	56	1	0	3.8	3340	3174	3376	3076	3231
			3047	77	ZK-2891
Miaohoushan	North	Liaoning, Benxi	3200	80	PV-0265	3200	80				3557	3353	3610	3227	3451
			3530	80	PV-0266	3530	80				3908	3696	4075	3610	3773
Haoqianying	North	Inner Mongolia, Chahaeryouyiqianqi	1110	75	WB82-36	1110	75				1172	933	1256	835	1034
Miaozigou	North	Inner Mongolia, Chahaeryouyiqianqi	2030	80	BK89106	2030	80				2109	1896	2301	1818	2011
			3534	90	ZK-2728	3749	42	3	7.4	7.8	4220	3996	4236	3983	4109
			3770	70	BK89107
			3807	87	ZK-2727
			3848	86	ZK-2726
			4430	70	BK89108	4430	70				5271	4879	5288	4865	5031
Baifu	North	Beijing, Changping	2980	90	BK75052	2905	67	1	1.6	3.8	3156	2957	3231	2862	3048
			2810	100	WB77-05
Xueshan	North	Beijing, Changping	4740	90	WB82-58	4740	90				5585	5328	5650	5300	5471
Chaoyang heat and power plant	North	Liaoning, Chaoyang	3440	55	ZK-2222	3467	42	3	1.9	7.8	3826	3649	3845	3618	3743
			3330	250	ZK-2223
			3480	75	ZK-2224
			3620	135	ZK-2225
Weiyingzi(Laolongwan)	North	Liaoning, Chaoyang	2650	100	WB77-10	2589	63	1	0.6	3.8	2777	2510	2847	2485	2702
			2550	80	ZK-0151
Dianjiangtai	North	Inner Mongolia, Chifeng	2525	46	ZK-2649	2520	34	1	0	3.8	2734	2505	2744	2489	2621
			2515	48	ZK-2650
			3185	55	ZK-2651	3208	40	1	0.4	3.8	3458	3382	3557	3360	3423
			3233	58	ZK-2652
Zhizhushan	North	Inner Mongolia, Chifeng	3850	90	ZK-0176	3850	90				4407	4155	4517	3986	4262
Hanshu	North	Jilin, Da'an	2310	100	BK78001	2310	100				2485	2154	2713	2114	2341
Dazuizi	North	Liaoning, Dalian	2693	92	ZK-2257	2850	49	2	4.8	6	3031	2880	3142	2850	2983
			2860	75	ZK-2258
			2967	86	ZK-2674
			3080	75	ZK-2675	3165	59	1	3.1	3.8	3454	3272	3556	3230	3375
			3288	92	ZK-2676
Gaolichengshan	North	Liaoning, Dalian	3030	100	ZK-0732	3142	71	1	2.4	3.8	3448	3252	3556	3172	3371
			3250	100	ZK-0734
			3610	100	BK78065	3610	100				4085	3732	4230	3642	3887
Guojiacun	North	Liaoning, Dalian	3910	90	ZK-0287	3998	39	4	3	9.5	4518	4423	4777	4358	4480
			3960	70	BK78032
			3990	90	ZK-0415
			4060	90	ZK-0413
			4110	100	ZK-0288
			4870	100	ZK-0414	4870	100				5726	5475	5891	5326	5596
Shangmashi	North	Liaoning, Dalian	3080	150	ZK-0720	3080	150				3450	3074	3614	2876	3266
Shuangtuozi	North	Liaoning, Dalian	3030	90	ZK-0079	3111	64	1	1.6	3.8	3388	3235	3459	3159	3326
			3190	90	ZK-0082
			3900	95	ZK-0078	3900	95				4496	4158	4781	3995	4297
Xiaozhushan	North	Liaoning, Dalian	4690	100	BK78064	4690	100				5580	5316	5610	5054	5467
			5120	100	BK78062	5370	35	3	7.4	7.8	6273	6029	6280	6008	6185
			5260	300	ZK-0725
			5398	40	ZK-3277
			5460	110	ZK-0726
			5532	42	ZK-3276	5532	42				6394	6290	6407	6278	6334
			5650	100	BK78063	5681	28	2	0.2	6	6491	6415	6531	6404	6455
			5678	36	ZK-3279
			5693	47	ZK-3278
Yujiacun	North	Liaoning, Dalian	2210	110	ZK-798-0	2210	110				2346	2066	2675	1903	2242
			3140	90	ZK-0565	3167	62	1	0.2	3.8	3457	3270	3558	3230	3389
			3190	85	BK78031
			3530	85	BK78033	3541	59	1	0	3.8	3900	3721	3981	3646	3826
			3550	80	ZK-0566
			3970	100	ZK-0567	4014	84	1	0.6	3.8	4789	4305	4816	4248	4477
			4110	150	ZK-0731
Wangtunnanyao	North	Liaoning, Dalian	4100	300	BK78061	4100	300				5031	4155	5465	3837	4616
Baoshan	North	Jilin, Dongfeng	2470	75	ZK-2250	2470	75				2711	2460	2729	2358	2553
Shidawang	North	Jilin, Dongfeng	2264	61	ZK-2669	2264	61				2346	2160	2420	2116	2245
Houwa	North	Inner Mongolia, Kalaqinqi	5260	150	BK84001	5372	54	4	1	9.5	6276	6025	6283	6002	6146
			5440	110	BK84002
			5370	120	BK84003
			5400	180	BK84004
			5360	90	BK84094
			4340	90	BK84095	4340	90				5212	4828	5290	4650	4970
Qianyangdong	North	Liaoning, Donggou	18090	320	BK82067	18090	320				22327	21555	22589	21043	21902
Dachengzi	North	Heilongjiang, Dongning	2100	90	ZK-0215	2100	90				2297	1949	2315	1890	2084
Tuanjie	North	Heilongjiang, Dongning	2290	100	ZK-0555	2290	100				2434	2149	2702	2051	2232
			2060	85	ZK-0556	1980	50	2	3	6	1989	1882	2060	1821	1944
			2030	95	ZK-0557
			1870	80	ZK-0554
Huotuoqitun	North	Heilongjiang, Dorbod	4690	80	PV-0371	4690	80				5576	5320	5598	5085	5423
Labudalin	North	Inner Mongolia, Eergunayouqi	1720	50	ZK-2233	1720	50				1696	1565	1805	1528	1633
Alihe	North	Inner Mongolia, Elunchun	2380	80	PV-0183	2380	80				2691	2333	2722	2184	2456
Wanliu	North	Liaoning, Faku	3060	85	ZK-2267	3026	57	1	0.3	3.8	3339	3157	3374	3061	3221
			3000	75	ZK-2268
Heigutai	North	Beijing, Fangshan	2205	70	BK91077	2205	70				2316	2146	2348	2011	2214
Liulihe	North	Beijing, Fangshan	2133	97	ZK-5821	2177	70	1	0.4	3.8	2310	2115	2335	2004	2237
			2223	99	ZK-5819
			2446	36	ZK-5814	2504	16	6	8.9	12.6	2716	2513	2722	2495	2578
			2465	47	ZK-5816
			2468	42	ZK-5801
			2516	36	ZK-5815
			2540	31	ZK-5803
			2586	79	ZK-5813
			2606	67	SA98147
			2626	32	ZK-5826	2709	17	5	10.8	11.1	2843	2773	2849	2765	2803
			2660	80	ZK-5818
			2713	37	ZK-5822
			2747	50	SA98134
			2751	35	ZK-5811
			2758	37	SA98149
			2766	31	ZK-5805	2850	8	21	22.5	32.7	2716	2513	2722	2495	2578
			2800	50	SA98135
			2803	50	SA98127
			2807	31	ZK-5808C
			2826	41	SA98136
			2830	31	ZK-5804
			2830	80	ZK-5817
			2832	44	ZK-5812
			2834	35	ZK-5808B
			2840	32	ZK-5809
			2843	50	SA98129
			2850	32	ZK-5806
			2851	31	ZK-5807
			2857	35	ZK-5830B
			2864	33	ZK-5829B
			2870	37	ZK-5833B
			2870	33	ZK-5831B
			2878	33	ZK-5800
			2888	32	ZK-5832B
			2890	35	ZK-5802
			2891	31	ZK-5808A
			2921	37	ZK-5834B
			3012	33	ZK-5810	3012	33				2310	2115	2335	2004	2237
Tazhao	North	Beijing, Fangshan	3260	70	BK90019	3260	70				3566	3403	3680	3358	3518
			3635	100	BK90021	3527	63	1	2	3.8	3886	3717	3975	3641	3774
			3455	80	BK90018
Zhenjiangying	North	Beijing, Fangshan	2855	50	BK90059	2877	37	2	0.4	6	3065	2952	3142	2881	3013
			2900	60	BK90060
			2905	110	BK90064
			3070	60	BK90070	3070	60				3360	3212	3440	3079	3274
			3435	170	BK90062	3435	170				3900	3478	4224	3266	3715
			3925	90	BK90075	3925	90				4516	4237	4785	4088	4357
			4495	120	BK90063	4495	120				5311	4973	5466	4850	5066
Dabaotai	North	Beijing, Fengtai	2020	95	WB76-01	2020	95				2113	1880	2303	1737	1989
Tuchengzi	North	Jilin, Fuyu	269	79	ZK-2673	269	79				463	...	503	...	322
Chahai	North	Liaoning, Fuxin	6730	95	ZK-2138	6730	95				7671	7510	7753	7432	7594
Gulongshan	North	Liaoning, Fuzhou	17090	240	PV-0225	17090	240				20930	20307	21292	20032	20630
Taixi	North	Hebei, Gaocheng	3160	100	BK75007	3182	43	3	0.1	7.8	3448	3372	3550	3259	3407
			3190	75	ZK-2066
			3190	90	ZK-2067
			3180	80	ZK-2068
Guxiangtun	North	Heilongjiang, Harbin	2700	130	BK77021	2700	130				3024	2621	3167	2438	2827
Xiaogushan	North	Liaoning, Haicheng	3820	90	PV-754	3888	60	1	1	3.8	4413	4245	4511	4104	4319
			3940	80	PV-753
			4840	90	BKY84024	4840	90				5661	5468	5845	5322	5573
			5120	90	OxA-895	5120	90				5984	5745	6176	5651	5856
			8670	100	PV-752	8670	100				9857	9533	10129	9483	9679
			13650	150	PV-751	13650	150				16706	16236	16970	16059	16481
			17390	200	PV-750	17390	200				21279	20717	21585	20497	21010
			18570	300	PV-749	18570	300				22800	22095	23184	21756	22445
			21070	300	PV-748	21070	300				25748	25075	25933	24570	25369
			24060	400	PV-747	24060	400				28498	27782	28926	27511	28169
			40365	240	BA07860	40365	240				44239	43655	44488	43386	43946
			42890	300	BA07696	42890	300				46386	45740	46777	45456	46031
Dongxing	North	Heilongjiang, Hailin	1990	87	ZK-2742	1908	61	1	1.8	3.8	1928	1741	1991	1711	1850
			1828	85	ZK-2743
Hekou	North	Heilongjiang, Hailin	282	66	ZK-2737	282	66				455	156	500	...	383
			1031	70	ZK-2738	1040	50	1	0	3.8	1049	918	1063	799	956
			1049	69	ZK-2739
			1303	72	ZK-2740	1350	52	1	0.9	3.8	1311	1187	1350	1179	1272
			1400	75	ZK-2741
Yingzuifeng	North	Heilongjiang, Hailin	823	68	ZK-2744	823	68				794	678	911	667	772
			1138	75	ZK-2745	1138	75				1173	969	1256	928	1032
Yingmenshicun	North	Heilongjiang, Hailin	733	70	ZK-2684	733	70				734	566	791	552	681
Xingcheng	North	Jilin, Helong	3410	95	ZK-2253	3445	68	1	0.3	3.8	3827	3634	3891	3515	3726
			3480	95	ZK-2252
			4050	95	ZK-2352	4130	66	1	1.3	3.8	4815	4569	4837	4446	4643
			4200	90	ZK-2251
Dongshan	North	Jilin, Liudian	2350	90	ZK-0805	2350	90				2686	2185	2715	2155	2415
Xiaobalang	North	Heilongjiang, Huanan	1342	79	ZK-2924	1342	79				1331	1181	1390	1070	1271
			1854	95	ZK-2925	1854	95				1895	1632	1992	1563	1757
Zhuannian	North	Beijing, Huairou	8940	100	BK92056	8940	100				10209	9915	10250	9699	10028
Hunchun Beishan Cemetery	North	Jilin, Hunchun	1580	80	ZK-2278	1580	80				1552	1389	1690	1310	1474
Daliudaogou	North	Jilin, Hunchun	2070	100	ZK-0281	2124	43	2	0.5	6	2152	2009	2305	1990	2102
			2160	75	ZK-0282
			2120	60	ZK-0283
Hunchun Nanshan Cemetery	North	Jilin, Hunchun	2890	75	ZK-2277	2890	75				3145	2925	3238	2805	3030
Houshishan	North	Jilin, Jilin	2210	70	ZK-0781	2278	45	2	2.2	6	2348	2183	2355	2153	2305
			2270	90	ZK-0779
			2360	75	WB81-04
			2520	75	WB81-07	2588	41	3	1.4	7.8	2763	2623	2780	2500	2732
			2600	70	WB81-06
			2620	70	WB81-05
			2700	200	BK79060
			2910	100	ZK-0780	2922	77	1	0	3.8	3175	2956	3330	2864	3037
			2940	120	BK79061
Maoershan	North	Jilin, Jilin	1560	75	ZK-2342	1690	46	2	4.6	6	1691	1544	1714	1424	1611
			1761	89	ZK-2914
			1762	74	ZK-2912
			1809	92	ZK-2913	1974	30	5	8.7	11.1	1949	1885	1994	1869	1919
			1846	93	ZK-2915
			1950	55	ZK-2343
			1990	70	ZK-2052
			2060	70	ZK-2054
			2070	70	ZK-2353
Paoziyanqianshan	North	Jilin, Jilin	2600	75	ZK-1198	2600	75				2790	2502	2868	2438	2708
Changsheshan	North	Jilin, Jilin	2270	75	ZK-0096	2270	75				2351	2157	2488	2060	2256
Changchuan	North	Jilin, Ji'an	1800	80	BK80023	1800	80				1822	1620	1896	1549	1727
Wandushan	North	Jilin, Ji'an	1528	35	ZK-3193	1478	20	3	5.2	7.8	1385	1341	1400	1315	1361
			1473	36	ZK-3194
			1411	39	ZK-3195
			1501	59	ZK-3196
Liujiafen	North	Tianjin, Jixian	2770	75	ZK-2153	2890	45	2	4.1	6	3136	2953	3162	2885	3023
			2980	75	ZK-2154
			2920	80	ZK-2155
Xianiantou	North	Tianjin, Jixian	5040	105	ZK-2512	5040	105				5901	5664	5993	5589	5788
Shuiquan	North	Liaoning, Jianping	2080	115	ZK-0697	2220	42	3	3.8	7.8	2311	2158	2339	2141	2238
			2140	80	PV-0282
			2270	80	PV-0283
			2290	70	ZK-0692
			3440	75	ZK-0695	3440	75				3827	3613	3893	3484	3704
			3670	90	ZK-0699	3670	90				4146	3882	4286	3722	3980
Niuheliang	North	Liaoning, Jianping	4830	80	ZK-1351	4785	48	3	7.1	7.8	5589	5473	5603	5329	5516
			4830	85	ZK-1352
			4470	125	ZK-1354
			4850	110	ZK-1355
Guanmashan	North	Jilin, Jiutai	1970	95	ZK-2341	1970	95				2052	1818	2292	1699	1927
Hulugou	North	Beijing, Yanqing	2246	44	ZK-3066	2232	34	1	0.2	3.8	2320	2159	2335	2153	2228
			2213	50	ZK-3067
Yuhuangmiao	North	Beijing, Yanqing	2084	43	ZK-3063	2084	43				2113	2000	2285	1934	2081
			2190	40	ZK-3061	2236	20	4	4.7	9.5	2316	2181	2331	2157	2212
			2211	42	ZK-3065
			2216	47	ZK-3064
			2285	56	ZK-3062
			2297	42	ZK-3060
Dashanqian	North	Inner Mongolia, Kalaqinqi	2162	62	ZK-2936	2203	34	2	0.8	6	2307	2153	2322	2134	2236
			2196	65	ZK-2937
			2234	50	ZK-3010
			2381	57	ZK-3018	2381	57				2676	2343	2704	2320	2439
			2882	108	ZK-3022	3041	22	7	7.1	14.1	3326	3210	3340	3173	3245
			2941	55	ZK-3034
			3051	51	ZK-3017
			3051	56	ZK-3032
			3068	75	ZK-2935
			3074	57	ZK-3035
			3090	57	ZK-3033
			3093	77	ZK-3036
			3279	55	ZK-3025	3333	35	4	4.8	9.5	3614	3484	3681	3475	3568
			3308	83	ZK-2939
			3321	70	ZK-2938
			3462	79	ZK-2941
			3725	400	ZK-2934
			8429	123	ZK-2940	8429	123				9536	9299	9660	9035	9389
Dongshanzui	North	Inner Mongolia, Kalaqinqi	4760	70	BK82079	4760	70				5587	5333	5605	5320	5493
Anzhangzi	North	Liaoning, Kazuo	12482	157	ZK-3076	12482	157				14988	14320	15206	14101	14659
Laoshantou	North	Liaoning, Kangping	1380	90	ZK-2537	1380	90				1378	1185	1520	1075	1306
			2360	80	ZK-2538	2360	80				2686	2312	2715	2160	2405
Shunshantun	North	Liaoning, Kangping	3260	90	ZK-0604	3260	90				3579	3385	3702	3252	3466
			2880	90	BK77059	2880	90				3144	2882	3319	2786	3064
Zhangjiabu	North	Liaoning, Kuandian	10190	120	BK85031	10190	120				12114	11510	12386	11358	11862
Qinjiagang	North	Hebei, Laishui	3720	110	BK87039	3670	82	1	0.5	3.8	4143	3890	4245	3726	4007
			3610	120	BK87040
Maoqinggou	North	Inner Mongolia, Liangcheng	2230	90	BK80006	2230	90				2343	2145	2460	1992	2240
			2470	90	BK80005	2520	56	1	0.5	3.8	2740	2495	2751	2380	2590
			2550	70	BK80026
			4090	80	BK80027	4090	80				4810	4447	4826	4426	4595
Laohushan	North	Inner Mongolia, Liangcheng	3760	70	WB84-44	3760	70				4237	3991	4405	3927	4130
Yangchanggou	North	Inner Mongolia, Liangcheng	3360	70	BK89121	3360	70				3691	3484	3826	3448	3602
Dajing	North	Inner Mongolia, Linxi	2700	100	ZK-0411	2724	48	3	3	7.8	2858	2771	2925	2752	2823
			2720	85	ZK-0412
			2640	90	BK77024
			2890	115	BK77028
Linjiang ancient copper mine site	North	Jilin, Linjiang	1223	53	ZK-3107	1223	53				1236	1070	1281	1006	1151
Ganfanguo	North	Jilin, Linjiang	1267	42	ZK-3086	1267	42				1269	1179	1287	1080	1213
Qingzigou	North	Hebei, Luanping	2300	85	ZK-0585-0	2300	85				2430	2154	2700	2073	2320
Erdaogoumen	North	Hebei, Luanping	2190	80	ZK-0586	2190	80				2316	2120	2346	2000	2196
Tuanjiegongshe	North	Heilongjiang, Luobei	1630	60	WB84-36	1630	60				1602	1416	1695	1388	1525
Mancheng Han tomb	North	Hebei, Mancheng	2160	95	GC-W1	2160	95				2308	2049	2348	1934	2157
Yaozhuang	North	Hebei, Mancheng	2390	75	BK84058	2390	75				2689	2341	2723	2310	2569
			2650	140	BK84059	2742	64	2	0.8	6	2920	2768	2991	2749	2829
			2730	100	BK84060
			2800	100	BK84061
Donghulin	North	Beijing, Mentougou	8270	60	BA00023	8270	60				9400	9136	9435	9034	9296
			8450	70	CAMS30912	8476	44	2	0.8	6	9525	9475	9537	9439	9495
			8450	80	CAMS31482
			8535	80	BA07788
			8675	40	BA05924	8763	24	6	10.6	12.6	9885	9686	9900	9662	9753
			8720	170	BA95068
			8775	50	BA05890
			8780	90	BA02146
			8805	50	BA05891
			8905	145	BK2002035
			8920	80	BA02145
			8960	70	BA96095	9105	29	4	8.1	9.5	10256	10228	10369	10203	10244
			9009	80	BA96091
			9110	110	BA02144
			9155	40	BA05887
			9180	80	BA02150
			9570	70	BA03420	9570	70				11083	10760	11165	10704	10852
Xinkailiu	North	Heilongjiang, Mishan	5280	90	ZK-0424-0	5280	90				6181	5944	6280	5905	6071
Tanghulugou	North	Heilongjiang, Mudanjiang	2410	250	ZK-0766	2410	250				2756	2153	3076	1871	2475
Longtoushan	North	Heilongjiang, Mudanjiang	1930	100	ZK-0767	1930	100				1991	1738	2125	1620	1878
Shabayingzi	North	Inner Mongolia, Naimanqi	2340	100	ZK-0688	2401	71	1	0.7	3.8	2688	2347	2716	2333	2475
			2460	100	BK79001
Dongkang	North	Heilongjiang, Ning'an	1650	85	ZK-0085	1650	85				1690	1415	1774	1352	1554
Hongzunyuchang	North	Heilongjiang, Ning'an	830	68	ZK-2746	782	52	1	1.2	3.8	739	671	892	653	721
			715	80	ZK-2747
			1042	79	ZK-2748	1042	79				1059	804	1174	789	925
Yinggeling	North	Heilongjiang, Ning'an	2900	120	ZK-0088	2926	73	1	0.1	3.8	3171	2964	3326	2872	3077
			2940	90	ZK-0089
Yuanbaogou	North	Jilin, Nong'an	5330	145	ZK-2080	5330	145				6276	5949	6406	5752	6108
Zuojiashan	North	Jilin, Nong'an	4250	80	BK85060	4250	80				4950	4626	5036	4530	4789
Beiniantou	North	Beijing, Pinggu	6040	110	BK84083	6040	110				7148	6742	7236	6645	6903
Shangzhai	North	Beijing, Pinggu	6160	200	BK84109	6346	72	2	1	6	7412	7176	7429	7030	7269
			6390	120	BK85077
			6360	100	BK85079
			5830	105	BK85078	5830	105				6746	6497	6895	6405	6670
Xiku	North	Hebei, Pingshan	2330	115	WB77-15	2330	115				2681	2158	2735	2114	2384
Qingshan	North	Jilin, Qianguo	8840	115	ZK-1374	8840	115				10152	9742	10199	9564	9912
Dabusupao	North	Jilin, Qian'an	2640	75	WB83-08	2640	75				2859	2714	2945	2491	2765
Bainiyaozi	North	Inner Mongolia, Qingshuihe	5280	90	BK82087	5280	90				6181	5944	6280	5905	6057
			3030	120	BK82088	3030	120				3371	3065	3477	2879	3235
			4110	107	ZK-2642	4110	107				4820	4454	4866	4299	4633
Xichacun	North	Inner Mongolia, Qingshuihe	3175	60	ZK-3163	3175	60				3462	3275	3560	3241	3375
			2992	43	ZK-3164	2992	43				3232	3077	3338	3007	3198
Xinle	North	Liaoning, Shenyang	5970	120	ZK-0267	6048	59	2	2.3	6	6975	6797	7156	6740	6923
			5980	95	BK78054
			6160	95	WB79-05
			6430	150	ZK-0667	6430	150				7482	7177	7591	6996	7267
Qingshuitai	North	Liaoning, Shenyang	1190	80	ZK-0669	1095	53	1	2.6	3.8	1059	955	1174	926	1011
			1020	70	WB79-04
Sujiatun	North	Liaoning, Shenyang	3250	85	ZK-0668	3141	59	1	3.2	3.8	3446	3256	3479	3184	3365
			3040	80	WB79-03
			3980	70	BK78055	3980	70				4566	4297	4800	4184	4434
Xinpingzi	North	Liaoning, Shenyang	1690	80	BK78056	1690	80				1710	1524	1812	1410	1602
Huangyuquan	North	Jilin, Shulan	1520	75	WB83-46	1520	75				1521	1345	1554	1298	1433
			2640	70	WB83-47	2640	70				2848	2722	2925	2493	2760
Guntuling	North	Heilongjiang, Shuangyashan	1900	70	ZK-1363	1992	50	1	3.3	3.8	1994	1887	2105	1825	1945
			2080	70	ZK-1364
Suibin Junminnongchang	North	Heilongjiang, Suibin	2020	85	ZK-0642	2041	59	1	0.1	3.8	2104	1928	2150	1874	1989
			2060	80	ZK-0643
			1670	80	ZK-0644	1670	80				1698	1421	1807	1389	1606
Tongren	North	Heilongjiang, Suibin	820	80	ZK-0271	891	57	1	1.5	3.8	905	738	924	702	830
			960	80	ZK-0272
			1380	80	ZK-0273	1461	55	1	1.9	3.8	1391	1305	1520	1287	1352
			1530	75	ZK-0274
Wanyanhe	North	Heilongjiang, Suibin	1950	85	ZK-0323	1950	85				2003	1742	2124	1705	1902
Pingyang Brcikyard	North	Heilongjiang, Tailai	2320	70	ZK-1349	2362	52	1	0.8	3.8	2482	2335	2700	2208	2411
			2410	75	ZK-1350
Wanfabozi	North	Jilin, Tonghua	2566	57	ZK-2971	2554	48	1	0.2	3.8	2750	2512	2759	2488	2627
			2523	89	ZK-2972
Hedongtun	North	Jilin, Wangqing	2030	80	ZK-0569	2030	80				2109	1896	2301	1818	1997
Qianbu	North	Hebei, Yuxian	3840	90	WB82-41	3840	90				4407	4150	4514	3982	4217
			3150	75	WB82-42	3182	69	1	1.1	3.8	3542	3272	3565	3235	3417
			3340	170	ZK-2015
Sanguan	North	Hebei, Yuxian	2830	100	ZK-2020	3110	32	7	12.1	14.1	3375	3256	3391	3232	3329
			3000	80	ZK-2019
			3080	195	ZK-2018
			3150	105	ZK-2016
			3160	80	WB82-39
			3160	80	ZK-2017
			3180	85	WB84-18
			3180	70	WB84-30
			3560	195	WB82-40	3768	82	1	1.3	3.8	4281	3986	4411	3926	4145
			3810	90	WB82-22
			5110	80	BK79097	5138	75	1	0.9	3.8	5987	5753	6174	5663	5862
			5310	200	BK79098
Zhuangke	North	Hebei, Yuxian	2590	70	ZK-2014	2590	70				2780	2504	2854	2443	2715
			2950	80	ZK-2012	3090	51	2	5	6	3364	3237	3441	3167	3293
			3150	135	ZK-2013
			3190	75	WB81-46
			3830	80	BK79099	3830	80				4404	4100	4430	3985	4210
Shipengshan	North	Inner Mongolia, Wengniuteqi	4220	80	WB82-08	4220	80				4857	4624	4961	4527	4715
			3540	120	ZK-0542-0	3624	77	1	0.8	3.8	4080	3839	4150	3719	3961
			3680	100	ZK-0740-0
Xinjing	North	Inner Mongolia, Wengniuteqi	5750	125	ZK-2269	5830	74	1	0.6	3.8	6734	6548	6825	6448	6637
			5870	90	ZK-2270
Gaotaishan	North	Liaoning, Xinmin	3270	90	BK77018	3270	90				3590	3392	3719	3255	3506
Beigou	North	Liaoning, Xiuyan	3625	65	BK89023	3625	65				4072	3847	4147	3725	3943
Beigouxishan	North	Liaoning, Xiuyan	4380	110	BK87116	4380	110				5270	4844	5318	4647	5088
			4805	100	BK87117	4805	100				5644	5332	5738	5314	5496
Changxing	North	Liaoning, Xiuyan	1105	50	BK90110	1105	50				1062	958	1174	930	1019
Dasu	North	Jilin, Yanji	2220	70	ZK-0784	2220	70				2322	2153	2352	2045	2224
Jingu	North	Jilin, Yanji	2390	80	WB81-11	2507	45	2	5	6	2725	2494	2745	2384	2609
			2470	80	WB81-10
			2620	70	WB81-09
			3180	155	ZK-0675	3180	155				3584	3184	3825	2976	3395
			3890	85	WB81-12	3933	53	2	0.8	6	4498	4289	4522	4184	4367
			3910	105	WB81-13
			3990	85	WB81-14
			4340	100	ZK-0785	4340	100				5260	4825	5298	4630	4914
Liutingdong	North	Jilin, Yanji	3070	90	ZK-0674	3070	90				3383	3161	3461	3000	3265
Xinguang	North	Jilin, Yanji	2320	80	ZK-2340	2320	80				2465	2160	2700	2145	2349
Xiliangpo	North	Beijing, Yanqing	2720	80	BK87101	2720	80				2920	2754	3056	2724	2837
Hutouliang	North	Hebei, Yangyuan	10690	210	PV-0156	10690	210				12820	12239	13050	12020	12574
Jiangjialiang	North	Hebei, Yangyuan	5800	115	ZK-0295-0	5821	62	2	0.4	6	6718	6543	6780	6477	6624
			5740	165	PV-0007
			5850	80	PV-0008
Yangcaogou	North	Jilin, Yitong	4614	63	ZK-2670	4657	49	1	1.1	3.8	5464	5316	5578	5300	5397
			4716	75	ZK-2672
			3772	68	ZK-2671	3772	68				4245	3993	4407	3973	4166
Qiaonan	North	Heilongjiang, Yilan	1848	53	ZK-3057	1837	38	1	0.1	3.8	1820	1723	1873	1635	1778
			1826	52	ZK-3058
			2918	44	ZK-3201	2918	44				3144	2995	3208	2930	3054
Xiangyangling	North	Liaoning, Yixian	2870	60	BK92074	2870	60				3074	2885	3172	2850	2999
Chaliba	North	Jilin, Yongji	1500	95	ZK-2248	1500	95				1520	1309	1609	1267	1409
Donglianggang	North	Jilin, Yongji	2420	100	ZK-1197	2420	100				2699	2351	2750	2188	2508
Wangtun	North	Jilin, Yongji	2730	85	ZK-2339	2730	85				2924	2755	3065	2725	2848
Xingxingshao	North	Jilin, Yongji	2970	100	ZK-0679-0	2970	100				3324	2995	3376	2877	3135
Dahaimeng	North	Jilin, Yongji	1010	75	ZK-1196	1010	75				1045	797	1071	738	939
			1460	70	ZK-0809	1493	55	1	0.5	3.8	1476	1310	1523	1302	1386
			1540	85	ZK-0808
			2100	75	ZK-0093	2100	75				2295	1951	2308	1900	2082
			2370	90	ZK-0807-0	2464	56	1	1.7	3.8	2705	2440	2716	2363	2547
			2520	70	WB81-08
			2660	75	ZK-1195	2660	75				2859	2735	2955	2500	2773
Fenglin	North	Heilongjiang, Youyi	1162	124	ZK-2843	1162	124				1235	960	1305	799	1140
			1516	85	ZK-2846	1622	38	4	3.9	9.5	1562	1418	1605	1411	1492
			1533	92	ZK-2842
			1668	79	ZK-2844
			1680	79	ZK-2845
			1686	89	ZK-2847
Laoheshen	North	Jilin, Yushu	2470	70	WB83-51	2470	70				2711	2461	2725	2359	2528
			1510	65	WB83-52	1522	55	1	0.1	3.8	1519	1350	1530	1312	1429
			1550	100	WB84-07
Zhoujiayoufang	North	Jilin, Yushu	6860	85	WB78-06	6860	85				7786	7616	7922	7573	7706
Baimiao	North	Hebei, Xuanhua	2910	150	ZK-0765	2910	150				3235	2865	3399	2754	3021
			2200	140	ZK-0765-0	2200	140				2348	2005	2699	1874	2251
Pinganbu	North	Liaoning, Zhangwu	2690	100	ZK-2405	2797	71	1	2.2	3.8	2973	2793	3103	2758	2917
			2900	100	ZK-2406
			3340	90	ZK-2407	3340	90				3688	3460	3828	3387	3582
			5500	85	ZK-2408	5500	85				6400	6211	6483	6021	6293
Minzhu	North	Jilin, Changbai	2640	95	ZK-2500	2640	95				2875	2539	2966	2434	2757
Dongbali	North	Heilongjiang, Zhaodong	2390	75	ZK-1321	2363	52	1	0.2	3.8	2485	2335	2700	2209	2412
			2340	70	ZK-1322
Baijinbao	North	Heilongjiang, Zhaoyuan	2710	65	ZK-0324	2797	29	3	6.9	7.8	2943	2860	2967	2797	2905
			2720	55	ZK-2161
			2850	55	ZK-2157
			2880	55	ZK-2158
			2960	200	ZK-2162	3062	42	3	3.9	7.8	3343	3216	3371	3165	3259
			3000	60	ZK-2159
			3020	115	ZK-2156
			3170	70	ZK-2160
Wolong	North	Heilongjiang, Zhaoyuan	2450	70	ZK-2027	2450	70				2697	2365	2719	2355	2584
			2940	85	ZK-2028	2940	85				3210	2967	3342	2875	3059
Xiaolahacun	North	Heilongjiang, Zhaoyuan	2067	103	ZK-2685	2067	103				2152	1897	2314	1825	2074
			3584	104	ZK-2686	3584	104				4072	3721	4221	3612	3862
			2646	76	ZK-2687	2646	76				2858	2719	2950	2493	2771
Xiangyangnangang	North	Jilin, Zhenlai	2260	75	ZK-2081	2260	75				2348	2156	2463	2055	2246
Zhoukoudian(Upper Cave)	North	Beijing, Fangshan	10470	360	ZK-136-0（1）	10470	360				12720	11759	13039	11245	12293
			13200	160	OxA-391	13200	160				16104	15619	16278	15323	15847
			23150	330	OxA-1248	23423	241	1	1.3	3.8	27777	27440	27992	27239	27613
			23700	350	OxA-1247
			25700	360	OxA-2275	25700	360				30379	29461	30747	29067	29912
			27500	380	OxA-2772	27500	380				31677	31047	32428	30876	31374
Zhoukoudian(Tianyuan Cave)	North	Beijing, Fangshan	30500	370	BA03226	30998	170	1	2.1	3.8	35056	34705	35291	34551	34908
			31115	190	BA04247
			34990	400	BA03227	34990	400				39980	39043	40460	38660	39539
			37785	250	BA04248	37785	250				42292	41913	42488	41720	42085
Wutun	North	Liaoning, Zhuanghe	4465	60	BK90077	4465	60				5282	4977	5301	4882	5120
xianglushan	North	Inner Mongolia, Chifeng	3340	30	Beta-382772	3350	22	1	0.2	3.8	3630	3567	3681	3510	3593
xianglushan	North	Inner Mongolia, Chifeng	3360	30	Beta-383366
xianglushan	North	Inner Mongolia, Chifeng	2880	30	Beta-386787	2880	30				3060	2961	3141	2888	3006
Xishan	North	Inner Mongolia, Aohanqi	4020	50	BA071478	4035	25	2	0.2	6	4520	4449	4570	4426	4482
Xishan	North	Inner Mongolia, Aohanqi	4045	40	BA071479
Xishan	North	Inner Mongolia, Aohanqi	4035	40	BA071480
baoguluxi	North	Inner Mongolia, Chifeng	3450	30	Beta-394222	3450	30				3820	3643	3829	3637	3711
guangdegongnanshan	North	Inner Mongolia, Chifeng	2410	30	Beta-392664	2410	30				2465	2357	2688	2350	2431
huamuzhazi	North	Inner Mongolia, Chifeng	2690	30	Beta-394223	2690	30				2842	2757	2849	2753	2789
Xiaodongshan	North	Liaoning, Chaoyang	5340	80	unkown	5340	80				6285	5941	6256	6002	6120
Jinggouzidongqu	North	Inner Mongolia, Balinyouqi	5014	55	BK2003067	5014	55				5882	5660	5903	5621	5759
Sanzuodian	North	Inner Mongolia, Ningcheng	2937	35	BA-6837	2937	35				3161	3036	3206	2972	3092
Sanzuodian	North	Inner Mongolia, Ningcheng	3146	30	BA-6838	3158	22	1	0.3	3.8	3439	3345	3448	3258	3373
Sanzuodian	North	Inner Mongolia, Ningcheng	3170	30	BA-6839						3444	3365	3454	3345	3397
674 (Chifeng)	North	Inner Mongolia, Chifeng	2572	60	BA-2239	2631	43	1	1.9	3.8	2759	2505	2791	2440	2640
			2689	60	BA-2240						2310	2150	2345	2060	2219
			3090	60	BA-2241	3106	33	3	1.3	7.8	3371	3229	3447	3157	3292
			3136	60	BA-2242						3445	3253	3478	3181	3351
			3010	100	BA-2243						3344	3069	3444	2896	3188
			3126	60	BA-2244						3440	3250	3459	3176	3338
342 (Chifeng)	North	Inner Mongolia, Chifeng	3097	35	BA-6769	3119	25	1	0.8	3.8	3365	3251	3383	3216	3300
			3141	35	BA-6771						3438	3272	3448	3251	3366
			3238	35	BA-6770	3226	13	7	10.3	14.1	3548	3399	3560	3385	3459
			3184	35	BA-6772						3446	3379	3477	3349	3409
			3277	40	BA-6773						3560	3458	3591	3400	3507
			3272	35	BA-6774						3558	3455	3578	3403	3503
			3272	35	BA-6775						3558	3455	3578	3403	3503
			3165	35	BA-6776						3445	3361	3457	3267	3392
			3204	35	BA-6777						3451	3389	3549	3360	3423
			3209	35	BA-6778						3454	3387	3552	3362	3426
△T= 84.1							84.0521

## Sheet: Summed 14C probability eemd
Age	Summed Probability from OXCAL	Hilbert-Huang Transform Ensemble empirical mode decomposition
Cal yr BP	c0	c1	c2	c3	c4	c5	c6	c7	c8	c9	c2-5
0	0.009977	-0.00597	0.00492	0.00121	0.000757	-0.00512	0.02673	-0.19669	0.00104	0.18715	0.006314
10	0.006288	0.005249	0.00223	0.000255	-0.00155	-0.00394	0.02185	-0.19449	0.00138	0.18814	0.001867
20	0.004035	0.000705	-0.00261	-0.000109	-0.0035	-0.00272	0.01702	-0.19231	0.00173	0.18912	-0.003443
30	0.002172	0.004058	-0.00529	-6.5e-05	-0.00511	-0.00147	0.01223	-0.19013	0.00206	0.19011	-0.00633
40	0.001041	-0.00456	-0.00317	0.000204	-0.00641	-0.000198	0.00749	-0.18797	0.0024	0.19109	-0.004922
50	0.000582	-0.00194	-0.000254	0.000517	-0.00741	0.00109	0.00279	-0.18582	0.00274	0.19207	-0.002621
60	0.001054	0.007933	-0.000562	0.00068	-0.00814	0.0024	-0.00186	-0.18368	0.00307	0.19304	-0.002856
70	0.001297	-0.004	-0.000976	0.000457	-0.00862	0.00371	-0.00646	-0.18156	0.00341	0.19402	-0.003244
80	0.001729	0.00105	0.00224	-0.000291	-0.00887	0.00503	-0.01102	-0.17944	0.00374	0.19499	-0.001027
90	0.001703	0.003393	0.00469	-0.0013	-0.00891	0.00635	-0.01553	-0.17734	0.00407	0.19596	0.000584
100	0.001751	-0.00202	0.0021	-0.00215	-0.00877	0.00767	-0.01999	-0.17525	0.0044	0.19693	-0.001565
110	0.001938	0.004817	-0.00293	-0.00244	-0.00846	0.00898	-0.02441	-0.17317	0.00473	0.19789	-0.005076
120	0.001165	-0.01042	-0.00522	-0.00174	-0.00801	0.01027	-0.02877	-0.1711	0.00506	0.19885	-0.005463
130	0.001172	0.00367	-0.00351	-0.00023	-0.00744	0.01155	-0.03309	-0.16905	0.00538	0.19981	-0.001892
140	0.002841	0.004049	-0.00128	0.00134	-0.00675	0.0128	-0.03736	-0.167	0.00571	0.20077	0.002085
150	0.007084	-0.00665	0.000785	0.00219	-0.00602	0.01403	-0.04158	-0.16497	0.00603	0.20173	0.005359
160	0.013988	0.006398	0.00296	0.00207	-0.00529	0.01522	-0.04575	-0.16294	0.00635	0.20268	0.008032
170	0.009115	-0.00343	0.00471	0.00186	-0.00464	0.01638	-0.04987	-0.16093	0.00667	0.20363	0.009987
180	0.007527	0.000811	0.00283	0.00192	-0.00411	0.01749	-0.05394	-0.15893	0.00699	0.20458	0.009411
190	0.005194	-0.00391	-0.00139	0.00225	-0.00372	0.01856	-0.05796	-0.15694	0.00731	0.20552	0.007191
200	0.005738	0.002358	-0.00178	0.00248	-0.00347	0.01957	-0.06193	-0.15496	0.00763	0.20647	0.007634
210	0.006353	-0.00267	0.00149	0.00214	-0.00335	0.02053	-0.06585	-0.15299	0.00794	0.20741	0.010517
220	0.003351	0.00151	0.00176	0.00118	-0.00331	0.02143	-0.06971	-0.15104	0.00826	0.20834	0.010472
230	0.001257	-0.00294	-3.2e-05	-0.000251	-0.00331	0.02227	-0.07352	-0.14909	0.00857	0.20928	0.008267
240	0.001305	-0.00122	-0.000778	-0.00166	-0.00329	0.02303	-0.07728	-0.14715	0.00888	0.21021	0.006722
250	0.001339	6.15e-05	-0.00153	-0.00254	-0.00319	0.02373	-0.08099	-0.14522	0.00919	0.21115	0.005628
260	0.003025	5.93e-05	-0.00415	-0.00264	-0.00298	0.02434	-0.08464	-0.14331	0.0095	0.21207	0.003683
270	0.006479	0.00272	-0.0054	-0.00199	-0.00259	0.02487	-0.08824	-0.1414	0.00981	0.213	0.003383
280	0.009279	-0.00466	-0.0036	-0.000935	-0.00201	0.02531	-0.09178	-0.1395	0.01011	0.21392	0.005741
290	0.017288	0.001024	0.000397	0.000337	-0.00123	0.02566	-0.09527	-0.13762	0.01042	0.21485	0.010075
300	0.020096	-0.00198	0.00507	0.00156	-0.000249	0.02591	-0.09871	-0.13574	0.01072	0.21576	0.0152448
310	0.020638	0.004111	0.00606	0.00225	0.000893	0.02606	-0.10209	-0.13388	0.01102	0.21668	0.017346
320	0.017176	0.001816	0.00287	0.00214	0.00214	0.02611	-0.10541	-0.13202	0.01132	0.2176	0.015539
330	0.015398	-0.00685	0.000118	0.00144	0.00345	0.02607	-0.10868	-0.13017	0.01162	0.21851	0.013568
340	0.011032	-0.01246	0.00132	0.000598	0.00476	0.02592	-0.11189	-0.12834	0.01192	0.21942	0.0146036
350	0.013211	0.007613	0.00463	-1.9e-05	0.00604	0.02568	-0.11505	-0.12651	0.01222	0.22032	0.017374
360	0.016381	-0.00093	0.00445	-0.000151	0.00725	0.02535	-0.11814	-0.12469	0.01251	0.22123	0.017489
370	0.016026	0.000503	-0.000378	7.4e-05	0.00835	0.02493	-0.12118	-0.12288	0.01281	0.22213	0.0138872
380	0.017615	0.000684	-0.00657	0.000222	0.00928	0.02443	-0.12417	-0.12108	0.0131	0.22303	0.008951
390	0.017837	-0.00477	-0.00658	1.1e-05	0.00998	0.02387	-0.12709	-0.11929	0.01339	0.22393	0.0085153
400	0.020036	-0.0029	-0.000153	-0.000798	0.01041	0.02324	-0.12995	-0.1175	0.01368	0.22482	0.012541
410	0.020846	0.001069	0.00508	-0.00228	0.01052	0.02259	-0.13276	-0.11573	0.01397	0.22572	0.014848
420	0.020875	-0.001	0.00326	-0.0038	0.01028	0.02191	-0.1355	-0.11397	0.01426	0.22661	0.011245
430	0.016282	0.001178	-0.00164	-0.00423	0.00963	0.02123	-0.13819	-0.11221	0.01455	0.22749	0.005817
440	0.013174	-0.00929	-0.00246	-0.00335	0.00855	0.02057	-0.14082	-0.11046	0.01483	0.22838	0.004511
450	0.013969	0.008048	0.00176	-0.0015	0.0071	0.01993	-0.14338	-0.10873	0.01512	0.22926	0.007708
460	0.012141	1.56e-05	0.00398	0.000627	0.0053	0.01934	-0.14588	-0.107	0.0154	0.23014	0.009153
470	0.009838	-0.00394	0.00128	0.00221	0.00319	0.0188	-0.14833	-0.10527	0.01568	0.23102	0.005946
480	0.008252	0.001196	-0.00148	0.00292	0.000809	0.01834	-0.15071	-0.10356	0.01596	0.2319	0.001886
490	0.006439	-0.00273	-0.00192	0.00278	-0.00179	0.01796	-0.15303	-0.10186	0.01624	0.23277	-0.001068
500	0.003474	0.0034	-0.000518	0.00235	-0.00456	0.01767	-0.15528	-0.10016	0.01651	0.23364	-0.002792
510	0.000992	0.000547	0.000531	0.00254	-0.00738	0.0175	-0.15747	-0.09847	0.01679	0.23451	-0.004198
520	0.000608	-0.00251	-0.000954	0.004	-0.01011	0.01744	-0.1596	-0.09679	0.01707	0.23538	-0.006499
530	3.03e-05	-0.00318	-0.00368	0.00663	-0.01259	0.01752	-0.16167	-0.09512	0.01734	0.23624	-0.008623
540	0.00072	-0.00817	-0.00347	0.00982	-0.01471	0.01773	-0.16367	-0.09345	0.01761	0.2371	-0.007589
550	0.001945	0.004657	0.000643	0.01257	-0.01634	0.01809	-0.1656	-0.0918	0.01788	0.23796	-0.003285
560	0.005397	-0.00225	0.00513	0.01387	-0.01737	0.0186	-0.16747	-0.09015	0.01815	0.23882	0.00062
570	0.013453	0.002693	0.00683	0.01274	-0.0177	0.01927	-0.16928	-0.0885	0.01842	0.23967	0.000966
580	0.013832	-0.00691	0.00346	0.00888	-0.01725	0.02008	-0.17102	-0.08687	0.01869	0.24052	-0.00405
590	0.008063	0.003976	-0.00314	0.00283	-0.01599	0.02102	-0.1727	-0.08524	0.01895	0.24137	-0.012428
600	0.0047	0.001516	-0.0057	-0.00447	-0.01396	0.0221	-0.17432	-0.08362	0.01922	0.24222	-0.017727
610	0.002636	-0.0019	-0.00117	-0.01173	-0.01121	0.02327	-0.17587	-0.08201	0.01948	0.24307	-0.016582
620	0.002559	0.002564	0.00399	-0.01746	-0.0078	0.02454	-0.17737	-0.0804	0.01974	0.24391	-0.013228
630	0.004839	0.003996	0.00392	-0.02015	-0.00379	0.02589	-0.17881	-0.0788	0.02	0.24475	-0.01125
640	0.008318	-0.00286	0.000173	-0.01906	0.00069	0.02729	-0.18019	-0.07721	0.02026	0.24559	-0.008825
650	0.013561	-0.00319	-0.00364	-0.01443	0.00545	0.02874	-0.18152	-0.07563	0.02052	0.24642	-0.003759
660	0.024925	0.001779	-0.00431	-0.007	0.01025	0.03022	-0.1828	-0.07405	0.02077	0.24725	0.005853
670	0.04508	-0.00293	-0.000503	0.00225	0.01482	0.0317	-0.18401	-0.07248	0.02103	0.24808	0.020079
680	0.065318	0.002323	0.00711	0.01154	0.01886	0.03319	-0.18518	-0.07091	0.02128	0.24891	0.037186
690	0.07286	0.007151	0.0081	0.01878	0.0221	0.03465	-0.1863	-0.06935	0.02154	0.24974	0.047151
700	0.071526	-0.00741	0.000125	0.02233	0.02424	0.03608	-0.18736	-0.0678	0.02179	0.25056	0.046396
710	0.070368	-0.0013	-0.00477	0.02156	0.02504	0.03745	-0.18838	-0.06625	0.02204	0.25138	0.043454
720	0.071789	0.000548	-0.00196	0.01669	0.02439	0.03876	-0.18935	-0.06471	0.02229	0.2522	0.042254
730	0.06645	0.00547	-0.000302	0.00897	0.02236	0.03998	-0.19027	-0.06318	0.02253	0.25301	0.037022
740	0.055656	-0.00985	-0.00105	0.000278	0.01914	0.04111	-0.19114	-0.06165	0.02278	0.25383	0.028177
750	0.05242	-0.00113	-0.000563	-0.00759	0.01487	0.04213	-0.19198	-0.06013	0.02302	0.25464	0.019897
760	0.052714	0.003351	0.000886	-0.01325	0.00973	0.04305	-0.19276	-0.05862	0.02327	0.25545	0.013298
770	0.050053	-0.00057	0.00214	-0.01602	0.00392	0.04385	-0.19351	-0.05711	0.02351	0.25626	0.008184
780	0.050592	0.001297	0.000739	-0.01597	-0.00231	0.04451	-0.19422	-0.0556	0.02375	0.25706	0.002742
790	0.043991	-0.00375	-0.00328	-0.01373	-0.00864	0.04505	-0.19488	-0.0541	0.02399	0.25786	-0.003156
800	0.041428	0.002921	-0.00415	-0.01009	-0.01474	0.04544	-0.19551	-0.05261	0.02423	0.25866	-0.005323
810	0.042701	0.001261	-0.00136	-0.00592	-0.02021	0.04568	-0.1961	-0.05112	0.02447	0.25946	-0.00383
820	0.041324	-0.00199	0.000965	-0.00219	-0.02472	0.04577	-0.19666	-0.04964	0.0247	0.26025	-0.002495
830	0.043475	-0.00434	0.00428	2e-06	-0.02799	0.0457	-0.19718	-0.04816	0.02494	0.26104	-0.0007868
840	0.046104	0.003298	0.00738	-1.3e-05	-0.02984	0.04546	-0.19767	-0.04669	0.02517	0.26183	-0.000105
850	0.0446	-0.00182	0.00785	-0.00245	-0.03016	0.04506	-0.19813	-0.04523	0.0254	0.26262	-0.002374
860	0.043588	0.002458	0.00745	-0.00691	-0.02901	0.04452	-0.19856	-0.04376	0.02563	0.26341	-0.005689
870	0.04223	0.003874	0.00793	-0.01266	-0.02645	0.04383	-0.19896	-0.04231	0.02586	0.26419	-0.008271
880	0.043443	-0.00291	0.00519	-0.01795	-0.02263	0.04301	-0.19934	-0.04086	0.02609	0.26497	-0.012212
890	0.043717	-0.00163	-0.00428	-0.02091	-0.01772	0.04208	-0.19969	-0.03941	0.02632	0.26575	-0.018887
900	0.04342	0.00387	-0.01435	-0.02009	-0.01195	0.04105	-0.20001	-0.03796	0.02654	0.26652	-0.022252
910	0.047727	0.000399	-0.01425	-0.01526	-0.00557	0.03994	-0.20032	-0.03653	0.02677	0.26729	-0.014268
920	0.058109	-0.00461	-0.00345	-0.00741	0.00113	0.03875	-0.20061	-0.03509	0.02699	0.26806	0.004198
930	0.089488	0.002054	0.00653	0.00192	0.00789	0.03751	-0.20088	-0.03367	0.02721	0.26883	0.022589
940	0.113087	0.008533	0.01085	0.01111	0.01444	0.03623	-0.20113	-0.03224	0.02743	0.2696	0.036344
950	0.112155	-0.00433	0.01119	0.01862	0.02049	0.03493	-0.20137	-0.03082	0.02765	0.27036	0.046094
960	0.121208	-0.00353	0.00801	0.02356	0.0258	0.03361	-0.2016	-0.0294	0.02787	0.27112	0.050812
970	0.124356	0.003515	0.00306	0.02584	0.03009	0.03229	-0.20181	-0.02799	0.02808	0.27188	0.050934
980	0.120331	0.002054	-0.00368	0.02583	0.03314	0.03098	-0.20202	-0.02658	0.0283	0.27264	0.046698
990	0.112711	-0.00579	-0.01197	0.02416	0.03479	0.02971	-0.20221	-0.02518	0.02851	0.27339	0.039468
1000	0.112152	0.002169	-0.01907	0.02142	0.035	0.02847	-0.20241	-0.02378	0.02873	0.27414	0.031254
1010	0.101604	-0.00419	-0.01952	0.0176	0.03387	0.02727	-0.20259	-0.02238	0.02894	0.27489	0.025142
1020	0.099691	-0.00525	-0.01026	0.0126	0.03153	0.02613	-0.20278	-0.02099	0.02915	0.27564	0.025255
1030	0.114791	0.003657	0.0041	0.00655	0.02816	0.02506	-0.20296	-0.0196	0.02936	0.27638	0.029853
1040	0.121997	0.012981	0.01448	-0.000151	0.02393	0.02405	-0.20314	-0.01821	0.02957	0.27712	0.029757
1050	0.113899	0.00041	0.01363	-0.00707	0.01903	0.02311	-0.20333	-0.01683	0.02977	0.27786	0.017671
1060	0.090416	0.004464	0.00496	-0.01345	0.01363	0.02225	-0.20351	-0.01546	0.02998	0.2786	8e-05
1070	0.075157	-0.01158	-0.00374	-0.01824	0.0079	0.02148	-0.20371	-0.01409	0.03018	0.27933	-0.014049
1080	0.072364	0.010128	-0.00728	-0.0205	0.00202	0.0208	-0.2039	-0.01272	0.03038	0.28007	-0.022062
1090	0.071419	0.007027	-0.00493	-0.01991	-0.00383	0.02022	-0.20411	-0.01135	0.03058	0.2808	-0.02433
1100	0.071786	-0.01007	0.00013	-0.01682	-0.00949	0.01974	-0.20433	-0.00999	0.03078	0.28152	-0.022689
1110	0.072892	0.003441	0.0041	-0.01206	-0.01479	0.01937	-0.20455	-0.00864	0.03098	0.28225	-0.020229
1120	0.073466	-0.00251	0.0044	-0.00647	-0.01964	0.01912	-0.20478	-0.00729	0.03118	0.28297	-0.019681
1130	0.072906	0.000877	0.00157	-0.000772	-0.02391	0.01898	-0.20503	-0.00594	0.03138	0.28369	-0.0209
1140	0.073213	0.003803	-0.00149	0.00439	-0.0275	0.01896	-0.20528	-0.0046	0.03157	0.28441	-0.022099
1150	0.073316	-0.00626	-0.00232	0.00862	-0.03029	0.01907	-0.20553	-0.00326	0.03176	0.28512	-0.021229
1160	0.073919	0.000231	-0.00363	0.01181	-0.03227	0.0193	-0.20579	-0.00193	0.03196	0.28584	-0.020658
1170	0.075491	-0.00421	-0.00463	0.01384	-0.03343	0.01966	-0.20606	-0.000596	0.03215	0.28655	-0.02042
1180	0.081755	-0.00117	-0.00101	0.01475	-0.03381	0.02015	-0.20632	0.000729	0.03234	0.28726	-0.017206
1190	0.096772	-0.00017	0.00529	0.01447	-0.03341	0.02074	-0.20658	0.00205	0.03252	0.28796	-0.012202
1200	0.097086	0.001455	0.00629	0.01244	-0.03224	0.02145	-0.20684	0.00337	0.03271	0.28867	-0.011581
1210	0.08978	-0.00186	0.000888	0.00865	-0.03032	0.02225	-0.2071	0.00468	0.0329	0.28937	-0.016173
1220	0.085685	0.000261	-0.00452	0.00366	-0.02769	0.02314	-0.20735	0.00598	0.03308	0.29006	-0.021219
1230	0.091346	-0.00243	-0.00541	-0.00174	-0.02441	0.0241	-0.20759	0.00729	0.03327	0.29076	-0.022759
1240	0.09605	-0.00147	-0.00224	-0.00688	-0.02056	0.02513	-0.20783	0.00858	0.03345	0.29145	-0.020344
1250	0.096566	-0.00229	0.00295	-0.01123	-0.01619	0.02619	-0.20805	0.00988	0.03363	0.29215	-0.015294
1260	0.099318	0.003753	0.0076	-0.01446	-0.01135	0.02727	-0.20826	0.01117	0.03381	0.29284	-0.009427
1270	0.104526	0.00185	0.00752	-0.01629	-0.00612	0.02835	-0.20845	0.01245	0.03399	0.29352	-0.005843
1280	0.108912	-0.00222	0.00263	-0.01663	-0.000559	0.0294	-0.20863	0.01373	0.03417	0.29421	-0.004512
1290	0.113195	-0.00388	-0.00399	-0.01554	0.00521	0.03041	-0.20879	0.015	0.03434	0.29489	-0.00354
1300	0.113963	0.001589	-0.00829	-0.01304	0.01102	0.03135	-0.20892	0.01627	0.03451	0.29557	4.2e-05
1310	0.124944	0.00236	-0.01055	-0.00863	0.01664	0.0322	-0.20904	0.01753	0.03469	0.29624	0.006646
1320	0.139301	-0.00045	-0.01168	-0.00206	0.02185	0.03295	-0.20913	0.01879	0.03486	0.29692	0.015379
1330	0.14473	0.001351	-0.00959	0.00624	0.02639	0.03355	-0.20919	0.02005	0.03503	0.29759	0.026835
1340	0.165124	-0.007	-0.00221	0.01493	0.03006	0.03401	-0.20922	0.0213	0.0352	0.29826	0.042038
1350	0.19858	0.003398	0.00959	0.02218	0.03265	0.03429	-0.20923	0.02254	0.03537	0.29893	0.059989
1360	0.205586	-0.00079	0.02109	0.02624	0.03395	0.03437	-0.2092	0.02378	0.03554	0.29959	0.07472
1370	0.20356	0.003463	0.02383	0.02555	0.03379	0.03424	-0.20915	0.02501	0.0357	0.30026	0.076507
1380	0.191237	-0.00131	0.01314	0.01955	0.03226	0.03389	-0.20905	0.02624	0.03587	0.30092	0.060746
1390	0.168748	-0.00163	-0.00487	0.00978	0.0296	0.03331	-0.20893	0.02747	0.03603	0.30157	0.036338
1400	0.15306	-0.00768	-0.01993	-0.00134	0.02616	0.03251	-0.20876	0.02868	0.03619	0.30223	0.014011
1410	0.136583	0.009451	-0.0207	-0.0114	0.02222	0.03147	-0.20856	0.0299	0.03635	0.30288	0.00301
1420	0.137948	-0.00539	-0.01018	-0.01885	0.01811	0.03019	-0.20831	0.03111	0.03651	0.30353	0.001535
1430	0.140716	0.00739	8e-06	-0.02289	0.01412	0.02869	-0.20803	0.03231	0.03667	0.30418	0.001685
1440	0.14043	-0.00215	0.00449	-0.02366	0.01046	0.02697	-0.2077	0.03351	0.03683	0.30483	0.000511
1450	0.14386	0.003934	0.00574	-0.02197	0.00732	0.02503	-0.20733	0.0347	0.03698	0.30547	-0.00046
1460	0.139049	-0.00577	0.00367	-0.01909	0.00485	0.02286	-0.20692	0.03589	0.03714	0.30611	-0.002503
1470	0.137709	0.004231	-0.000135	-0.01605	0.00316	0.02049	-0.20646	0.03707	0.03729	0.30675	-0.005698
1480	0.138696	-0.00241	-0.00244	-0.01309	0.00219	0.01792	-0.20596	0.03825	0.03744	0.30739	-0.007937
1490	0.140027	0.006183	-0.00188	-0.00975	0.00176	0.01517	-0.20541	0.03942	0.03759	0.30802	-0.007352
1500	0.13929	-0.00364	-0.00091	-0.00541	0.00164	0.01227	-0.20482	0.04058	0.03774	0.30865	-0.005115
1510	0.139818	-0.0071	0.000124	9.5e-05	0.00166	0.00923	-0.20417	0.04174	0.03789	0.30928	-0.001757
1520	0.144462	-0.01084	0.00339	0.00624	0.00163	0.00609	-0.20348	0.0429	0.03804	0.30991	0.003389
1530	0.160291	-0.0003	0.008	0.01215	0.0014	0.00285	-0.20274	0.04405	0.03818	0.31053	0.008844
1540	0.163982	0.009425	0.00728	0.01679	0.00085	-0.000432	-0.20195	0.04519	0.03833	0.31116	0.008875
1550	0.163929	0.0072	1.2e-05	0.01946	-0.000119	-0.00375	-0.20111	0.04633	0.03847	0.31178	0.002232
1560	0.15763	-0.00587	-0.00769	0.02013	-0.00157	-0.00708	-0.20022	0.04746	0.03861	0.31239	-0.006375
1570	0.146602	0.001215	-0.00888	0.01902	-0.00353	-0.0104	-0.19928	0.04859	0.03875	0.31301	-0.011632
1580	0.143191	-0.00118	-0.00221	0.01644	-0.00597	-0.0137	-0.19828	0.04971	0.03889	0.31362	-0.012547
1590	0.148045	-0.00066	0.00678	0.01258	-0.00881	-0.01696	-0.19723	0.05082	0.03903	0.31423	-0.013212
1600	0.145885	0.000555	0.01139	0.00777	-0.01199	-0.02018	-0.19613	0.05193	0.03917	0.31484	-0.018176
1610	0.137912	-0.00092	0.00562	0.00251	-0.01542	-0.02334	-0.19497	0.05304	0.0393	0.31544	-0.031401
1620	0.122992	0.003247	-0.00609	-0.00252	-0.01904	-0.02644	-0.19376	0.05414	0.03944	0.31605	-0.04884
1630	0.108034	-0.00225	-0.01436	-0.0067	-0.02273	-0.02946	-0.19249	0.05523	0.03957	0.31665	-0.06292
1640	0.10152	-0.00027	-0.01242	-0.00963	-0.02643	-0.0324	-0.19116	0.05632	0.0397	0.31724	-0.06824
1650	0.104051	0.003882	-0.00112	-0.01122	-0.03002	-0.03526	-0.18978	0.0574	0.03983	0.31784	-0.06538
1660	0.110466	-0.01163	0.01069	-0.01159	-0.03344	-0.03802	-0.18834	0.05847	0.03996	0.31843	-0.061211
1670	0.11475	-0.00393	0.01673	-0.01097	-0.03659	-0.04066	-0.18684	0.05954	0.04009	0.31902	-0.060668
1680	0.128297	0.001908	0.01289	-0.00964	-0.03937	-0.0432	-0.18527	0.0606	0.04022	0.31961	-0.066788
1690	0.117773	0.018365	-0.00144	-0.0074	-0.04172	-0.0456	-0.18365	0.06166	0.04034	0.3202	-0.07985
1700	0.102075	0.002553	-0.0148	-0.00395	-0.04359	-0.04788	-0.18197	0.06271	0.04047	0.32078	-0.09079
1710	0.102722	-0.0199	-0.01668	0.000777	-0.04492	-0.05001	-0.18022	0.06376	0.04059	0.32136	-0.09097
1720	0.115947	0.00839	-0.00319	0.00596	-0.04566	-0.05201	-0.17842	0.0648	0.04071	0.32194	-0.078128
1730	0.125302	0.001562	0.01236	0.01052	-0.04575	-0.05385	-0.17655	0.06583	0.04084	0.32252	-0.063881
1740	0.136058	-0.00094	0.01406	0.01336	-0.04513	-0.05554	-0.17462	0.06685	0.04095	0.32309	-0.06155
1750	0.138874	-0.00011	0.00358	0.01398	-0.04375	-0.05708	-0.17263	0.06787	0.04107	0.32366	-0.069778
1760	0.133588	-0.00521	-0.00553	0.01246	-0.04158	-0.05846	-0.17057	0.06888	0.04119	0.32423	-0.077516
1770	0.133497	-0.00169	-0.0069	0.00934	-0.03861	-0.05968	-0.16846	0.06989	0.04131	0.3248	-0.079562
1780	0.137634	-0.00208	-0.000333	0.00535	-0.03489	-0.06073	-0.16628	0.07089	0.04142	0.32537	-0.075174
1790	0.139293	0.001545	0.0043	0.00123	-0.03044	-0.06161	-0.16404	0.07188	0.04153	0.32593	-0.071554
1800	0.138394	-0.00243	0.000549	-0.00272	-0.02526	-0.0623	-0.16174	0.07287	0.04165	0.32649	-0.0741099
1810	0.141331	-0.00207	-0.00247	-0.00687	-0.01935	-0.06281	-0.15938	0.07384	0.04176	0.32704	-0.07599
1820	0.158163	-0.01053	0.00277	-0.01149	-0.01274	-0.0631	-0.15697	0.07482	0.04187	0.3276	-0.071018
1830	0.169715	0.008366	0.00786	-0.01609	-0.0055	-0.06319	-0.1545	0.07578	0.04197	0.32815	-0.065404
1840	0.170071	0.003621	0.00548	-0.01965	0.0023	-0.06305	-0.15197	0.07674	0.04208	0.3287	-0.06407
1850	0.165842	-0.0082	-0.00526	-0.02117	0.0106	-0.06269	-0.14939	0.07769	0.04219	0.32925	-0.067047
1860	0.169111	-0.00184	-0.01453	-0.01978	0.01925	-0.06207	-0.14676	0.07863	0.04229	0.3298	-0.066131
1870	0.185217	0.00319	-0.0139	-0.01499	0.02799	-0.06121	-0.14407	0.07956	0.0424	0.33034	-0.054779
1880	0.212505	0.002061	-0.00282	-0.00735	0.03645	-0.06008	-0.14134	0.08049	0.0425	0.33088	-0.033506
1890	0.239293	-0.00605	0.01176	0.00187	0.04422	-0.05867	-0.13856	0.08141	0.0426	0.33142	-0.009068
1900	0.269912	0.010899	0.02088	0.0112	0.0509	-0.05698	-0.13574	0.08232	0.0427	0.33195	0.010717
1910	0.26873	-0.00338	0.01603	0.01884	0.05608	-0.05499	-0.13287	0.08322	0.0428	0.33249	0.018323
1920	0.269546	-0.00262	0.00394	0.02333	0.05939	-0.0527	-0.12996	0.08411	0.04289	0.33302	0.017109
1930	0.280739	-0.00014	-0.00286	0.02434	0.06048	-0.0501	-0.12702	0.085	0.04299	0.33355	0.015538
1940	0.278718	0.000624	-0.00075	0.02212	0.05907	-0.04717	-0.12404	0.08588	0.04308	0.33407	0.0160215
1950	0.28632	0.000148	0.00317	0.01777	0.0551	-0.04392	-0.12103	0.08675	0.04318	0.3346	0.014403
1960	0.266385	-0.00343	0.000728	0.01257	0.04872	-0.04036	-0.11798	0.0876	0.04327	0.33512	0.007092
1970	0.266905	-0.004	-0.00646	0.00735	0.04016	-0.0365	-0.11491	0.08846	0.04336	0.33564	-0.005125
1980	0.267815	0.001533	-0.01334	0.00285	0.02967	-0.03236	-0.11182	0.0893	0.04345	0.33615	-0.01994
1990	0.258277	0.001511	-0.01545	-0.00011	0.01751	-0.02796	-0.1087	0.09013	0.04354	0.33667	-0.031178
2000	0.250568	-0.00462	-0.01282	-0.000785	0.004	-0.02334	-0.10556	0.09095	0.04363	0.33718	-0.03622
2010	0.253816	0.004292	-0.00761	0.0011	-0.01038	-0.01852	-0.1024	0.09177	0.04371	0.33769	-0.03751
2020	0.254805	0.000563	-0.00206	0.0047	-0.02496	-0.01351	-0.09922	0.09257	0.0438	0.3382	-0.0377563
2030	0.25415	-0.0009	0.00117	0.00861	-0.03894	-0.00835	-0.09603	0.09337	0.04388	0.3387	-0.039511
2040	0.256409	0.005488	0.00265	0.01148	-0.05151	-0.00307	-0.09284	0.09415	0.04397	0.3392	-0.042036
2050	0.258677	-0.0034	0.00411	0.01179	-0.06192	0.00233	-0.08963	0.09492	0.04405	0.3397	-0.044796
2060	0.261132	-0.0005	0.00489	0.00862	-0.06953	0.00781	-0.08642	0.09569	0.04413	0.3402	-0.048591
2070	0.264619	-0.00495	0.00664	0.00147	-0.07394	0.01336	-0.0832	0.09645	0.04421	0.3407	-0.052238
2080	0.264677	0.004585	0.01044	-0.00955	-0.07497	0.01894	-0.07998	0.09719	0.04428	0.34119	-0.054302
2090	0.263442	0.001679	0.01295	-0.02343	-0.07266	0.02453	-0.07676	0.09792	0.04436	0.34168	-0.056979
2100	0.264683	0.002666	0.01149	-0.03788	-0.06716	0.03009	-0.07355	0.09865	0.04444	0.34217	-0.060958
2110	0.267157	-0.00019	0.00366	-0.04965	-0.05867	0.03559	-0.07034	0.09936	0.04451	0.34265	-0.065165
2120	0.273842	0.003099	-0.01044	-0.05575	-0.04754	0.04097	-0.06715	0.10007	0.04458	0.34314	-0.067366
2130	0.282997	0.015387	-0.02677	-0.0531	-0.03423	0.04621	-0.06396	0.10076	0.04465	0.34362	-0.062847
2140	0.287007	-0.02093	-0.02945	-0.04018	-0.01937	0.05125	-0.06079	0.10144	0.04472	0.34409	-0.039813
2150	0.319251	-0.03127	-0.00772	-0.01775	-0.00365	0.05606	-0.05763	0.10211	0.04479	0.34457	0.008079
2160	0.431561	0.033132	0.02792	0.00954	0.0122	0.0606	-0.05449	0.10277	0.04486	0.34504	0.068896
2170	0.438293	-0.01918	0.04388	0.03614	0.02747	0.06483	-0.05137	0.10342	0.04493	0.34552	0.115794
2180	0.467048	-0.00881	0.03109	0.05662	0.04142	0.0687	-0.04828	0.10405	0.04499	0.34598	0.138082
2190	0.510002	0.015965	0.01234	0.06636	0.05333	0.07217	-0.04521	0.10468	0.04506	0.34645	0.144527
2200	0.500145	-0.01778	0.01295	0.06289	0.06259	0.07521	-0.04217	0.10529	0.04512	0.34691	0.150365
2210	0.519338	0.006493	0.03093	0.04785	0.069	0.07777	-0.03916	0.10589	0.04518	0.34738	0.157277
2220	0.525279	0.007233	0.04456	0.0258	0.07276	0.07981	-0.03618	0.10648	0.04524	0.34784	0.153963
2230	0.513117	0.005894	0.04072	0.00161	0.07415	0.08129	-0.03324	0.10706	0.0453	0.34829	0.135066
2240	0.479167	0.000352	0.01859	-0.02117	0.07344	0.08221	-0.03034	0.10762	0.04536	0.34875	0.102241
2250	0.434476	0.000179	-0.01339	-0.03997	0.07091	0.08256	-0.02747	0.10817	0.04542	0.3492	0.062847
2260	0.419543	0.016866	-0.04822	-0.05233	0.0668	0.08235	-0.02465	0.10872	0.04547	0.34965	0.023849
2270	0.38173	0.008842	-0.07663	-0.05586	0.06137	0.0816	-0.02187	0.10924	0.04553	0.3501	-0.004873
2280	0.355922	-0.01121	-0.08563	-0.04881	0.05482	0.08034	-0.01914	0.10976	0.04558	0.35054	-0.011714
2290	0.362903	-0.03434	-0.05608	-0.03207	0.04729	0.0786	-0.01644	0.11026	0.04563	0.35098	0.016399
2300	0.444887	-0.01895	0.00677	-0.01023	0.03899	0.07641	-0.01379	0.11075	0.04568	0.35142	0.072126
2310	0.546886	0.031377	0.06535	0.01126	0.03016	0.07379	-0.01119	0.11123	0.04573	0.35186	0.124439
2320	0.527502	-0.00349	0.08042	0.02696	0.02103	0.07078	-0.00863	0.11169	0.04578	0.3523	0.139278
2330	0.502213	-0.00255	0.05454	0.03291	0.01186	0.06741	-0.00611	0.11214	0.04583	0.35273	0.114789
2340	0.46891	0.001422	0.01579	0.03034	0.0029	0.0637	-0.00363	0.11258	0.04588	0.35316	0.073961
2350	0.4389	0.004426	-0.0141	0.02185	-0.00576	0.05969	-0.0012	0.113	0.04592	0.35359	0.035821
2360	0.410302	-0.00342	-0.02553	0.01029	-0.01403	0.0554	0.00119	0.11342	0.04596	0.35401	0.009492
2370	0.390745	-0.001	-0.02573	-0.000429	-0.02191	0.05087	0.00354	0.11381	0.04601	0.35444	-0.007843
2380	0.38687	0.001949	-0.02347	-0.00612	-0.02936	0.04612	0.00584	0.1142	0.04605	0.35486	-0.019459
2390	0.385041	0.004472	-0.01373	-0.00665	-0.03624	0.04118	0.00811	0.11457	0.04609	0.35528	-0.020926
2400	0.390706	-0.00695	-0.00104	-0.00389	-0.04235	0.03609	0.01034	0.11492	0.04613	0.35569	-0.017016
2410	0.390522	0.006045	0.00486	0.000317	-0.04755	0.03087	0.01252	0.11527	0.04616	0.35611	-0.016854
2420	0.393119	0.000728	0.00697	0.00469	-0.05177	0.02555	0.01466	0.11559	0.0462	0.35652	-0.01888
2430	0.389305	0.002733	0.00639	0.00729	-0.05494	0.02018	0.01677	0.11591	0.04624	0.35693	-0.023422
2440	0.378288	-0.01002	0.00314	0.00659	-0.05704	0.01478	0.01884	0.11621	0.04627	0.35733	-0.031541
2450	0.381027	0.001393	0.00197	0.00237	-0.0581	0.00939	0.02087	0.11649	0.0463	0.35774	-0.039986
2460	0.373121	0.009775	0.00166	-0.00393	-0.05818	0.00405	0.02286	0.11676	0.04633	0.35814	-0.048586
2470	0.358123	-0.00374	-0.00175	-0.00996	-0.05736	-0.00121	0.02481	0.11702	0.04637	0.35854	-0.0585
2480	0.362833	0.005998	-0.00713	-0.0138	-0.05574	-0.00634	0.02672	0.11726	0.04639	0.35894	-0.06745
2490	0.342755	-0.00746	-0.00967	-0.01415	-0.05339	-0.01131	0.0286	0.11749	0.04642	0.35933	-0.07093
2500	0.363354	0.002245	-0.00526	-0.01033	-0.05044	-0.01606	0.03045	0.1177	0.04645	0.35972	-0.06534
2510	0.381223	0.008698	0.00129	-0.00303	-0.04699	-0.02059	0.03225	0.11789	0.04647	0.36011	-0.054868
2520	0.389513	0.000463	0.00273	0.0064	-0.04322	-0.02485	0.03402	0.11807	0.0465	0.3605	-0.046176
2530	0.3794	-0.00851	0.00169	0.01591	-0.03926	-0.02885	0.03576	0.11824	0.04652	0.36089	-0.038814
2540	0.397799	-0.0102	0.0081	0.02343	-0.03522	-0.03259	0.03746	0.11839	0.04654	0.36127	-0.026706
2550	0.425876	0.013954	0.01928	0.0276	-0.03122	-0.03605	0.03913	0.11852	0.04657	0.36165	-0.013486
2560	0.410478	-0.00013	0.022	0.02782	-0.02732	-0.03924	0.04076	0.11864	0.04658	0.36203	-0.010261
2570	0.399524	-0.01416	0.01093	0.02439	-0.02357	-0.04215	0.04236	0.11874	0.0466	0.3624	-0.020648
2580	0.409238	0.016057	-0.00894	0.01804	-0.01999	-0.04479	0.04394	0.11882	0.04662	0.36278	-0.039693
2590	0.387096	0.010052	-0.02298	0.0098	-0.01653	-0.04717	0.04548	0.11889	0.04664	0.36315	-0.055107
2600	0.351077	-0.01665	-0.01913	0.00051	-0.0131	-0.04929	0.04699	0.11895	0.04665	0.36351	-0.057184
2610	0.354436	-0.03237	0.00302	-0.00965	-0.0095	-0.05117	0.04848	0.11898	0.04666	0.36388	-0.046244
2620	0.431823	0.036269	0.0271	-0.02068	-0.00557	-0.05283	0.04994	0.11901	0.04668	0.36424	-0.034881
2630	0.422537	0.028893	0.02648	-0.03233	-0.00126	-0.05427	0.05138	0.11901	0.04669	0.36461	-0.04265
2640	0.355973	-0.02487	0.00581	-0.04386	0.00342	-0.0555	0.0528	0.119	0.0467	0.36496	-0.064293
2650	0.361685	-0.0015	-0.01288	-0.05393	0.0084	-0.05655	0.05419	0.11897	0.04671	0.36532	-0.08079
2660	0.360115	-0.0012	-0.01661	-0.06075	0.01369	-0.05742	0.05556	0.11892	0.04672	0.36567	-0.083314
2670	0.361846	0.003946	-0.01908	-0.0615	0.01924	-0.05813	0.05692	0.11886	0.04672	0.36603	-0.081721
2680	0.360096	-0.00358	-0.0235	-0.05416	0.02497	-0.05868	0.05826	0.11877	0.04673	0.36638	-0.077148
2690	0.378651	-0.00488	-0.01973	-0.0393	0.03071	-0.05908	0.05958	0.11868	0.04673	0.36672	-0.06128
2700	0.41913	0.002717	-0.00441	-0.0186	0.0363	-0.05935	0.06089	0.11856	0.04673	0.36707	-0.032209
2710	0.454989	0.008179	0.01457	0.00531	0.04158	-0.05948	0.06219	0.11843	0.04673	0.36741	0.005337
2720	0.495223	-0.00438	0.02724	0.02958	0.04638	-0.05949	0.06348	0.11828	0.04673	0.36775	0.050514
2730	0.538709	-0.01308	0.03015	0.05158	0.05052	-0.05939	0.06475	0.11811	0.04673	0.36809	0.102666
2740	0.600885	-0.0076	0.02703	0.06967	0.05385	-0.05919	0.06603	0.11792	0.04673	0.36842	0.15327
2750	0.671421	0.026001	0.02444	0.08297	0.05619	-0.0589	0.06729	0.11772	0.04673	0.36875	0.186729
2760	0.630593	-0.02559	0.02249	0.09154	0.05738	-0.05851	0.06855	0.1175	0.04673	0.36908	0.192135
2770	0.629089	0.005002	0.01764	0.09542	0.05729	-0.05803	0.06981	0.11726	0.04672	0.36941	0.170191
2780	0.626344	0.04089	0.00858	0.09447	0.05591	-0.05746	0.07107	0.117	0.04671	0.36974	0.132443
2790	0.551069	0.002795	-0.00455	0.08884	0.0533	-0.05681	0.07233	0.11673	0.04671	0.37006	0.091937
2800	0.462308	-0.0503	-0.01557	0.07852	0.04961	-0.05607	0.07359	0.11643	0.0467	0.37038	0.057259
2810	0.453229	-0.05127	-0.01297	0.06347	0.04501	-0.05526	0.07486	0.11612	0.04669	0.3707	0.038604
2820	0.465972	-0.02776	0.00539	0.04366	0.03966	-0.05438	0.07612	0.11579	0.04668	0.37101	0.034416
2830	0.512889	0.020423	0.02221	0.01925	0.03373	-0.05342	0.0774	0.11545	0.04666	0.37133	0.026573
2840	0.500411	0.045636	0.02156	-0.00883	0.02739	-0.0524	0.07868	0.11509	0.04665	0.37164	-0.000353
2850	0.390742	-0.02689	-0.00167	-0.03839	0.0208	-0.05132	0.07996	0.11471	0.04663	0.37195	-0.049974
2860	0.348644	-0.02429	-0.02733	-0.06653	0.01414	-0.05017	0.08124	0.11431	0.04662	0.37225	-0.10176
2870	0.343938	0.001237	-0.03084	-0.09014	0.00757	-0.04897	0.08253	0.1139	0.0466	0.37256	-0.13129
2880	0.347137	0.003698	-0.01037	-0.1057	0.00125	-0.04769	0.08382	0.11347	0.04658	0.37286	-0.13375
2890	0.359407	-0.00763	0.01166	-0.10976	-0.00465	-0.04635	0.0851	0.11302	0.04656	0.37316	-0.124751
2900	0.37481	0.015674	0.00952	-0.09983	-0.01002	-0.04494	0.08639	0.11255	0.04654	0.37345	-0.123379
2910	0.351402	-0.00911	-0.01536	-0.07706	-0.01488	-0.04344	0.08766	0.11207	0.04652	0.37375	-0.12935
2920	0.35266	-0.01139	-0.03798	-0.04518	-0.01925	-0.04186	0.08894	0.11157	0.0465	0.37404	-0.12583
2930	0.407914	0.029483	-0.04163	-0.00859	-0.02319	-0.04018	0.0902	0.11106	0.04647	0.37433	-0.10395
2940	0.40409	-0.02834	-0.01558	0.02835	-0.02674	-0.03839	0.09145	0.11053	0.04645	0.37461	-0.059121
2950	0.46337	-0.02551	0.02381	0.06116	-0.02994	-0.03648	0.09269	0.10998	0.04642	0.3749	-0.006729
2960	0.568405	0.039138	0.05081	0.08535	-0.03283	-0.03445	0.09392	0.10941	0.04639	0.37518	0.030996
2970	0.514848	-0.01841	0.04285	0.09725	-0.03545	-0.03228	0.09513	0.10883	0.04636	0.37546	0.03406
2980	0.499337	-0.01471	0.01422	0.09701	-0.03784	-0.02998	0.09632	0.10823	0.04633	0.37574	0.013532
2990	0.500883	0.010163	-0.01575	0.08745	-0.04003	-0.02753	0.0975	0.10761	0.0463	0.37601	-0.01398
3000	0.468515	0.001208	-0.03328	0.07187	-0.04203	-0.02493	0.09865	0.10698	0.04627	0.37629	-0.035729
3010	0.459435	-0.0035	-0.03507	0.05339	-0.04388	-0.02217	0.09978	0.10633	0.04623	0.37656	-0.047487
3020	0.462414	-0.00057	-0.02477	0.03422	-0.04561	-0.01925	0.10089	0.10567	0.0462	0.37683	-0.052617
3030	0.463273	0.007933	-0.00764	0.01584	-0.04722	-0.01617	0.10196	0.10499	0.04616	0.37709	-0.054239
3040	0.461839	-0.00203	0.00732	-0.000592	-0.04873	-0.01294	0.10302	0.10429	0.04613	0.37735	-0.056202
3050	0.464421	0.000259	0.01556	-0.01463	-0.05013	-0.00957	0.10404	0.10358	0.04609	0.37761	-0.060149
3060	0.462833	0.006954	0.01339	-0.02637	-0.05144	-0.00607	0.10503	0.10285	0.04605	0.37787	-0.067548
3070	0.448256	-0.00176	0.00499	-0.03613	-0.05263	-0.00245	0.10598	0.1021	0.04601	0.37813	-0.077071
3080	0.437807	-0.00752	-0.000274	-0.0445	-0.05365	0.00128	0.10691	0.10134	0.04597	0.37838	-0.0848385
3090	0.438166	-0.00248	-0.000498	-0.05183	-0.05442	0.0051	0.10779	0.10056	0.04592	0.37863	-0.08951
3100	0.443883	0.001573	0.001	-0.05809	-0.05482	0.009	0.10864	0.09977	0.04588	0.37888	-0.09223
3110	0.442386	0.000786	0.00417	-0.06329	-0.05465	0.01297	0.10945	0.09896	0.04583	0.37913	-0.092491
3120	0.443715	-0.00146	0.00645	-0.06738	-0.05375	0.01698	0.11021	0.09814	0.04579	0.37937	-0.091792
3130	0.446833	0.001078	-0.000407	-0.0699	-0.05202	0.02103	0.11094	0.09729	0.04574	0.37961	-0.096041
3140	0.446401	-0.00315	-0.01091	-0.06993	-0.04938	0.02511	0.11161	0.09644	0.04569	0.37985	-0.10279
3150	0.445257	0.004927	-0.01188	-0.06691	-0.04578	0.02919	0.11225	0.09557	0.04564	0.38009	-0.1025
3160	0.448388	-0.004	-0.00106	-0.06087	-0.04126	0.03325	0.11283	0.09468	0.04559	0.38033	-0.092721
3170	0.457321	-0.00263	0.01115	-0.05293	-0.03588	0.03728	0.11336	0.09378	0.04554	0.38056	-0.080248
3180	0.4713	0.005905	0.01217	-0.04443	-0.02969	0.04125	0.11385	0.09286	0.04548	0.38079	-0.07326
3190	0.484335	0.004965	0.000116	-0.03634	-0.02278	0.04513	0.11428	0.09193	0.04543	0.38101	-0.072624
3200	0.473772	-0.01034	-0.01223	-0.02893	-0.01519	0.04892	0.11466	0.09098	0.04537	0.38124	-0.070964
3210	0.493929	-0.01289	-0.01168	-0.02245	-0.00698	0.05258	0.11498	0.09001	0.04531	0.38146	-0.059633
3220	0.521662	0.014461	-0.0019	-0.01758	0.00176	0.05609	0.11524	0.08904	0.04526	0.38168	-0.038751
3230	0.53487	0.001605	0.00278	-0.01529	0.01097	0.05944	0.11544	0.08804	0.0452	0.3819	-0.016912
3240	0.549259	-0.00723	-0.00284	-0.01639	0.02052	0.0626	0.11558	0.08704	0.04514	0.38211	0.003364
3250	0.562759	-0.01932	-0.00426	-0.02099	0.03022	0.06555	0.11566	0.08601	0.04507	0.38233	0.027991
3260	0.618322	0.001717	0.00714	-0.02836	0.03984	0.06827	0.11568	0.08498	0.04501	0.38254	0.058716
3270	0.661499	0.010752	0.02415	-0.0359	0.04908	0.07074	0.11563	0.08393	0.04495	0.38275	0.091782
3280	0.734754	0.063996	0.02498	-0.04028	0.05763	0.07292	0.11551	0.08286	0.04488	0.38295	0.105333
3290	0.612621	-0.0314	0.00174	-0.03963	0.0652	0.07482	0.11532	0.08178	0.04482	0.38316	0.090186
3300	0.578628	-0.04606	-0.0249	-0.03367	0.07161	0.07639	0.11506	0.08068	0.04475	0.38336	0.072646
3310	0.564429	-0.07463	-0.0411	-0.02257	0.07673	0.07763	0.11473	0.07957	0.04468	0.38355	0.076561
3320	0.570381	-0.08669	-0.04991	-0.00676	0.08046	0.07853	0.11433	0.07845	0.04461	0.38375	0.104145
3330	0.61767	-0.09383	-0.04851	0.01302	0.08274	0.07907	0.11385	0.07731	0.04454	0.38394	0.152113
3340	0.697089	-0.07103	-0.0302	0.0354	0.08349	0.07924	0.1133	0.07616	0.04447	0.38414	0.21416
3350	0.797608	-0.03726	0.00666	0.05794	0.0826	0.07904	0.11267	0.07499	0.04439	0.38433	0.278919
3360	0.92699	0.056691	0.04489	0.07801	0.08	0.07849	0.11197	0.07381	0.04432	0.38451	0.330333
3370	0.998156	0.099219	0.06675	0.09294	0.07556	0.0776	0.1112	0.07262	0.04424	0.3847	0.350712
3380	0.932979	0.05852	0.06232	0.10035	0.0692	0.0764	0.11035	0.07141	0.04417	0.38488	0.328799
3390	0.771511	-0.04572	0.04014	0.09924	0.06097	0.07492	0.10943	0.07019	0.04409	0.38506	0.279511
3400	0.691386	-0.06666	0.01565	0.09003	0.05114	0.07317	0.10844	0.06896	0.04401	0.38523	0.224443
3410	0.681592	-0.04202	0.00557	0.07362	0.04006	0.07118	0.10739	0.06771	0.04393	0.38541	0.18523
3420	0.686212	-0.02872	0.01631	0.05107	0.02808	0.06898	0.10627	0.06645	0.04385	0.38558	0.176099
3430	0.679498	-0.03982	0.03229	0.02422	0.01554	0.06659	0.10508	0.06518	0.04376	0.38575	0.183964
3440	0.676651	-0.0246	0.03093	-0.00455	0.00281	0.06404	0.10384	0.06389	0.04368	0.38592	0.168383
3450	0.680197	0.069896	0.00225	-0.03293	-0.00978	0.06134	0.10253	0.06259	0.0436	0.38608	0.0868
3460	0.423402	-0.06605	-0.03383	-0.05863	-0.02186	0.05853	0.10117	0.06128	0.04351	0.38625	-0.044909
3470	0.389109	0.009591	-0.05222	-0.07928	-0.03308	0.05563	0.09975	0.05996	0.04342	0.38641	-0.142253
3480	0.350701	0.007985	-0.04065	-0.09262	-0.04311	0.05266	0.09828	0.05862	0.04333	0.38656	-0.174099
3490	0.358511	0.006435	-0.01087	-0.09705	-0.0516	0.04965	0.09675	0.05728	0.04324	0.38672	-0.166257
3500	0.376313	0.021913	0.01676	-0.09188	-0.05837	0.04662	0.09518	0.05592	0.04315	0.38687	-0.145999
3510	0.385971	0.009679	0.02677	-0.07696	-0.06339	0.0436	0.09356	0.05455	0.04306	0.38702	-0.128518
3520	0.41099	0.03689	0.01321	-0.05327	-0.06677	0.04061	0.09189	0.05317	0.04297	0.38717	-0.121181
3530	0.386745	-0.00259	-0.01289	-0.02402	-0.06866	0.03767	0.09018	0.05178	0.04288	0.38732	-0.118128
3540	0.354297	-0.03026	-0.03208	0.00636	-0.06921	0.03481	0.08842	0.05039	0.04278	0.38746	-0.109676
3550	0.365973	-0.04074	-0.02631	0.03386	-0.06856	0.03202	0.08662	0.04898	0.04268	0.3876	-0.083795
3560	0.423689	-0.0131	0.00101	0.05572	-0.06684	0.02934	0.08479	0.04756	0.04259	0.38774	-0.043837
3570	0.512685	0.036459	0.02798	0.06958	-0.0642	0.02677	0.08292	0.04613	0.04249	0.38788	-0.00936
3580	0.487188	0.01661	0.03465	0.07322	-0.06076	0.0243	0.08101	0.04469	0.04239	0.38801	0.001337
3590	0.446064	-0.01872	0.02318	0.0655	-0.05667	0.02194	0.07907	0.04324	0.04229	0.38814	-0.010791
3600	0.427198	-0.01333	0.00408	0.049	-0.05207	0.01969	0.0771	0.04179	0.04219	0.38827	-0.034768
3610	0.403865	0.004135	-0.01298	0.0274	-0.0471	0.01755	0.0751	0.04032	0.04208	0.3884	-0.060413
3620	0.364543	-0.01148	-0.02313	0.00453	-0.0419	0.01551	0.07308	0.03885	0.04198	0.38853	-0.081136
3630	0.371663	0.016349	-0.02633	-0.01605	-0.03662	0.01359	0.07103	0.03737	0.04187	0.38865	-0.09441
3640	0.333058	-0.02185	-0.01654	-0.03162	-0.03138	0.01179	0.06897	0.03588	0.04176	0.38877	-0.09375
3650	0.383244	0.021474	-0.00159	-0.03985	-0.02632	0.01008	0.06688	0.03438	0.04166	0.38888	-0.083749
3660	0.375362	0.011281	-0.00164	-0.03956	-0.02153	0.00846	0.06479	0.03288	0.04155	0.389	-0.079225
3670	0.34323	-0.00868	-0.01544	-0.03231	-0.01697	0.00691	0.06268	0.03137	0.04144	0.38911	-0.08004
3680	0.343395	-0.01959	-0.0184	-0.02102	-0.01251	0.00541	0.06056	0.02985	0.04133	0.38922	-0.06958
3690	0.380558	0.007281	-5.1e-05	-0.00858	-0.00797	0.00393	0.05844	0.02833	0.04121	0.38933	-0.042088
3700	0.413819	0.009119	0.02317	0.00198	-0.00319	0.00245	0.05632	0.0268	0.0411	0.38943	-0.01182
3710	0.412567	0.000106	0.02921	0.00779	0.00201	0.000957	0.05421	0.02526	0.04099	0.38954	0.002279
3720	0.406332	0.006261	0.00972	0.00734	0.00766	-0.000577	0.05209	0.02372	0.04087	0.38964	-0.007674
3730	0.374059	-0.00889	-0.01579	0.00272	0.01354	-0.00216	0.04999	0.02217	0.04075	0.38974	-0.025467
3740	0.364531	-0.00339	-0.02429	-0.00307	0.01935	-0.0038	0.0479	0.02061	0.04064	0.38983	-0.031286
3750	0.387177	0.007311	-0.01457	-0.0071	0.02475	-0.0055	0.04582	0.01905	0.04052	0.38993	-0.022387
3760	0.391862	0.01257	-0.00494	-0.00706	0.0294	-0.00727	0.04376	0.01749	0.0404	0.39002	-0.01105
3770	0.37612	-0.002	-0.00746	-0.00228	0.03304	-0.0091	0.04172	0.01592	0.04027	0.39011	-0.005978
3780	0.364804	-0.01217	-0.01151	0.00489	0.03548	-0.01099	0.0397	0.01435	0.04015	0.39019	-0.00141
3790	0.377974	-0.0108	-0.000713	0.01155	0.03659	-0.01296	0.0377	0.01277	0.04003	0.39028	0.012667
3800	0.411087	0.008038	0.017	0.01585	0.03628	-0.015	0.03574	0.01119	0.0399	0.39036	0.028846
3810	0.413095	0.004667	0.02597	0.01639	0.03449	-0.0171	0.0338	0.0096	0.03978	0.39044	0.034232
3820	0.397318	0.008803	0.01602	0.01263	0.03127	-0.01926	0.03189	0.00801	0.03965	0.39051	0.021063
3830	0.359255	-0.00385	-0.00543	0.00595	0.02684	-0.02146	0.03001	0.00642	0.03952	0.39059	-0.004089
3840	0.328711	-0.01269	-0.02054	-0.00167	0.0215	-0.02369	0.02816	0.00482	0.03939	0.39066	-0.026053
3850	0.319801	0.005393	-0.01801	-0.00832	0.01551	-0.02594	0.02636	0.00323	0.03926	0.39073	-0.034455
3860	0.317073	0.003088	-0.00405	-0.01283	0.00916	-0.0282	0.02459	0.00162	0.03913	0.3908	-0.032608
3870	0.31194	0.001501	0.00868	-0.01489	0.00276	-0.03046	0.02285	2.2e-05	0.039	0.39086	-0.029876
3880	0.307131	-0.00644	0.01358	-0.01475	-0.0034	-0.0327	0.02116	-0.00158	0.03886	0.39092	-0.031525
3890	0.301437	0.002181	0.00971	-0.01313	-0.00909	-0.03492	0.01951	-0.00319	0.03873	0.39098	-0.038611
3900	0.291264	-0.00479	0.00129	-0.01056	-0.0141	-0.0371	0.01791	-0.0048	0.03859	0.39104	-0.048107
3910	0.284846	-0.00474	-0.00562	-0.00748	-0.0183	-0.03924	0.01635	-0.00641	0.03846	0.3911	-0.05555
3920	0.283131	0.005675	-0.00671	-0.0043	-0.02157	-0.04131	0.01483	-0.00801	0.03832	0.39115	-0.05763
3930	0.272042	0.001445	-0.0049	-0.00117	-0.0238	-0.04331	0.01337	-0.00962	0.03818	0.3912	-0.05672
3940	0.269514	-0.01117	-0.00106	0.00172	-0.02492	-0.04523	0.01196	-0.01124	0.03804	0.39125	-0.05373
3950	0.281356	0.01058	0.0036	0.00422	-0.0249	-0.04706	0.0106	-0.01285	0.03789	0.39129	-0.049247
3960	0.281144	-0.00072	0.00472	0.00639	-0.02377	-0.04879	0.0093	-0.01446	0.03775	0.39134	-0.046404
3970	0.272205	0.003254	-0.000298	0.00826	-0.02164	-0.05041	0.00805	-0.01606	0.03761	0.39138	-0.0477913
3980	0.261891	-0.00192	-0.00758	0.00953	-0.01866	-0.05189	0.00687	-0.01767	0.03746	0.39142	-0.051178
3990	0.259854	-0.00705	-0.00861	0.00961	-0.01496	-0.05321	0.00575	-0.01928	0.03732	0.39145	-0.050219
4000	0.264684	0.005008	-0.00122	0.00805	-0.0107	-0.05436	0.00469	-0.02089	0.03717	0.39149	-0.043522
4010	0.267494	0.001385	0.00504	0.00466	-0.00605	-0.05533	0.0037	-0.02249	0.03702	0.39152	-0.038963
4020	0.268633	0.00423	0.00514	-0.000105	-0.00122	-0.05609	0.00277	-0.02409	0.03687	0.39154	-0.04007
4030	0.268427	0.004459	0.00202	-0.0049	0.00364	-0.05665	0.00192	-0.02568	0.03672	0.39157	-0.043112
4040	0.263456	-0.00712	0.000617	-0.00831	0.00832	-0.05699	0.00113	-0.02728	0.03657	0.3916	-0.043312
4050	0.263285	0.007613	0.00189	-0.00945	0.01266	-0.0571	0.000412	-0.02886	0.03642	0.39162	-0.039753
4060	0.263874	-0.00691	0.0007	-0.00801	0.01654	-0.05697	-0.000239	-0.03044	0.03626	0.39164	-0.036692
4070	0.264561	-0.00384	-0.000632	-0.00445	0.01983	-0.05658	-0.000823	-0.03202	0.03611	0.39165	-0.032515
4080	0.269808	0.000122	0.00362	7.5e-05	0.02245	-0.05592	-0.00134	-0.03359	0.03595	0.39167	-0.023883
4090	0.28051	0.007057	0.00887	0.00449	0.02429	-0.05498	-0.0018	-0.03515	0.03579	0.39168	-0.015104
4100	0.277836	-0.00353	0.00658	0.00776	0.02527	-0.05375	-0.0022	-0.03671	0.03563	0.39169	-0.013051
4110	0.276707	-0.00357	-0.00106	0.00945	0.02528	-0.05222	-0.00254	-0.03825	0.03547	0.3917	-0.015929
4120	0.281777	-0.00208	-0.00343	0.00925	0.02432	-0.05038	-0.00283	-0.03979	0.03531	0.3917	-0.016934
4130	0.285587	0.002401	0.00284	0.00707	0.02244	-0.04825	-0.00308	-0.04131	0.03515	0.39171	-0.014311
4140	0.285911	0.002516	0.00819	0.00326	0.01975	-0.04584	-0.00328	-0.04283	0.03499	0.39171	-0.014312
4150	0.273834	0.006147	0.00522	-0.00129	0.0164	-0.04316	-0.00344	-0.04433	0.03482	0.3917	-0.021091
4160	0.250826	-0.01062	-0.00533	-0.00557	0.01256	-0.04023	-0.00357	-0.04582	0.03466	0.3917	-0.032957
4170	0.251085	6.03e-05	-0.01451	-0.0086	0.00836	-0.03706	-0.00367	-0.04731	0.03449	0.39169	-0.043033
4180	0.249432	0.006247	-0.01634	-0.00957	0.00395	-0.03366	-0.00375	-0.04877	0.03433	0.39168	-0.046658
4190	0.246942	0.003456	-0.00912	-0.00836	-0.000569	-0.03005	-0.0038	-0.05022	0.03416	0.39167	-0.04214
4200	0.253069	-0.00294	0.00257	-0.00556	-0.00513	-0.02625	-0.00384	-0.05166	0.03399	0.39166	-0.03282
4210	0.262305	-0.00503	0.01046	-0.00209	-0.00966	-0.02225	-0.00386	-0.05308	0.03381	0.39164	-0.02505
4220	0.261809	0.011326	0.00815	0.00125	-0.01413	-0.01809	-0.00388	-0.05449	0.03364	0.39162	-0.02388
4230	0.252174	-0.00847	0.000549	0.00396	-0.01849	-0.01377	-0.0039	-0.05588	0.03347	0.3916	-0.026888
4240	0.248592	-0.00404	-0.00262	0.00602	-0.02272	-0.00931	-0.00392	-0.05725	0.0333	0.39158	-0.027683
4250	0.251697	0.006232	-0.00199	0.00758	-0.02674	-0.00473	-0.00395	-0.0586	0.03312	0.39155	-0.026409
4260	0.254796	0.000616	-0.00349	0.00888	-0.03045	-7.2e-05	-0.00399	-0.05993	0.03294	0.39152	-0.026267
4270	0.25453	-0.00366	-0.0061	0.01016	-0.03366	0.00464	-0.00404	-0.06125	0.03277	0.39149	-0.026066
4280	0.252301	0.001424	-0.00659	0.01151	-0.03621	0.00935	-0.00412	-0.06254	0.03259	0.39146	-0.0238617
4290	0.25738	-0.00453	-0.00357	0.01279	-0.0379	0.01404	-0.00422	-0.06381	0.03241	0.39142	-0.018679
4300	0.267682	0.005146	0.00314	0.0136	-0.03857	0.01865	-0.00436	-0.06506	0.03223	0.39139	-0.010392
4310	0.268397	-0.00503	0.00696	0.01329	-0.03802	0.02316	-0.00453	-0.06628	0.03205	0.39135	-0.004191
4320	0.270522	0.002945	0.00531	0.01103	-0.03613	0.02752	-0.00474	-0.06748	0.03186	0.3913	-0.00253
4330	0.266251	0.005749	0.00127	0.00624	-0.03281	0.03169	-0.00499	-0.06866	0.03168	0.39126	-0.00343
4340	0.262335	-0.00448	-0.00252	-0.00103	-0.02807	0.03566	-0.00529	-0.06981	0.03149	0.39121	-0.00526
4350	0.266584	-0.00141	-0.00228	-0.01006	-0.02203	0.03938	-0.00565	-0.07094	0.03131	0.39116	-0.004942
4360	0.273787	0.004553	0.00213	-0.01975	-0.01495	0.04283	-0.00607	-0.07204	0.03112	0.39111	-0.001149
4370	0.270282	0.001115	0.00328	-0.02869	-0.00712	0.04598	-0.00655	-0.07311	0.03093	0.39105	0.001295
4380	0.269294	0.008362	-0.00143	-0.0355	0.00118	0.0488	-0.00709	-0.07416	0.03074	0.391	0.001066
4390	0.273458	-0.00614	-0.00809	-0.03881	0.00971	0.05127	-0.00771	-0.07518	0.03055	0.39094	0.001948
4400	0.273596	-0.00038	-0.01073	-0.03768	0.01821	0.05334	-0.0084	-0.07616	0.03036	0.39087	0.008974
4410	0.282908	0.003676	-0.00723	-0.03183	0.02643	0.055	-0.00917	-0.07713	0.03017	0.39081	0.023722
4420	0.306237	0.000174	0.00183	-0.02179	0.0341	0.05621	-0.01001	-0.07806	0.02997	0.39074	0.045082
4430	0.326582	0.000206	0.01262	-0.00866	0.04097	0.05693	-0.01094	-0.07896	0.02978	0.39067	0.068969
4440	0.343536	-0.00605	0.01713	0.00638	0.04679	0.05714	-0.01194	-0.07983	0.02958	0.3906	0.088208
4450	0.349699	0.007559	0.00784	0.02192	0.05128	0.0568	-0.01303	-0.08068	0.02938	0.39053	0.095943
4460	0.33404	-0.0125	-0.00842	0.03615	0.0542	0.05589	-0.0142	-0.08149	0.02918	0.39045	0.09579
4470	0.357923	0.012707	-0.01566	0.04725	0.05525	0.05438	-0.01544	-0.08227	0.02899	0.39038	0.098243
4480	0.357731	0.003238	-0.00927	0.05381	0.0542	0.05228	-0.01676	-0.08302	0.02878	0.39029	0.10552
4490	0.339013	-0.02469	0.00837	0.05459	0.05088	0.04961	-0.01816	-0.08374	0.02858	0.39021	0.114881
4500	0.346985	-0.01416	0.02604	0.04815	0.04541	0.04645	-0.01962	-0.08443	0.02838	0.39013	0.117005
4510	0.351425	0.001942	0.03512	0.03406	0.03807	0.04285	-0.02114	-0.0851	0.02817	0.39004	0.105384
4520	0.346044	0.036603	0.01798	0.01399	0.02931	0.03888	-0.02273	-0.08573	0.02797	0.38995	0.068321
4530	0.220522	-0.03501	-0.02116	-0.00843	0.01954	0.03458	-0.02437	-0.08633	0.02776	0.38985	0.011583
4540	0.194293	-0.01491	-0.03625	-0.02873	0.0092	0.03003	-0.02607	-0.0869	0.02756	0.38976	-0.026569
4550	0.1954	-0.00298	-0.01447	-0.04303	-0.00128	0.02529	-0.02781	-0.08743	0.02735	0.38966	-0.032278
4560	0.2186	0.022251	0.00684	-0.05027	-0.01147	0.02042	-0.0296	-0.08794	0.02714	0.38956	-0.032738
4570	0.18913	-0.00359	0.00759	-0.05072	-0.02095	0.01548	-0.03144	-0.08842	0.02693	0.38946	-0.043407
4580	0.170158	0.001802	-0.00108	-0.04577	-0.02939	0.01053	-0.03331	-0.08887	0.02672	0.38935	-0.05649
4590	0.165328	0.007389	-0.00586	-0.03745	-0.03653	0.00563	-0.03522	-0.08928	0.0265	0.38925	-0.06274
4600	0.168967	0.000123	-0.000246	-0.02765	-0.04215	0.000852	-0.03715	-0.08967	0.02629	0.38914	-0.05832
4610	0.167937	0.010913	0.00407	-0.01768	-0.04615	-0.00375	-0.03912	-0.09002	0.02608	0.38903	-0.053258
4620	0.165245	-0.0118	0.00283	-0.00838	-0.0485	-0.00812	-0.04111	-0.09035	0.02586	0.38891	-0.051695
4630	0.165584	0.001975	0.00138	-9.7e-05	-0.04929	-0.01219	-0.04312	-0.09064	0.02564	0.38879	-0.049727
4640	0.165923	-0.00083	-0.00118	0.00722	-0.04872	-0.01592	-0.04514	-0.0909	0.02542	0.38867	-0.048239
4650	0.168923	-0.00051	-0.0036	0.01349	-0.04701	-0.01925	-0.04718	-0.09113	0.02521	0.38855	-0.046501
4660	0.172044	-0.0004	-0.00169	0.01843	-0.04437	-0.02214	-0.04923	-0.09134	0.02499	0.38843	-0.04121
4670	0.169438	0.006946	0.00128	0.02185	-0.04098	-0.02456	-0.05128	-0.09151	0.02476	0.3883	-0.035025
4680	0.16728	-0.00239	0.00229	0.0239	-0.03699	-0.0265	-0.05333	-0.09165	0.02454	0.38817	-0.030444
4690	0.16762	-0.00475	-0.000477	0.02484	-0.03256	-0.02795	-0.05538	-0.09176	0.02432	0.38804	-0.029327
4700	0.170648	0.001555	-0.00295	0.02485	-0.02781	-0.02891	-0.05742	-0.09183	0.02409	0.38791	-0.028193
4710	0.173799	0.000888	-0.00181	0.02391	-0.0228	-0.02939	-0.05944	-0.09188	0.02387	0.38777	-0.024124
4720	0.174262	0.000568	0.00144	0.02202	-0.01758	-0.02942	-0.06143	-0.0919	0.02364	0.38764	-0.018603
4730	0.177607	0.003187	0.00393	0.01902	-0.01221	-0.02904	-0.06338	-0.09188	0.02341	0.38749	-0.014179
4740	0.177788	-0.00074	0.00399	0.01462	-0.00674	-0.02828	-0.06528	-0.09184	0.02318	0.38735	-0.0122
4750	0.177579	-0.00075	-0.000272	0.00904	-0.00128	-0.02717	-0.06713	-0.09176	0.02295	0.38721	-0.014412
4760	0.170889	-0.00234	-0.00371	0.00288	0.00402	-0.02575	-0.06891	-0.09166	0.02272	0.38706	-0.016723
4770	0.177798	-0.00146	-0.0003	-0.00321	0.00906	-0.02408	-0.07062	-0.09152	0.02249	0.38691	-0.013504
4780	0.178094	0.000814	0.00299	-0.00819	0.01373	-0.0222	-0.07225	-0.09135	0.02226	0.38676	-0.008958
4790	0.171029	0.002646	-0.000285	-0.01101	0.01795	-0.02017	-0.07378	-0.09115	0.02202	0.3866	-0.007987
4800	0.171371	0.002948	-0.00531	-0.01132	0.02173	-0.01805	-0.07522	-0.09092	0.02179	0.38644	-0.007333
4810	0.175389	-0.00194	-0.00807	-0.00942	0.02507	-0.01589	-0.07654	-0.09066	0.02155	0.38628	-0.004048
4820	0.180417	-0.00295	-0.00607	-0.00611	0.02802	-0.01373	-0.07774	-0.09037	0.02131	0.38612	0.00379
4830	0.19367	0.002269	0.00288	-0.00245	0.03061	-0.01164	-0.07881	-0.09005	0.02108	0.38596	0.017496
4840	0.204652	0.005772	0.01151	0.000651	0.03281	-0.00965	-0.07974	-0.08969	0.02083	0.38579	0.030534
4850	0.210767	0.000852	0.01354	0.00251	0.03464	-0.00779	-0.08053	-0.08931	0.02059	0.38562	0.037057
4860	0.210423	0.005864	0.01052	0.00282	0.03606	-0.00612	-0.08116	-0.0889	0.02035	0.38545	0.037572
4870	0.205162	-0.00947	0.00423	0.00212	0.03708	-0.00466	-0.08162	-0.08845	0.02011	0.38527	0.034161
4880	0.200346	-0.00626	-0.00336	0.0012	0.03769	-0.00347	-0.0819	-0.08797	0.01987	0.3851	0.029188
4890	0.200043	0.003119	-0.0074	0.000374	0.03794	-0.00258	-0.08201	-0.08747	0.01962	0.38492	0.026589
4900	0.199263	-0.00045	-0.00857	-0.000206	0.03785	-0.00204	-0.08191	-0.08693	0.01938	0.38474	0.025641
4910	0.199655	-0.00392	-0.00884	-0.000444	0.03747	-0.00189	-0.08162	-0.08636	0.01913	0.38455	0.024794
4920	0.198888	-0.00207	-0.00542	-0.000303	0.03685	-0.00216	-0.08113	-0.08577	0.01889	0.38437	0.02692
4930	0.202093	0.00418	0.000224	4.9e-05	0.03607	-0.0029	-0.08042	-0.08514	0.01864	0.38418	0.031039
4940	0.202722	0.001874	0.00396	0.000294	0.03517	-0.00412	-0.07951	-0.08448	0.01839	0.38399	0.033173
4950	0.203592	-0.00217	0.00128	2.2e-05	0.03419	-0.00585	-0.07839	-0.0838	0.01814	0.3838	0.02883
4960	0.201619	-0.00441	-0.00458	-0.000743	0.0332	-0.00808	-0.07708	-0.08309	0.01789	0.3836	0.021163
4970	0.196719	-0.00186	-0.00796	-0.00188	0.03236	-0.01078	-0.07559	-0.08235	0.01764	0.3834	0.015489
4980	0.187031	0.001403	-0.01033	-0.00299	0.03184	-0.01393	-0.07391	-0.08159	0.01739	0.3832	0.011122
4990	0.183835	-0.00031	-0.01242	-0.0037	0.03173	-0.01749	-0.07206	-0.08079	0.01713	0.383	0.006356
5000	0.185986	0.003588	-0.00689	-0.00435	0.03205	-0.0214	-0.07005	-0.07998	0.01688	0.3828	0.006799
5010	0.188706	-0.00217	0.00583	-0.00561	0.03268	-0.02559	-0.06788	-0.07914	0.01662	0.38259	0.013116
5020	0.195906	-0.00708	0.01514	-0.00794	0.03343	-0.02998	-0.06556	-0.07828	0.01637	0.38238	0.016329
5030	0.194481	-0.00244	0.01727	-0.01104	0.03405	-0.03445	-0.06309	-0.07739	0.01611	0.38217	0.012827
5040	0.184688	0.00214	0.01064	-0.01432	0.03423	-0.0389	-0.0605	-0.07648	0.01585	0.38195	0.001262
5050	0.168983	-0.00418	-0.00666	-0.01725	0.03371	-0.04322	-0.05777	-0.07555	0.0156	0.38173	-0.019161
5060	0.162044	0.001408	-0.01913	-0.01912	0.03225	-0.04729	-0.05493	-0.0746	0.01534	0.38151	-0.034459
5070	0.162475	0.000504	-0.01275	-0.01939	0.0296	-0.05102	-0.05198	-0.07363	0.01508	0.38129	-0.033317
5080	0.17321	-0.00172	0.00433	-0.01768	0.02567	-0.05433	-0.04892	-0.07264	0.01482	0.38107	-0.022373
5090	0.206844	0.00633	0.01533	-0.01345	0.02044	-0.05715	-0.04576	-0.07163	0.01456	0.38084	-0.015601
5100	0.191532	0.002838	0.0075	-0.00621	0.01389	-0.05944	-0.04252	-0.0706	0.01429	0.38061	-0.023515
5110	0.163415	-0.00736	-0.00951	0.00394	0.00606	-0.06113	-0.0392	-0.06955	0.01403	0.38038	-0.039171
5120	0.164173	-0.00541	-0.01802	0.01653	-0.0029	-0.06217	-0.0358	-0.06849	0.01377	0.38015	-0.047841
5130	0.16607	-0.00751	-0.0092	0.03033	-0.0127	-0.06251	-0.03234	-0.06741	0.0135	0.37991	-0.041273
5140	0.185744	-0.01708	0.00951	0.04298	-0.02299	-0.0621	-0.02883	-0.06632	0.01324	0.37967	-0.024157
5150	0.237557	0.02815	0.01901	0.05159	-0.0333	-0.06089	-0.02526	-0.06521	0.01297	0.37943	-0.0158
5160	0.182416	-0.01423	0.00356	0.05376	-0.04321	-0.05886	-0.02165	-0.06409	0.01271	0.37919	-0.032217
5170	0.162415	-0.00609	-0.02005	0.04899	-0.05232	-0.05598	-0.01801	-0.06295	0.01244	0.37894	-0.058662
5180	0.163598	-0.00214	-0.02459	0.03752	-0.06033	-0.05221	-0.01435	-0.0618	0.01217	0.3787	-0.07366
5190	0.169193	0.001029	-0.00236	0.02044	-0.06692	-0.04755	-0.01066	-0.06064	0.01191	0.37845	-0.071942
5200	0.17781	0.001631	0.02525	-0.00031	-0.07164	-0.042	-0.00697	-0.05947	0.01164	0.37819	-0.068532
5210	0.177597	0.000241	0.03991	-0.02214	-0.07405	-0.03556	-0.00328	-0.05829	0.01137	0.37794	-0.072718
5220	0.167055	-0.00883	0.03934	-0.04319	-0.07368	-0.0283	0.000413	-0.0571	0.0111	0.37768	-0.081785
5230	0.17093	0.002371	0.03182	-0.06209	-0.07024	-0.0203	0.00409	-0.05589	0.01083	0.37742	-0.090428
5240	0.167684	0.003873	0.01709	-0.0751	-0.06355	-0.01167	0.00774	-0.05468	0.01055	0.37716	-0.101622
5250	0.171377	0.022835	-0.01102	-0.0775	-0.05365	-0.00255	0.01137	-0.05346	0.01028	0.37689	-0.11453
5260	0.169813	0.030712	-0.05627	-0.0669	-0.04099	0.00695	0.01495	-0.05224	0.01001	0.37663	-0.12498
5270	0.168892	0.015484	-0.08704	-0.04332	-0.02633	0.01671	0.01849	-0.051	0.00974	0.37636	-0.110252
5280	0.172034	-0.0611	-0.06565	-0.00995	-0.01053	0.02658	0.02198	-0.04976	0.00946	0.37609	-0.047955
5290	0.248872	-0.08231	0.00102	0.02677	0.00552	0.03645	0.02541	-0.04852	0.00919	0.37581	0.049665
5300	0.461281	0.036445	0.07562	0.0591	0.02096	0.0462	0.02876	-0.04727	0.00891	0.37553	0.148554
5310	0.568818	0.087878	0.10349	0.0792	0.0349	0.05569	0.03204	-0.04602	0.00864	0.37526	0.199985
5320	0.394713	-0.079	0.05199	0.08135	0.04652	0.0648	0.03524	-0.04476	0.00836	0.37497	0.17342
5330	0.397699	-0.02264	-0.01501	0.0682	0.05523	0.0734	0.03834	-0.0435	0.00809	0.37469	0.120109
5340	0.37393	-0.00556	-0.0457	0.04516	0.061	0.08137	0.04134	-0.04224	0.00781	0.3744	0.088007
5350	0.38966	0.014855	-0.05568	0.01901	0.06398	0.08858	0.04423	-0.04098	0.00753	0.37411	0.074168
5360	0.387882	-0.0017	-0.05244	-0.00391	0.06442	0.09495	0.04701	-0.03972	0.00725	0.37382	0.073523
5370	0.387611	0.006967	-0.03512	-0.02128	0.0626	0.10037	0.04966	-0.03846	0.00697	0.37353	0.081062
5380	0.407911	0.006179	-0.01079	-0.03215	0.05883	0.10476	0.05218	-0.0372	0.0067	0.37323	0.089064
5390	0.415745	0.007975	0.00924	-0.03633	0.05343	0.10808	0.05456	-0.03594	0.00641	0.37294	0.094233
5400	0.416511	0.007084	0.01775	-0.0345	0.04683	0.11027	0.0568	-0.03468	0.00613	0.37264	0.095847
5410	0.417276	0.006146	0.01566	-0.02847	0.0397	0.11132	0.05888	-0.03342	0.00585	0.37233	0.091889
5420	0.406379	-0.00521	0.0112	-0.0213	0.03275	0.11118	0.0608	-0.03217	0.00557	0.37203	0.085092
5430	0.402701	-0.00659	0.01216	-0.01607	0.02672	0.10985	0.06255	-0.03093	0.00529	0.37172	0.084534
5440	0.41276	0.00663	0.01519	-0.01439	0.02221	0.10731	0.06414	-0.02968	0.00501	0.37141	0.085041
5450	0.411019	-0.00177	0.0143	-0.01686	0.01949	0.10357	0.06557	-0.02845	0.00473	0.3711	0.07687
5460	0.400663	0.007075	0.00847	-0.02268	0.01837	0.09867	0.06684	-0.02722	0.00445	0.37078	0.062502
5470	0.373935	-0.00824	0.000735	-0.02955	0.01838	0.09268	0.06796	-0.026	0.00416	0.37047	0.047605
5480	0.367311	0.002328	-0.00736	-0.03447	0.01896	0.08572	0.06893	-0.02478	0.00388	0.37015	0.033493
5490	0.353181	0.006258	-0.01149	-0.03468	0.0196	0.07788	0.06975	-0.02357	0.0036	0.36983	0.024588
5500	0.35075	-0.00841	-0.00884	-0.0285	0.0198	0.06929	0.07044	-0.02238	0.00331	0.3695	0.024379
5510	0.365094	0.001829	-0.00433	-0.0157	0.01927	0.06006	0.071	-0.02119	0.00303	0.36917	0.029877
5520	0.366779	0.002737	-0.00585	0.00243	0.01785	0.0503	0.07142	-0.02001	0.00274	0.36884	0.03368
5530	0.370066	-0.00136	-0.01028	0.02254	0.01542	0.04011	0.07172	-0.01884	0.00246	0.36851	0.035533
5540	0.371524	0.003067	-0.0104	0.04059	0.01185	0.02961	0.07191	-0.01768	0.00217	0.36818	0.03834
5550	0.37508	-0.00916	-0.000917	0.05255	0.00703	0.01891	0.07198	-0.01654	0.00188	0.36784	0.043622
5560	0.379993	-0.00191	0.01995	0.05532	0.000889	0.00809	0.07194	-0.0154	0.0016	0.3675	0.049297
5570	0.379483	-0.00158	0.03956	0.04725	-0.00642	-0.00277	0.07179	-0.01428	0.00131	0.36716	0.044139
5580	0.371022	0.021741	0.03275	0.0288	-0.01447	-0.01358	0.07155	-0.01316	0.00103	0.36682	0.010413
5590	0.275598	-0.01662	-0.00219	0.00438	-0.02276	-0.02429	0.07122	-0.01206	0.000738	0.36647	-0.04872
5600	0.21509	-0.01818	-0.03562	-0.02033	-0.0308	-0.03481	0.07079	-0.01098	0.00045	0.36612	-0.10621
5610	0.193171	-0.00511	-0.03961	-0.03989	-0.0381	-0.04509	0.07029	-0.0099	0.000162	0.36578	-0.13584
5620	0.193384	0.00658	-0.02057	-0.05057	-0.04415	-0.05504	0.0697	-0.00884	-0.000126	0.36542	-0.14106
5630	0.19373	0.00598	-0.0041	-0.05154	-0.0485	-0.06461	0.06904	-0.00779	-0.000414	0.36507	-0.14141
5640	0.194076	0.002131	0.00735	-0.04431	-0.05086	-0.07372	0.06831	-0.00675	-0.000702	0.36471	-0.13796
5650	0.197563	-0.00509	0.01753	-0.03196	-0.05122	-0.0823	0.06752	-0.00573	-0.000991	0.36435	-0.128194
5660	0.221781	0.000927	0.02254	-0.01712	-0.04973	-0.09029	0.06667	-0.00471	-0.00128	0.36399	-0.116326
5670	0.235372	-0.00114	0.01984	-0.00143	-0.04668	-0.09762	0.06576	-0.00372	-0.00157	0.36362	-0.107719
5680	0.232742	0.004026	0.01051	0.01351	-0.04234	-0.10426	0.06481	-0.00274	-0.00186	0.36325	-0.104456
5690	0.231817	-0.00186	-0.00127	0.0262	-0.03703	-0.11015	0.06381	-0.00177	-0.00215	0.36288	-0.104903
5700	0.229161	-0.00153	-0.00961	0.0352	-0.03101	-0.11528	0.06277	-0.000812	-0.00244	0.36251	-0.104221
5710	0.232425	0.009077	-0.01152	0.03989	-0.02464	-0.11962	0.0617	0.000128	-0.00273	0.36214	-0.100692
5720	0.23941	-0.0034	-0.0073	0.04061	-0.01821	-0.12315	0.0606	0.00105	-0.00302	0.36176	-0.09462
5730	0.244793	-0.00163	0.000282	0.03795	-0.01206	-0.12585	0.05947	0.00196	-0.00331	0.36138	-0.088068
5740	0.245224	0.005896	0.00701	0.03244	-0.00643	-0.1277	0.05832	0.00286	-0.0036	0.361	-0.083445
5750	0.236223	-0.00718	0.00677	0.02477	-0.0015	-0.1287	0.05716	0.00374	-0.00389	0.36062	-0.085145
5760	0.22558	-0.00229	0.00197	0.01598	0.00254	-0.12885	0.05599	0.0046	-0.00418	0.36023	-0.091637
5770	0.222768	-0.00203	-0.00273	0.00766	0.00554	-0.12814	0.0548	0.00545	-0.00447	0.35984	-0.098404
5780	0.222806	-0.00124	-0.00361	0.00122	0.0074	-0.1266	0.05361	0.00628	-0.00476	0.35945	-0.10139
5790	0.223333	-0.0036	-0.00321	-0.00221	0.00804	-0.12422	0.05241	0.0071	-0.00505	0.35906	-0.1014
5800	0.219848	-0.00241	-0.00337	-0.00241	0.00745	-0.12103	0.05121	0.0079	-0.00534	0.35866	-0.09896
5810	0.226871	-0.00322	-0.00216	0.000121	0.00574	-0.11705	0.05001	0.00868	-0.00563	0.35826	-0.093604
5820	0.228095	0.001537	0.00155	0.00416	0.00312	-0.11233	0.04881	0.00945	-0.00592	0.35786	-0.085042
5830	0.241115	-0.00355	0.00414	0.00866	-0.000176	-0.10693	0.0476	0.01019	-0.00622	0.35746	-0.076441
5840	0.245388	0.003985	0.00525	0.01208	-0.0039	-0.10089	0.04639	0.01092	-0.00651	0.35705	-0.070721
5850	0.243038	-0.00644	0.00454	0.0126	-0.0078	-0.09429	0.04518	0.01164	-0.0068	0.35664	-0.069917
5860	0.23759	0.000787	0.000676	0.00922	-0.01161	-0.08719	0.04397	0.01234	-0.00709	0.35624	-0.073834
5870	0.236914	0.005606	-0.00281	0.00265	-0.01509	-0.07965	0.04275	0.01302	-0.00738	0.35582	-0.077032
5880	0.234753	-0.00247	-0.00469	-0.00536	-0.01799	-0.07172	0.04154	0.01368	-0.00767	0.35541	-0.07881
5890	0.227246	0.000684	-0.00853	-0.01271	-0.02005	-0.06347	0.04031	0.01433	-0.00796	0.35499	-0.08218
5900	0.224136	-0.0042	-0.014	-0.01786	-0.02107	-0.05493	0.03909	0.01496	-0.00825	0.35457	-0.08428
5910	0.22642	-0.00926	-0.01455	-0.02018	-0.02095	-0.04617	0.03786	0.01558	-0.00854	0.35415	-0.07866
5920	0.238966	0.002289	-0.00587	-0.01987	-0.01959	-0.03722	0.03663	0.01618	-0.00883	0.35372	-0.06282
5930	0.254287	-0.00532	0.00888	-0.01784	-0.01698	-0.02813	0.03539	0.01676	-0.00912	0.3533	-0.040688
5940	0.274287	-0.00386	0.02172	-0.01509	-0.01317	-0.01893	0.03415	0.01733	-0.00941	0.35287	-0.020106
5950	0.301461	0.009433	0.02268	-0.01219	-0.00836	-0.00969	0.0329	0.01789	-0.0097	0.35244	-0.007413
5960	0.307355	0.014066	0.00838	-0.00917	-0.00275	-0.000435	0.03165	0.01843	-0.00999	0.352	-0.003587
5970	0.285541	-0.00464	-0.01427	-0.00558	0.00342	0.00877	0.03039	0.01895	-0.01028	0.35157	-0.004114
5980	0.274781	-0.01412	-0.02922	-0.000991	0.00992	0.0179	0.02913	0.01947	-0.01057	0.35113	0.001841
5990	0.310261	-0.00045	-0.02229	0.00475	0.01655	0.02688	0.02786	0.01996	-0.01086	0.35069	0.023628
6000	0.354713	0.014489	-0.00126	0.01078	0.02309	0.03568	0.02658	0.02045	-0.01115	0.35024	0.054946
6010	0.369734	0.009765	0.0153	0.01584	0.02933	0.04425	0.0253	0.02092	-0.01144	0.3498	0.081785
6020	0.378229	-0.00481	0.01933	0.01848	0.03507	0.05254	0.02401	0.02138	-0.01172	0.34935	0.097677
6030	0.39312	0.004749	0.01483	0.01751	0.04015	0.06051	0.02272	0.02182	-0.01201	0.3489	0.104151
6040	0.392985	0.006534	0.00647	0.01307	0.04451	0.0681	0.02142	0.02225	-0.0123	0.34844	0.104276
6050	0.382126	-0.01173	-0.00192	0.00619	0.04809	0.07527	0.02011	0.02267	-0.01259	0.34799	0.101643
6060	0.381926	-0.00613	-0.00321	-0.00164	0.05085	0.08196	0.0188	0.02308	-0.01287	0.34753	0.102609
6070	0.395001	0.01168	-0.00351	-0.0087	0.05276	0.08813	0.01748	0.02347	-0.01316	0.34707	0.104023
6080	0.37991	0.005246	-0.00964	-0.01361	0.05383	0.09374	0.01615	0.02386	-0.01345	0.34661	0.1012
6090	0.365356	-0.00545	-0.01588	-0.01569	0.05409	0.09874	0.01482	0.02423	-0.01373	0.34614	0.098775
6100	0.373523	0.0047	-0.01351	-0.01496	0.05353	0.10311	0.01349	0.02459	-0.01402	0.34567	0.104839
6110	0.383441	-0.00446	-0.00355	-0.0118	0.05219	0.10686	0.01214	0.02494	-0.0143	0.3452	0.119067
6120	0.401815	0.000788	0.01021	-0.00687	0.05013	0.10997	0.01079	0.02528	-0.01459	0.34473	0.136183
6130	0.419391	0.000933	0.02125	-0.000837	0.04743	0.11246	0.00944	0.02561	-0.01487	0.34426	0.149836
6140	0.417994	0.004518	0.02001	0.00551	0.04416	0.11434	0.00808	0.02593	-0.01516	0.34378	0.151731
6150	0.399666	0.001168	0.0063	0.01118	0.0404	0.11561	0.00671	0.02624	-0.01544	0.3433	0.141084
6160	0.378135	-0.01318	-0.00449	0.01545	0.03622	0.11631	0.00534	0.02653	-0.01572	0.34282	0.130818
6170	0.379647	-0.01769	-0.00395	0.0179	0.03169	0.11646	0.00397	0.02682	-0.016	0.34234	0.129436
6180	0.419042	0.022561	0.00352	0.01854	0.02683	0.11608	0.00259	0.0271	-0.01629	0.34185	0.133581
6190	0.423332	0.039039	0.00619	0.01755	0.02168	0.1152	0.00121	0.02736	-0.01657	0.34136	0.132729
6200	0.411377	0.031938	-0.00211	0.01524	0.01626	0.11387	-0.000176	0.02762	-0.01685	0.34087	0.121168
6210	0.370311	0.011378	-0.01336	0.01236	0.01061	0.11211	-0.00156	0.02787	-0.01713	0.34037	0.10556
6220	0.288079	-0.0557	-0.02067	0.00948	0.00477	0.10996	-0.00295	0.02811	-0.01741	0.33988	0.091752
6230	0.278871	-0.0594	-0.01903	0.00692	-0.00117	0.10745	-0.00434	0.02834	-0.01768	0.33938	0.083962
6240	0.327129	-0.00477	-0.00843	0.00488	-0.00712	0.10463	-0.00572	0.02857	-0.01796	0.33888	0.08268
6250	0.37169	0.037643	0.00411	0.00319	-0.013	0.10151	-0.00711	0.02878	-0.01824	0.33838	0.082942
6260	0.381482	0.063861	0.01091	0.00147	-0.01871	0.09815	-0.00851	0.02899	-0.01852	0.33787	0.079126
6270	0.331838	0.012411	0.00922	-0.000733	-0.02414	0.09456	-0.0099	0.02918	-0.01879	0.33736	0.069229
6280	0.254935	-0.03594	0.00412	-0.00398	-0.02919	0.0908	-0.01129	0.02937	-0.01907	0.33685	0.056583
6290	0.257883	-0.03571	0.00193	-0.00865	-0.03376	0.08689	-0.01269	0.02956	-0.01934	0.33634	0.045495
6300	0.291104	0.016036	0.00495	-0.01463	-0.03778	0.08286	-0.01409	0.02973	-0.01961	0.33582	0.037687
6310	0.284962	0.021464	0.0066	-0.0213	-0.04118	0.07877	-0.01549	0.0299	-0.01989	0.33531	0.028227
6320	0.247294	-0.00831	0.00204	-0.02794	-0.04389	0.07463	-0.0169	0.03006	-0.02016	0.33479	0.013891
6330	0.230238	-0.00321	-0.00587	-0.03399	-0.04585	0.07049	-0.0183	0.03021	-0.02043	0.33426	-0.001814
6340	0.238024	0.005589	-0.01144	-0.03887	-0.04706	0.06638	-0.01972	0.03036	-0.0207	0.33374	-0.01386
6350	0.225428	0.008887	-0.00942	-0.04185	-0.04752	0.06231	-0.02114	0.0305	-0.02097	0.33321	-0.01843
6360	0.211996	-0.01734	0.0026	-0.04227	-0.04726	0.05833	-0.02256	0.03063	-0.02124	0.33268	-0.012611
6370	0.237806	-0.00132	0.01797	-0.0395	-0.04638	0.05445	-0.02398	0.03076	-0.02151	0.33215	-0.000353
6380	0.25832	0.024699	0.02166	-0.03313	-0.04501	0.0507	-0.02542	0.03088	-0.02177	0.33162	0.005791
6390	0.248719	0.015393	0.00639	-0.02313	-0.0433	0.0471	-0.02686	0.031	-0.02204	0.33108	-0.001702
6400	0.197795	-0.02438	-0.01617	-0.01056	-0.0414	0.04367	-0.0283	0.0311	-0.0223	0.33054	-0.014315
6410	0.213043	-0.00417	-0.02919	0.00323	-0.03944	0.04045	-0.02976	0.03121	-0.02257	0.33	-0.015583
6420	0.237608	0.008747	-0.02821	0.01683	-0.03757	0.03743	-0.03122	0.0313	-0.02283	0.32946	-0.002016
6430	0.233703	-0.00228	-0.01562	0.02911	-0.03594	0.03465	-0.03268	0.03139	-0.02309	0.32891	0.017306
6440	0.255575	-0.00219	0.00246	0.03875	-0.03469	0.03213	-0.03416	0.03148	-0.02336	0.32836	0.035375
6450	0.273186	0.002307	0.02233	0.04443	-0.03394	0.02985	-0.03564	0.03156	-0.02362	0.32781	0.052073
6460	0.273304	0.002803	0.03711	0.04478	-0.03381	0.02784	-0.03712	0.03163	-0.02387	0.32726	0.061964
6470	0.267247	-0.00401	0.0388	0.0388	-0.03431	0.02607	-0.03861	0.0317	-0.02413	0.3267	0.056799
6480	0.256429	0.001479	0.02371	0.02715	-0.03533	0.02454	-0.04009	0.03176	-0.02439	0.32614	0.033592
6490	0.225727	0.010285	-0.00289	0.01194	-0.03671	0.02323	-0.04158	0.03182	-0.02465	0.32558	-0.001408
6500	0.167965	-0.01297	-0.02558	-0.0043	-0.0383	0.02212	-0.04306	0.03188	-0.0249	0.32502	-0.033679
6510	0.162786	-0.0028	-0.0324	-0.01897	-0.03994	0.02118	-0.04453	0.03192	-0.02515	0.32446	-0.052256
6520	0.163047	0.011332	-0.02517	-0.02973	-0.04146	0.02039	-0.04599	0.03197	-0.02541	0.32389	-0.056966
6530	0.163308	0.007468	-0.01393	-0.03536	-0.0427	0.01972	-0.04744	0.03201	-0.02566	0.32332	-0.054467
6540	0.163569	-0.00189	-0.0047	-0.03576	-0.04352	0.01916	-0.04887	0.03204	-0.02591	0.32275	-0.049008
6550	0.166186	-0.00284	0.00338	-0.03195	-0.04382	0.01867	-0.05027	0.03207	-0.02616	0.32217	-0.040882
6560	0.173454	-0.00678	0.01243	-0.02557	-0.04352	0.01823	-0.05166	0.0321	-0.02641	0.32159	-0.029714
6570	0.190825	0.004379	0.0182	-0.01826	-0.04256	0.01781	-0.05301	0.03212	-0.02665	0.32101	-0.020214
6580	0.194335	0.008157	0.01587	-0.01127	-0.0409	0.0174	-0.05434	0.03214	-0.0269	0.32043	-0.016162
6590	0.180964	-0.00816	0.00645	-0.00543	-0.0385	0.01698	-0.05562	0.03216	-0.02714	0.31985	-0.017444
6600	0.180537	-0.00022	-0.00366	-0.000766	-0.03537	0.01651	-0.05687	0.03217	-0.02739	0.31926	-0.019918
6610	0.184844	0.005584	-0.01232	0.0033	-0.03158	0.01599	-0.05807	0.03218	-0.02763	0.31867	-0.021785
6620	0.188015	-0.00395	-0.01455	0.00743	-0.02723	0.0154	-0.05923	0.03218	-0.02787	0.31808	-0.018227
6630	0.191738	-0.00635	-0.00702	0.01176	-0.02244	0.01472	-0.06033	0.03219	-0.02811	0.31749	-0.00631
6640	0.219398	0.010122	0.00543	0.01585	-0.01729	0.01393	-0.06138	0.03219	-0.02835	0.31689	0.009403
6650	0.221601	0.003575	0.01398	0.01905	-0.01186	0.01304	-0.06236	0.03219	-0.02858	0.31629	0.021321
6660	0.226254	-0.00126	0.01394	0.02071	-0.00615	0.01203	-0.06329	0.03218	-0.02882	0.31569	0.025345
6670	0.225369	-0.00825	0.00662	0.02068	-0.000227	0.0109	-0.06414	0.03218	-0.02905	0.31509	0.022714
6680	0.215179	-0.00201	-0.00182	0.01894	0.00586	0.00965	-0.06493	0.03217	-0.02928	0.31448	0.018246
6690	0.21536	0.011486	-0.00618	0.01555	0.01202	0.00826	-0.06564	0.03216	-0.02952	0.31388	0.015162
6700	0.215698	-0.00725	-0.00534	0.0107	0.0182	0.00674	-0.06628	0.03215	-0.02975	0.31327	0.015311
6710	0.220709	0.002428	-0.00226	0.00478	0.02435	0.00508	-0.06683	0.03214	-0.02997	0.31265	0.0174758
6720	0.216375	-0.00091	0.000912	-0.00163	0.03045	0.00327	-0.0673	0.03212	-0.0302	0.31204	0.018566
6730	0.213197	0.000818	0.00316	-0.0078	0.03643	0.00132	-0.06769	0.03211	-0.03043	0.31142	0.017642
6740	0.207421	-0.00154	0.00254	-0.01303	0.04226	-0.000786	-0.06799	0.03209	-0.03065	0.3108	0.015553
6750	0.205315	-0.0032	-0.0022	-0.01678	0.04787	-0.00305	-0.0682	0.03208	-0.03087	0.31018	0.011758
6760	0.205635	0.004174	-0.00621	-0.01867	0.05325	-0.00546	-0.06832	0.03206	-0.03109	0.30955	0.009256
6770	0.205955	0.001432	-0.00718	-0.01828	0.05836	-0.00804	-0.06835	0.03204	-0.03131	0.30893	0.010282
6780	0.205936	-0.00968	-0.00249	-0.01573	0.06315	-0.01078	-0.06828	0.03202	-0.03153	0.30829	0.017301
6790	0.212253	0.00239	0.00345	-0.01152	0.06756	-0.01367	-0.06812	0.032	-0.03174	0.30766	0.026441
6800	0.21943	0.000258	0.00339	-0.00647	0.07148	-0.01673	-0.06787	0.03198	-0.03196	0.30703	0.030813
6810	0.219429	-0.00262	0.000524	-0.00159	0.07482	-0.01995	-0.06753	0.03196	-0.03217	0.30639	0.032142
6820	0.21977	0.002832	-0.000537	0.00237	0.07748	-0.02334	-0.06709	0.03194	-0.03238	0.30575	0.034004
6830	0.22011	0.002975	-0.000325	0.00571	0.07934	-0.02689	-0.06656	0.03192	-0.03259	0.30511	0.036211
6840	0.22045	-0.01041	-0.00263	0.00867	0.08032	-0.03061	-0.06594	0.0319	-0.0328	0.30447	0.034642
6850	0.220791	-0.00309	-0.00375	0.01131	0.08034	-0.03448	-0.06523	0.03188	-0.03301	0.30382	0.031694
6860	0.221475	0.004761	-0.000191	0.01357	0.0793	-0.0385	-0.06443	0.03186	-0.03321	0.30317	0.030551
6870	0.22173	-0.00375	0.00375	0.01538	0.07715	-0.04266	-0.06354	0.03185	-0.03341	0.30252	0.029151
6880	0.22099	0.011492	0.00567	0.01691	0.07381	-0.04693	-0.06257	0.03183	-0.03361	0.30187	0.026667
6890	0.209103	0.003289	0.00261	0.01801	0.06924	-0.05129	-0.06152	0.03181	-0.03381	0.30121	0.020661
6900	0.187209	-0.00975	-0.00306	0.01823	0.06344	-0.0557	-0.06038	0.03179	-0.03401	0.30056	0.01176
6910	0.17882	0.003256	-0.00284	0.01716	0.05646	-0.06016	-0.05916	0.03177	-0.03421	0.2999	0.00399
6920	0.177716	-0.01477	0.00462	0.01452	0.04842	-0.06463	-0.05786	0.03175	-0.0344	0.29923	-0.003702
6930	0.177158	0.005285	0.00928	0.01017	0.03948	-0.06908	-0.05649	0.03173	-0.03459	0.29857	-0.016535
6940	0.160036	0.00765	0.00461	0.00432	0.02984	-0.0735	-0.05503	0.0317	-0.03478	0.2979	-0.035534
6950	0.124374	-0.01231	-0.00366	-0.0022	0.0197	-0.07785	-0.05351	0.03168	-0.03497	0.29723	-0.055831
6960	0.105256	-0.00932	-0.00408	-0.00857	0.0093	-0.08211	-0.05191	0.03166	-0.03516	0.29656	-0.070969
6970	0.10328	0.007646	0.000144	-0.01429	-0.00114	-0.08625	-0.05024	0.03164	-0.03534	0.29588	-0.082776
6980	0.093326	0.001826	0.000926	-0.01887	-0.0114	-0.09025	-0.04849	0.03161	-0.03553	0.2952	-0.096314
6990	0.085035	0.000588	-0.00204	-0.0221	-0.02127	-0.09409	-0.04668	0.03159	-0.03571	0.29452	-0.11126
7000	0.070137	-0.00314	-0.00363	-0.02422	-0.03058	-0.09773	-0.04481	0.03156	-0.03589	0.29384	-0.12364
7010	0.053796	-0.00512	-0.00629	-0.02509	-0.03918	-0.10115	-0.04287	0.03153	-0.03606	0.29316	-0.13499
7020	0.046326	0.001777	-0.00701	-0.02452	-0.04697	-0.10432	-0.04086	0.0315	-0.03624	0.29247	-0.1431
7030	0.041763	-0.00223	-0.00185	-0.02261	-0.05387	-0.10723	-0.03879	0.03146	-0.03641	0.29178	-0.14598
7040	0.042091	-0.00204	0.00466	-0.01992	-0.05982	-0.10984	-0.03666	0.03143	-0.03658	0.29109	-0.146021
7050	0.042154	0.001536	0.00598	-0.01719	-0.06474	-0.11212	-0.03447	0.03139	-0.03675	0.2904	-0.147975
7060	0.042218	0.000922	0.0041	-0.015	-0.06859	-0.11405	-0.03222	0.03134	-0.03692	0.2897	-0.152064
7070	0.042281	0.005366	0.00242	-0.01368	-0.07136	-0.1156	-0.02992	0.0313	-0.03708	0.289	-0.155115
7080	0.042345	-0.00042	0.00249	-0.01326	-0.07307	-0.11675	-0.02756	0.03125	-0.03725	0.2883	-0.155887
7090	0.042409	0.003185	0.00123	-0.01363	-0.07375	-0.11747	-0.02514	0.0312	-0.03741	0.2876	-0.15712
7100	0.042473	-0.00459	-0.0015	-0.01439	-0.07348	-0.11777	-0.02268	0.03115	-0.03757	0.28689	-0.15906
7110	0.042536	-0.00117	-0.00274	-0.01507	-0.07238	-0.11762	-0.02016	0.03109	-0.03772	0.28618	-0.15844
7120	0.047217	0.001877	0.000564	-0.01521	-0.0706	-0.11704	-0.0176	0.03103	-0.03788	0.28547	-0.153268
7130	0.055135	-0.00062	0.00171	-0.01418	-0.0683	-0.11602	-0.01499	0.03096	-0.03803	0.28476	-0.148564
7140	0.058126	0.008172	-0.00409	-0.01165	-0.06567	-0.11457	-0.01235	0.03089	-0.03818	0.28405	-0.14755
7150	0.048767	0.00326	-0.01174	-0.00796	-0.06282	-0.11268	-0.00966	0.03082	-0.03833	0.28333	-0.14578
7160	0.045673	-0.01583	-0.01245	-0.00417	-0.05983	-0.11037	-0.00694	0.03074	-0.03847	0.28261	-0.13803
7170	0.076305	-0.00455	0.000556	-0.00146	-0.05674	-0.10763	-0.0042	0.03065	-0.03862	0.28189	-0.121013
7180	0.100596	0.01525	0.01452	-0.000985	-0.05355	-0.10449	-0.00143	0.03056	-0.03876	0.28116	-0.105471
7190	0.104177	-0.00176	0.0169	-0.00346	-0.05024	-0.10094	0.00137	0.03047	-0.0389	0.28043	-0.100518
7200	0.098885	-0.00353	0.013	-0.00852	-0.04672	-0.09701	0.00417	0.03037	-0.03903	0.2797	-0.100319
7210	0.099666	0.004183	0.00566	-0.01466	-0.04287	-0.09271	0.007	0.03026	-0.03917	0.27897	-0.102541
7220	0.092789	0.002273	-0.00805	-0.01969	-0.03859	-0.08805	0.00983	0.03015	-0.0393	0.27824	-0.10969
7230	0.087476	-0.0086	-0.01945	-0.02167	-0.03378	-0.08307	0.01266	0.03004	-0.03943	0.2775	-0.11285
7240	0.097573	0.003455	-0.01818	-0.01979	-0.02841	-0.07777	0.0155	0.02991	-0.03956	0.27676	-0.10211
7250	0.12248	-0.00221	-0.00583	-0.01446	-0.02254	-0.07218	0.01833	0.02978	-0.03968	0.27602	-0.07903
7260	0.156495	0.000415	0.00898	-0.00699	-0.01631	-0.06632	0.02115	0.02965	-0.03981	0.27528	-0.051963
7270	0.181228	0.004021	0.01915	0.00113	-0.00991	-0.06021	0.02396	0.02951	-0.03993	0.27453	-0.028035
7280	0.195437	-0.00096	0.01641	0.00854	-0.00353	-0.05387	0.02675	0.02936	-0.04004	0.27378	-0.014776
7290	0.1966	-0.00017	0.000186	0.01441	0.00262	-0.04731	0.02951	0.0292	-0.04016	0.27303	-0.012792
7300	0.196889	-0.00091	-0.01798	0.01853	0.00831	-0.04058	0.03225	0.02904	-0.04027	0.27228	-0.013344
7310	0.20347	-0.00445	-0.01868	0.0208	0.01326	-0.03367	0.03496	0.02887	-0.04038	0.27152	-0.002554
7320	0.228697	0.000946	-0.00178	0.02154	0.0172	-0.02661	0.03762	0.02869	-0.04049	0.27076	0.019516
7330	0.263585	-0.00159	0.01736	0.0217	0.01986	-0.01943	0.04025	0.0285	-0.0406	0.27	0.042355
7340	0.28693	0.008749	0.0272	0.02232	0.02106	-0.01215	0.04283	0.02831	-0.0407	0.26924	0.05726
7350	0.285018	0.002983	0.02241	0.02421	0.02075	-0.00479	0.04537	0.02811	-0.0408	0.26848	0.060449
7360	0.26103	-0.01441	0.00608	0.02759	0.01906	0.00262	0.04784	0.0279	-0.0409	0.26771	0.054991
7370	0.264945	-0.0061	-0.01616	0.03242	0.01614	0.01005	0.05026	0.02768	-0.04099	0.26694	0.045357
7380	0.277116	0.022945	-0.03923	0.03847	0.01218	0.01747	0.05261	0.02745	-0.04109	0.26616	0.035405
7390	0.27009	0.012733	-0.05365	0.04473	0.00743	0.02484	0.05489	0.02721	-0.04118	0.26539	0.031818
7400	0.252289	-0.00928	-0.04751	0.04942	0.00222	0.03212	0.05711	0.02696	-0.04127	0.26461	0.042393
7410	0.255092	-0.03064	-0.01189	0.05102	-0.00311	0.03927	0.05924	0.02671	-0.04135	0.26383	0.072812
7420	0.313627	-0.01628	0.03995	0.04817	-0.00826	0.04624	0.06129	0.02644	-0.04143	0.26305	0.111879
7430	0.394877	0.038201	0.07774	0.03957	-0.01294	0.05298	0.06325	0.02617	-0.04151	0.26227	0.13574
7440	0.319211	-0.02983	0.079	0.02438	-0.01697	0.05947	0.06512	0.02588	-0.04159	0.26148	0.12694
7450	0.305528	-0.00791	0.05461	0.00366	-0.0202	0.06565	0.0669	0.02559	-0.04167	0.26069	0.094703
7460	0.28981	0.023907	0.01759	-0.02039	-0.02253	0.0715	0.06857	0.02529	-0.04174	0.2599	0.051147
7470	0.226048	-0.00119	-0.02208	-0.0454	-0.02386	0.07697	0.07014	0.02497	-0.04181	0.2591	0.006084
7480	0.175785	-0.01691	-0.0552	-0.06899	-0.02406	0.08204	0.0716	0.02465	-0.04187	0.25831	-0.032662
7490	0.138179	-0.02835	-0.07347	-0.08878	-0.02305	0.08669	0.07294	0.02431	-0.04194	0.25751	-0.057003
7500	0.127909	-0.02942	-0.07639	-0.10252	-0.02073	0.09088	0.07417	0.02396	-0.042	0.25671	-0.064597
7510	0.133087	-0.02186	-0.07372	-0.10853	-0.01702	0.09461	0.07527	0.0236	-0.04206	0.25591	-0.061355
7520	0.261968	0.095629	-0.07408	-0.1056	-0.01191	0.09787	0.07624	0.02323	-0.04211	0.2551	-0.053196
7530	0.295034	0.10683	-0.07749	-0.09305	-0.00554	0.10065	0.07708	0.02285	-0.04216	0.25429	-0.039674
7540	0.163601	-0.04071	-0.0747	-0.07226	0.00185	0.10295	0.07778	0.02246	-0.04221	0.25348	-0.015007
7550	0.126747	-0.12209	-0.05416	-0.04595	0.01001	0.10476	0.07834	0.02206	-0.04226	0.25267	0.027215
7560	0.170911	-0.14399	-0.00645	-0.01684	0.01866	0.10607	0.07875	0.02164	-0.0423	0.25185	0.091881
7570	0.491654	0.100448	0.06085	0.01293	0.02754	0.10687	0.07902	0.02122	-0.04234	0.25104	0.172022
7580	0.579211	0.122888	0.10408	0.04137	0.03637	0.10717	0.07912	0.02078	-0.04238	0.25022	0.232714
7590	0.412936	-0.06032	0.08561	0.06662	0.04489	0.10694	0.07907	0.02033	-0.04242	0.24939	0.243547
7600	0.369737	-0.06973	0.02627	0.08749	0.05278	0.10619	0.07887	0.01988	-0.04245	0.24857	0.219177
7610	0.35804	-0.04468	-0.03407	0.1035	0.0597	0.10489	0.07851	0.01941	-0.04248	0.24774	0.1893
7620	0.391353	0.014263	-0.07617	0.11444	0.06531	0.10305	0.07801	0.01893	-0.0425	0.24691	0.168052
7630	0.417699	0.036854	-0.08547	0.12082	0.06928	0.10065	0.07736	0.01844	-0.04253	0.24608	0.166537
7640	0.410302	0.005736	-0.05633	0.12327	0.07136	0.0977	0.07658	0.01794	-0.04255	0.24524	0.189249
7650	0.406979	-0.03014	-0.000893	0.12121	0.07149	0.0942	0.07566	0.01743	-0.04256	0.24441	0.226532
7660	0.449032	-0.02529	0.05671	0.11374	0.06979	0.0902	0.07461	0.01692	-0.04258	0.24357	0.259513
7670	0.514246	0.041415	0.08774	0.10005	0.06643	0.08572	0.07344	0.01639	-0.04259	0.24273	0.265835
7680	0.47144	0.033289	0.07186	0.07975	0.06161	0.08082	0.07216	0.01586	-0.0426	0.24188	0.229916
7690	0.349123	-0.02628	0.02289	0.05414	0.05552	0.07554	0.07076	0.01532	-0.0426	0.24104	0.163507
7700	0.262044	-0.03351	-0.03006	0.02556	0.0484	0.06993	0.06926	0.01477	-0.0426	0.24019	0.090844
7710	0.230218	-0.01137	-0.05909	-0.00347	0.04046	0.06404	0.06765	0.01422	-0.0426	0.23934	0.0351
7720	0.211952	0.000549	-0.06167	-0.03056	0.03194	0.0579	0.06595	0.01365	-0.0426	0.23849	0.000166
7730	0.189825	0.007255	-0.05174	-0.05399	0.02306	0.05156	0.06416	0.01308	-0.04259	0.23763	-0.022818
7740	0.166788	0.006331	-0.04059	-0.07281	0.01406	0.04507	0.06228	0.01251	-0.04258	0.23677	-0.041252
7750	0.149354	-0.00162	-0.02916	-0.08666	0.00517	0.03846	0.06032	0.01193	-0.04257	0.23591	-0.055598
7760	0.131969	-0.00687	-0.01323	-0.09555	-0.0034	0.03179	0.05829	0.01134	-0.04255	0.23505	-0.062587
7770	0.124222	-0.00259	0.00678	-0.09984	-0.01145	0.02509	0.05618	0.01074	-0.04253	0.23418	-0.06256
7780	0.135671	0.006747	0.01555	-0.10031	-0.01882	0.0184	0.05402	0.01015	-0.04251	0.23331	-0.067357
7790	0.103257	-0.00144	0.00152	-0.0979	-0.02537	0.01177	0.05179	0.00954	-0.04248	0.23244	-0.08702
7800	0.079901	-0.00606	-0.01257	-0.09394	-0.03102	0.00525	0.04951	0.00893	-0.04245	0.23157	-0.106044
7810	0.080199	0.000285	-0.01034	-0.08945	-0.03573	-0.00112	0.04718	0.00832	-0.04241	0.2307	-0.11227
7820	0.081069	0.004031	-0.00217	-0.08481	-0.03952	-0.00731	0.04481	0.00771	-0.04238	0.22982	-0.11224
7830	0.074934	0.005454	0.00207	-0.0798	-0.04238	-0.01327	0.0424	0.00709	-0.04234	0.22894	-0.112864
7840	0.066356	-0.00685	0.0013	-0.07405	-0.04438	-0.01899	0.03995	0.00646	-0.04229	0.22806	-0.115412
7850	0.066261	0.000425	0.00128	-0.06743	-0.04557	-0.02444	0.03748	0.00583	-0.04225	0.22717	-0.116118
7860	0.066353	-0.00364	0.00585	-0.05997	-0.046	-0.0296	0.03499	0.00521	-0.0422	0.22629	-0.112687
7870	0.073072	-0.00808	0.01143	-0.05183	-0.04575	-0.03447	0.03248	0.00458	-0.04214	0.2254	-0.107848
7880	0.083665	0.003848	0.01313	-0.04307	-0.04492	-0.039	0.02995	0.00394	-0.04208	0.22451	-0.10511
7890	0.081672	0.00477	0.00751	-0.03371	-0.0436	-0.04321	0.02743	0.00331	-0.04202	0.22361	-0.10638
7900	0.06821	-0.00263	-0.00437	-0.0237	-0.04186	-0.04707	0.02489	0.00267	-0.04196	0.22272	-0.11055
7910	0.066814	-0.00267	-0.01564	-0.01275	-0.03981	-0.05057	0.02236	0.00203	-0.04189	0.22182	-0.11274
7920	0.067095	-0.00548	-0.0171	-0.000612	-0.0375	-0.05371	0.01984	0.00139	-0.04182	0.22092	-0.10652
7930	0.081355	0.004342	-0.00624	0.01212	-0.03503	-0.05649	0.01733	0.000753	-0.04175	0.22001	-0.090351
7940	0.102747	0.00587	0.00855	0.0242	-0.03242	-0.0589	0.01483	0.000113	-0.04167	0.21911	-0.071374
7950	0.108471	-0.00118	0.01467	0.03414	-0.02975	-0.06093	0.01235	-0.000526	-0.04159	0.2182	-0.060202
7960	0.110524	0.007679	0.00946	0.04057	-0.02702	-0.0626	0.00989	-0.00117	-0.0415	0.21729	-0.0597
7970	0.10537	0.005229	-0.000472	0.0426	-0.02423	-0.06391	0.00745	-0.0018	-0.04141	0.21638	-0.066164
7980	0.097338	-0.00957	-0.00488	0.04028	-0.02144	-0.06486	0.00505	-0.00244	-0.04132	0.21546	-0.071209
7990	0.096504	0.007983	-0.00178	0.03475	-0.01869	-0.06549	0.00267	-0.00308	-0.04123	0.21454	-0.072527
8000	0.090532	0.001402	0.00133	0.02754	-0.01605	-0.0658	0.000334	-0.00371	-0.04113	0.21362	-0.075241
8010	0.078734	-0.00149	-0.00253	0.01979	-0.0136	-0.06583	-0.00197	-0.00434	-0.04102	0.2127	-0.083591
8020	0.066554	0.001897	-0.00908	0.01261	-0.01135	-0.06559	-0.00424	-0.00498	-0.04092	0.21178	-0.093738
8030	0.061149	-0.00487	-0.01044	0.00652	-0.0093	-0.06512	-0.00646	-0.0056	-0.04081	0.21085	-0.099726
8040	0.058299	-0.00207	-0.000657	0.00175	-0.00742	-0.06445	-0.00865	-0.00623	-0.04069	0.20992	-0.096971
8050	0.058379	0.0042	0.00986	-0.00123	-0.00567	-0.06361	-0.01078	-0.00685	-0.04057	0.20899	-0.09146
8060	0.058651	-0.00497	0.01077	-0.00208	-0.00404	-0.06264	-0.01288	-0.00747	-0.04045	0.20805	-0.089643
8070	0.063416	0.002325	0.00416	-0.000835	-0.0025	-0.06157	-0.01492	-0.00808	-0.04033	0.20712	-0.091054
8080	0.063502	0.001316	-0.00101	0.00147	-0.00105	-0.06042	-0.01691	-0.00869	-0.0402	0.20618	-0.091197
8090	0.058389	-0.00723	-0.00423	0.00349	0.000329	-0.0592	-0.01885	-0.00929	-0.04007	0.20524	-0.091094
8100	0.058777	0.004759	-0.00615	0.00451	0.00163	-0.05794	-0.02074	-0.00989	-0.03993	0.20429	-0.091287
8110	0.058856	-0.00963	-0.00238	0.00464	0.00282	-0.05665	-0.02257	-0.01048	-0.03979	0.20335	-0.088251
8120	0.058936	0.008813	0.00157	0.00438	0.00389	-0.05535	-0.02434	-0.01107	-0.03965	0.2024	-0.084866
8130	0.059016	0.003836	-0.00167	0.00436	0.00483	-0.05403	-0.02607	-0.01165	-0.0395	0.20145	-0.08574
8140	0.059095	-0.0055	-0.00579	0.00479	0.00561	-0.05273	-0.02774	-0.01222	-0.03934	0.20049	-0.087469
8150	0.059175	-0.00489	-0.00456	0.00557	0.00626	-0.05145	-0.02935	-0.01278	-0.03919	0.19954	-0.086021
8160	0.063203	-0.00152	0.000857	0.00607	0.00687	-0.05022	-0.03092	-0.01333	-0.03903	0.19858	-0.081698
8170	0.067265	0.006428	0.00787	0.00561	0.00751	-0.04905	-0.03244	-0.01388	-0.03887	0.19762	-0.075833
8180	0.069121	0.002425	0.01089	0.00383	0.00821	-0.04796	-0.03391	-0.01442	-0.0387	0.19666	-0.073579
8190	0.062488	0.005262	0.00666	0.000986	0.00899	-0.04695	-0.03533	-0.01494	-0.03853	0.19569	-0.078544
8200	0.055224	-0.00038	0.000246	-0.00228	0.00983	-0.04603	-0.03671	-0.01546	-0.03835	0.19472	-0.086877
8210	0.047742	0.000276	-0.00342	-0.00525	0.01072	-0.04521	-0.03803	-0.01597	-0.03817	0.19375	-0.09248
8220	0.040821	-0.00623	-0.0054	-0.00722	0.01166	-0.04452	-0.03932	-0.01646	-0.03799	0.19278	-0.094013
8230	0.039876	0.002087	-0.00686	-0.0076	0.01264	-0.04395	-0.04056	-0.01694	-0.0378	0.19181	-0.093197
8240	0.043921	0.000864	-0.00433	-0.00632	0.01361	-0.0435	-0.04176	-0.01742	-0.03761	0.19083	-0.089826
8250	0.044981	0.000553	-0.000162	-0.00369	0.01451	-0.04319	-0.04292	-0.01787	-0.03741	0.18985	-0.084901
8260	0.046604	-0.01146	0.00345	-0.000233	0.01522	-0.043	-0.04403	-0.01832	-0.03721	0.18887	-0.079013
8270	0.055124	0.005234	0.0068	0.00341	0.01565	-0.04292	-0.04511	-0.01875	-0.03701	0.18788	-0.072626
8280	0.055619	-0.00144	0.00766	0.00651	0.01568	-0.04297	-0.04614	-0.01917	-0.0368	0.1869	-0.06947
8290	0.050246	-0.00235	0.00404	0.00866	0.01523	-0.0431	-0.04714	-0.01957	-0.03659	0.18591	-0.071917
8300	0.044965	0.006102	-0.00111	0.00946	0.01423	-0.04333	-0.0481	-0.01996	-0.03638	0.18492	-0.077345
8310	0.039987	-0.00522	-0.00351	0.0087	0.01268	-0.04365	-0.04903	-0.02033	-0.03616	0.18392	-0.081745
8320	0.036324	-0.0005	-0.00251	0.00667	0.01063	-0.04402	-0.04994	-0.02069	-0.03593	0.18293	-0.084409
8330	0.027883	-0.00026	-0.000447	0.00384	0.00821	-0.04445	-0.05081	-0.02104	-0.0357	0.18193	-0.08679
8340	0.024276	0.004066	0.00138	0.000616	0.00552	-0.0449	-0.05166	-0.02137	-0.03547	0.18093	-0.089623
8350	0.014876	0.001239	-0.000156	-0.00233	0.00268	-0.04536	-0.05248	-0.02168	-0.03524	0.17992	-0.095333
8360	0.015013	0.000766	-0.00174	-0.00467	-0.00014	-0.04582	-0.05328	-0.02198	-0.03499	0.17892	-0.101107
8370	0.010156	-0.0017	0.00125	-0.00626	-0.00278	-0.04624	-0.05406	-0.02227	-0.03475	0.17791	-0.102477
8380	0.004658	9.08e-05	0.00156	-0.00702	-0.00505	-0.04662	-0.05481	-0.02254	-0.0345	0.1769	-0.104717
8390	0.003074	-0.0013	-0.00308	-0.00714	-0.00686	-0.04695	-0.05554	-0.02279	-0.03424	0.17589	-0.11004
8400	0	0.005815	-0.00641	-0.00674	-0.0081	-0.04722	-0.05625	-0.02303	-0.03399	0.17487	-0.11353
8410	0	-0.00596	-0.00281	-0.00591	-0.00874	-0.04741	-0.05693	-0.02326	-0.03372	0.17385	-0.11055
8420	0	0.000963	0.00138	-0.00462	-0.0088	-0.04751	-0.0576	-0.02347	-0.03346	0.17283	-0.106146
8430	0	0.00079	0.00118	-0.00247	-0.00837	-0.04751	-0.05825	-0.02366	-0.03319	0.17181	-0.104088
8440	0	-0.00083	-0.000341	0.000323	-0.00756	-0.04741	-0.05887	-0.02385	-0.03291	0.17079	-0.102176
8450	0	0.003801	-0.00159	0.00316	-0.00649	-0.04721	-0.05948	-0.02401	-0.03263	0.16976	-0.099696
8460	0	-0.00393	-0.000345	0.00506	-0.00531	-0.0469	-0.06007	-0.02417	-0.03235	0.16873	-0.095751
8470	0	0.001835	0.00251	0.00536	-0.00413	-0.04648	-0.06064	-0.02431	-0.03206	0.1677	-0.091702
8480	0	0.003996	0.00356	0.00416	-0.00304	-0.04597	-0.0612	-0.02443	-0.03177	0.16666	-0.090281
8490	0	0.000885	-0.000397	0.00229	-0.00211	-0.04537	-0.06173	-0.02454	-0.03147	0.16563	-0.093477
8500	0	-0.00393	-0.00513	0.000572	-0.00139	-0.04467	-0.06225	-0.02464	-0.03117	0.16459	-0.097249
8510	0	-0.00658	-0.00292	-0.000454	-0.000959	-0.0439	-0.06275	-0.02472	-0.03086	0.16355	-0.095
8520	0	0.00703	0.00137	-0.000506	-0.000835	-0.04306	-0.06324	-0.02478	-0.03055	0.1625	-0.09045
8530	0	-0.00079	0.00238	7.1e-05	-0.00101	-0.04214	-0.0637	-0.02483	-0.03024	0.16146	-0.088198
8540	0	-0.00148	0.0012	0.000801	-0.00143	-0.04117	-0.06414	-0.02487	-0.02992	0.16041	-0.08771
8550	0	-0.00159	0.00282	0.00125	-0.00204	-0.04015	-0.06457	-0.0249	-0.02959	0.15936	-0.085274
8560	0	0.000783	0.00464	0.0011	-0.00278	-0.03908	-0.06497	-0.02491	-0.02926	0.1583	-0.083202
8570	0	0.001719	-0.000248	0.000491	-0.00357	-0.03798	-0.06536	-0.02491	-0.02893	0.15725	-0.086888
8580	0	0.002025	-0.00622	-0.000323	-0.00434	-0.03685	-0.06573	-0.02489	-0.02859	0.15619	-0.09153
8590	0	-0.00058	-0.00486	-0.00106	-0.00501	-0.0357	-0.06607	-0.02486	-0.02825	0.15513	-0.09008
8600	0	0.002471	0.00144	-0.00143	-0.00553	-0.03456	-0.0664	-0.02481	-0.0279	0.15407	-0.084189
8610	0	0.002227	0.00307	-0.00136	-0.00583	-0.03341	-0.06671	-0.02475	-0.02755	0.153	-0.081503
8620	0	-0.00385	-0.0017	-0.00104	-0.00592	-0.03229	-0.067	-0.02468	-0.02719	0.15193	-0.0836
8630	0	-0.00023	-0.00501	-0.000666	-0.00578	-0.0312	-0.06727	-0.02459	-0.02683	0.15086	-0.08424
8640	0	0.009372	-0.00226	-0.000328	-0.00541	-0.03017	-0.06753	-0.02449	-0.02646	0.14979	-0.07986
8650	0	-0.00475	0.00202	-0.000111	-0.00482	-0.02919	-0.06776	-0.02438	-0.02609	0.14872	-0.0741947
8660	0	-0.00479	0.00425	0.000121	-0.00407	-0.02829	-0.06798	-0.02425	-0.02572	0.14764	-0.070023
8670	0	-0.00061	0.00302	0.000438	-0.00322	-0.02745	-0.06817	-0.02411	-0.02534	0.14656	-0.068527
8680	0	0.008027	-0.0012	0.000808	-0.00231	-0.02669	-0.06835	-0.02395	-0.02495	0.14548	-0.069366
8690	0	-0.0075	-0.00415	0.000987	-0.00142	-0.026	-0.0685	-0.02378	-0.02456	0.14439	-0.069377
8700	0	0.004929	-0.00228	0.000855	-0.00061	-0.02539	-0.06864	-0.0236	-0.02417	0.14331	-0.065822
8710	0	-0.00591	0.00286	0.000524	7.3e-05	-0.02486	-0.06875	-0.02341	-0.02377	0.14222	-0.059924
8720	0	-0.0021	0.00602	8.3e-05	0.000603	-0.0244	-0.06884	-0.0232	-0.02336	0.14113	-0.055848
8730	0	0.003235	0.00523	-0.000377	0.00101	-0.02402	-0.06891	-0.02298	-0.02295	0.14003	-0.055085
8740	0	-0.00337	0.000544	-0.000633	0.00131	-0.02372	-0.06896	-0.02274	-0.02254	0.13894	-0.057415
8750	0	0.000676	-0.00328	-0.000621	0.00156	-0.02348	-0.06898	-0.02249	-0.02212	0.13784	-0.05889
8760	0	-0.00443	-0.00344	-0.000342	0.00176	-0.02331	-0.06899	-0.02223	-0.0217	0.13674	-0.05721
8770	0	-0.00265	-0.000464	0.000404	0.00195	-0.0232	-0.06897	-0.02196	-0.02127	0.13564	-0.052653
8780	0	-0.00034	0.00152	0.00161	0.00214	-0.02313	-0.06893	-0.02167	-0.02083	0.13453	-0.048506
8790	0	0.004737	0.00123	0.00282	0.00234	-0.02311	-0.06886	-0.02137	-0.0204	0.13342	-0.046185
8800	0	-0.0022	0.0016	0.00336	0.00254	-0.02312	-0.06878	-0.02105	-0.01995	0.13231	-0.043844
8810	0	0.000145	0.00404	0.00274	0.00275	-0.02315	-0.06867	-0.02073	-0.0195	0.1312	-0.040713
8820	0	0.002375	0.00299	0.000962	0.00296	-0.02319	-0.06854	-0.02039	-0.01905	0.13008	-0.041299
8830	0	-0.00691	-0.00173	-0.00129	0.00314	-0.02321	-0.06838	-0.02003	-0.01859	0.12897	-0.04519
8840	0	0.000687	-0.00392	-0.00323	0.00327	-0.02323	-0.06821	-0.01967	-0.01813	0.12785	-0.04678
8850	0	0.003972	-0.00183	-0.00441	0.00327	-0.02321	-0.068	-0.01929	-0.01766	0.12672	-0.04433
8860	0	-0.00249	0.00176	-0.00448	0.00306	-0.02316	-0.06778	-0.0189	-0.01719	0.1256	-0.039848
8870	0	0.004534	0.00217	-0.00354	0.00261	-0.02306	-0.06753	-0.01849	-0.01671	0.12447	-0.037216
8880	0	-0.00879	-0.00118	-0.00197	0.0019	-0.02291	-0.06725	-0.01807	-0.01622	0.12334	-0.03724
8890	0	0.000802	-0.00265	-0.000201	0.000956	-0.02269	-0.06696	-0.01765	-0.01573	0.12221	-0.0356533
8900	0	0.000916	-0.000267	0.00131	-0.000178	-0.02241	-0.06664	-0.0172	-0.01524	0.12108	-0.031242
8910	0	0.001954	0.00179	0.00235	-0.00143	-0.02206	-0.06629	-0.01675	-0.01474	0.11994	-0.027463
8920	0	-0.00204	0.00202	0.0028	-0.00275	-0.02163	-0.06592	-0.01628	-0.01424	0.1188	-0.025584
8930	0	8.9e-05	0.00102	0.00267	-0.00406	-0.02113	-0.06552	-0.0158	-0.01373	0.11766	-0.025
8940	0	-9e-05	0.000152	0.00208	-0.00531	-0.02054	-0.0651	-0.01531	-0.01321	0.11652	-0.024472
8950	0	0.004875	-0.000701	0.00126	-0.00641	-0.01988	-0.06465	-0.0148	-0.01269	0.11537	-0.02389
8960	0	-0.00939	-0.00173	0.000395	-0.00727	-0.01912	-0.06418	-0.01429	-0.01217	0.11422	-0.02318
8970	0	0.001996	-0.00166	-0.000416	-0.00781	-0.01828	-0.06368	-0.01376	-0.01164	0.11307	-0.021179
8980	0	0.001967	0.000329	-0.00109	-0.00797	-0.01734	-0.06316	-0.01322	-0.0111	0.11192	-0.01711
8990	0	0.003155	0.00137	-0.00155	-0.00776	-0.01631	-0.06261	-0.01266	-0.01056	0.11076	-0.013199
9000	0	-0.00247	-0.00105	-0.0018	-0.00721	-0.01517	-0.06203	-0.0121	-0.01001	0.1096	-0.011579
9010	0.000218	8.27e-05	-0.00416	-0.0019	-0.00636	-0.01394	-0.06143	-0.01152	-0.00946	0.10844	-0.009943
9020	0.005519	0.002473	-0.00327	-0.00179	-0.00524	-0.0126	-0.0608	-0.01093	-0.0089	0.10728	-0.004523
9030	0.013358	0.006118	0.000834	-0.0014	-0.00387	-0.01115	-0.06015	-0.01033	-0.00834	0.10612	0.003667
9040	0.025937	0.001718	0.00447	-0.000842	-0.00231	-0.00958	-0.05947	-0.00971	-0.00777	0.10495	0.011859
9050	0.021049	0.001063	0.00493	-0.000523	-0.000581	-0.00791	-0.05876	-0.00908	-0.0072	0.10378	0.018169
9060	0.01664	-0.00031	0.000713	-0.00072	0.00128	-0.00611	-0.05802	-0.00845	-0.00662	0.10261	0.0207
9070	0.016661	-0.00089	-0.00526	-0.00154	0.00323	-0.0042	-0.05726	-0.0078	-0.00604	0.10143	0.021346
9080	0.016331	-0.00361	-0.00692	-0.0027	0.00523	-0.00215	-0.05647	-0.00713	-0.00545	0.10026	0.025172
9090	0.02528	-0.00279	-0.000796	-0.00363	0.00723	1.3e-05	-0.05565	-0.00646	-0.00485	0.09908	0.035311
9100	0.032328	0.002029	0.00491	-0.00351	0.00918	0.00231	-0.0548	-0.00578	-0.00425	0.09789	0.04623
9110	0.027905	0.004028	-0.000205	-0.00176	0.01103	0.00475	-0.05393	-0.00508	-0.00365	0.09671	0.050335
9120	0.029685	-0.01745	-0.00781	0.00135	0.01273	0.00732	-0.05303	-0.00437	-0.00303	0.09552	0.053455
9130	0.052023	0.005599	-0.00453	0.0051	0.01422	0.01003	-0.0521	-0.00365	-0.00242	0.09434	0.06508
9140	0.07072	0.00258	0.00774	0.00882	0.01545	0.01288	-0.05114	-0.00292	-0.00179	0.09314	0.083685
9150	0.083006	-0.00104	0.01595	0.012	0.01638	0.01588	-0.05015	-0.00217	-0.00117	0.09195	0.099111
9160	0.084705	0.010515	0.00987	0.01415	0.01695	0.01903	-0.04913	-0.00142	-0.000534	0.09075	0.102419
9170	0.077587	-0.00508	-0.00442	0.01488	0.01711	0.02234	-0.04809	-0.000652	0.000106	0.08956	0.098011
9180	0.06708	-0.00045	-0.01391	0.01384	0.01681	0.0258	-0.04701	0.000126	0.000751	0.08836	0.09718
9190	0.067635	0.006602	-0.01549	0.01065	0.01599	0.02942	-0.04591	0.000915	0.0014	0.08715	0.101405
9200	0.067363	-0.00441	-0.0115	0.00494	0.01461	0.0332	-0.04478	0.00172	0.00206	0.08595	0.107487
9210	0.073451	-0.00068	-0.00494	-0.00365	0.01262	0.03714	-0.04361	0.00253	0.00272	0.08474	0.111799

## Sheet: Bandpass filter 
Age	400-1250 yr bandpass filter of radiocarbon probability
2300	0.0587229
2310	0.056955
2320	0.0543775
2330	0.0510084
2340	0.0468792
2350	0.0420341
2360	0.0365295
2370	0.030434
2380	0.023827
2390	0.0167976
2400	0.00944379
2410	0.00187057
2420	-0.00581144
2430	-0.0134878
2440	-0.021042
2450	-0.0283572
2460	-0.0353188
2470	-0.0418153
2480	-0.0477411
2490	-0.052998
2500	-0.0574969
2510	-0.0611594
2520	-0.0639195
2530	-0.0657244
2540	-0.0665363
2550	-0.0663323
2560	-0.0651061
2570	-0.0628672
2580	-0.0596419
2590	-0.0554727
2600	-0.0504178
2610	-0.0445508
2620	-0.0379589
2630	-0.0307427
2640	-0.023014
2650	-0.0148944
2660	-0.0065136
2670	0.00199271
2680	0.0104849
2690	0.0188217
2700	0.0268622
2710	0.034468
2720	0.0415061
2730	0.0478502
2740	0.0533832
2750	0.0579993
2760	0.0616055
2770	0.0641232
2780	0.0654897
2790	0.0656593
2800	0.0646044
2810	0.0623156
2820	0.0588026
2830	0.0540938
2840	0.0482364
2850	0.0412954
2860	0.0333534
2870	0.024509
2880	0.0148755
2890	0.00457955
2900	-0.00624086
2910	-0.0174383
2920	-0.0288579
2930	-0.0403401
2940	-0.0517222
2950	-0.0628416
2960	-0.0735374
2970	-0.0836536
2980	-0.0930405
2990	-0.101558
3000	-0.109077
3010	-0.11548
3020	-0.120667
3030	-0.124551
3040	-0.127067
3050	-0.128163
3060	-0.127812
3070	-0.126002
3080	-0.122745
3090	-0.118069
3100	-0.112024
3110	-0.104679
3120	-0.0961199
3130	-0.0864481
3140	-0.0757818
3150	-0.064252
3160	-0.0520011
3170	-0.0391814
3180	-0.0259523
3190	-0.0124785
3200	0.00107255
3210	0.0145327
3220	0.0277359
3230	0.0405199
3240	0.0527289
3250	0.0642155
3260	0.0748426
3270	0.0844853
3280	0.0930325
3290	0.100388
3300	0.106473
3310	0.111224
3320	0.114597
3330	0.116566
3340	0.117123
3350	0.116279
3360	0.114063
3370	0.110521
3380	0.105714
3390	0.0997224
3400	0.0926364
3410	0.0845613
3420	0.0756126
3430	0.0659153
3440	0.0556018
3450	0.0448096
3460	0.0336802
3470	0.0223563
3480	0.0109802
3490	-0.000308
3500	-0.0113738
3510	-0.0220865
3520	-0.0323246
3530	-0.0419756
3540	-0.0509374
3550	-0.0591196
3560	-0.0664446
3570	-0.0728482
3580	-0.0782801
3590	-0.0827045
3600	-0.0861003
3610	-0.0884606
3620	-0.0897928
3630	-0.0901178
3640	-0.0894699
3650	-0.0878953
3660	-0.0854517
3670	-0.0822066
3680	-0.0782367
3690	-0.0736261
3700	-0.0684649
3710	-0.0628482
3720	-0.0568739
3730	-0.050642
3740	-0.0442522
3750	-0.0378035
3760	-0.0313918
3770	-0.0251093
3780	-0.019043
3790	-0.0132735
3800	-0.00787441
3810	-0.00291084
3820	0.00156074
3830	0.00549332
3840	0.00884976
3850	0.011603
3860	0.0137361
3870	0.0152426
3880	0.0161256
3890	0.0163981
3900	0.0160822
3910	0.0152088
3920	0.0138164
3930	0.0119508
3940	0.00966422
3950	0.00701396
3960	0.00406177
3970	0.000873
3980	-0.00248577
3990	-0.00594521
4000	-0.00943678
4010	-0.0128925
4020	-0.0162464
4030	-0.0194349
4040	-0.0223983
4050	-0.0250813
4060	-0.0274335
4070	-0.0294105
4080	-0.0309742
4090	-0.032093
4100	-0.0327426
4110	-0.0329061
4120	-0.0325737
4130	-0.0317433
4140	-0.0304203
4150	-0.0286171
4160	-0.0263533
4170	-0.0236549
4180	-0.0205545
4190	-0.01709
4200	-0.0133046
4210	-0.00924618
4220	-0.00496635
4230	-0.00052
4240	0.00403586
4250	0.00864207
4260	0.0132389
4270	0.0177662
4280	0.0221648
4290	0.0263765
4300	0.0303454
4310	0.0340183
4320	0.0373454
4330	0.040281
4340	0.0427839
4350	0.0448179
4360	0.0463526
4370	0.0473632
4380	0.0478311
4390	0.0477444
4400	0.0470974
4410	0.0458913
4420	0.0441338
4430	0.0418394
4440	0.0390288
4450	0.0357291
4460	0.031973
4470	0.0277992
4480	0.0232511
4490	0.0183768
4500	0.0132286
4510	0.0078622
4520	0.00233594
4530	-0.00328961
4540	-0.00895254
4550	-0.0145903
4560	-0.0201406
4570	-0.0255419
4580	-0.0307345
4590	-0.035661
4600	-0.0402674
4610	-0.0445034
4620	-0.0483235
4630	-0.0516872
4640	-0.05456
4650	-0.0569134
4660	-0.058726
4670	-0.059983
4680	-0.0606774
4690	-0.0608093
4700	-0.0603865
4710	-0.0594245
4720	-0.0579459
4730	-0.0559806
4740	-0.0535654
4750	-0.0507433
4760	-0.0475631
4770	-0.0440791
4780	-0.0403497
4790	-0.0364371
4800	-0.0324063
4810	-0.0283242
4820	-0.0242585
4830	-0.0202769
4840	-0.0164458
4850	-0.0128295
4860	-0.00948913
4870	-0.00648163
4880	-0.00385871
4890	-0.00166612
4900	5.73e-05
4910	0.00128031
4920	0.00197985
4930	0.00214166
4940	0.0017606
4950	0.000841
4960	-0.000603
4970	-0.00254917
4980	-0.0049637
4990	-0.00780527
5000	-0.0110237
5010	-0.0145607
5020	-0.018351
5030	-0.0223231
5040	-0.0264
5050	-0.0305006
5060	-0.0345411
5070	-0.0384356
5080	-0.0420981
5090	-0.0454438
5100	-0.04839
5110	-0.050858
5120	-0.0527742
5130	-0.0540715
5140	-0.0546904
5150	-0.0545803
5160	-0.0537005
5170	-0.052021
5180	-0.0495232
5190	-0.0462007
5200	-0.0420595
5210	-0.0371185
5220	-0.0314089
5230	-0.0249749
5240	-0.0178727
5250	-0.0101701
5260	-0.0019458
5270	0.00671142
5280	0.015704
5290	0.0249268
5300	0.0342685
5310	0.0436128
5320	0.0528405
5330	0.0618309
5340	0.0704635
5350	0.0786199
5360	0.0861852
5370	0.0930501
5380	0.0991123
5390	0.104278
5400	0.108463
5410	0.111596
5420	0.113615
5430	0.114476
5440	0.114144
5450	0.112603
5460	0.10985
5470	0.105896
5480	0.100771
5490	0.0945172
5500	0.0871905
5510	0.0788619
5520	0.0696145
5530	0.0595427
5540	0.0487515
5550	0.0373544
5560	0.0254723
5570	0.0132316
5580	0.000762
5590	-0.0118027
5600	-0.0243313
5610	-0.0366922
5620	-0.0487574
5630	-0.0604039
5640	-0.0715152
5650	-0.0819826
5660	-0.0917067
5670	-0.100599
5680	-0.108581
5690	-0.115589
5700	-0.121569
5710	-0.126482
5720	-0.130303
5730	-0.13302
5740	-0.134633
5750	-0.135157
5760	-0.134617
5770	-0.133051
5780	-0.130508
5790	-0.127045
5800	-0.122728
5810	-0.117632
5820	-0.111834
5830	-0.105419
5840	-0.0984748
5850	-0.0910888
5860	-0.0833507
5870	-0.0753487
5880	-0.0671692
5890	-0.0588953
5900	-0.0506059
5910	-0.042375
5920	-0.0342707
5930	-0.0263548
5940	-0.0186823
5950	-0.011301
5960	-0.00425154
5970	0.00243276
5980	0.00872564
5990	0.0146076
6000	0.0200658
6010	0.0250929
6020	0.0296872
6030	0.0338515
6040	0.0375926
6050	0.0409204
6060	0.0438474
6070	0.0463875
6080	0.0485557
6090	0.0503673
6100	0.0518369
6110	0.0529786
6120	0.0538048
6130	0.0543262
6140	0.0545515
6150	0.0544872
6160	0.0541375
6170	0.0535048
6180	0.052589
6190	0.0513889
6200	0.0499016
6210	0.0481236
6220	0.046051
6230	0.0436802
6240	0.0410086
6250	0.038035
6260	0.0347604
6270	0.0311889
6280	0.0273277
6290	0.0231881
6300	0.0187856
6310	0.0141406
6320	0.00927851
6330	0.00422998
6340	-0.000969
6350	-0.00627806
6360	-0.0116508
6370	-0.0170369
6380	-0.0223821
6390	-0.0276284
6400	-0.0327153
6410	-0.0375803
6420	-0.0421599
6430	-0.046391
6440	-0.0502113
6450	-0.0535608
6460	-0.056383
6470	-0.0586257
6480	-0.0602423
6490	-0.0611929
6500	-0.0614448
6510	-0.0609741
6520	-0.0597658
6530	-0.0578145
6540	-0.0551254
6550	-0.051714
6560	-0.0476063
6570	-0.0428393
6580	-0.03746
6590	-0.0315256
6600	-0.0251025
6610	-0.0182659
6620	-0.0110984
6630	-0.00368943
6640	0.00386624
6650	0.0114698
6660	0.0190198
6670	0.0264137
6680	0.033549
6690	0.0403256
6700	0.0466463
6710	0.0524194
6720	0.057559
6730	0.0619874
6740	0.0656355
6750	0.0684445
6760	0.0703663
6770	0.0713649
6780	0.0714163
6790	0.0705094
6800	0.0686459
6810	0.0658405
6820	0.0621204
6830	0.0575252
6840	0.0521057
6850	0.0459238
6860	0.039051
6870	0.0315674
6880	0.0235606
6890	0.0151241
6900	0.00635593
6910	-0.00264288
6920	-0.0117698
6930	-0.0209222
6940	-0.0299993
6950	-0.0389032
6960	-0.0475403
6970	-0.055823
6980	-0.0636701
6990	-0.0710087
7000	-0.0777744
7010	-0.0839121
7020	-0.0893769
7030	-0.0941337
7040	-0.098158
7050	-0.101436
7060	-0.103962
7070	-0.105743
7080	-0.106792
7090	-0.107133
7100	-0.106795
7110	-0.105815
7120	-0.104235
7130	-0.102101
7140	-0.0994627
7150	-0.0963716
7160	-0.0928801
7170	-0.0890403
7180	-0.0849033
7190	-0.0805176
7200	-0.0759289
7210	-0.071179
7220	-0.066305
7230	-0.0613395
7240	-0.0563097
7250	-0.0512372
7260	-0.0461385
7270	-0.0410248
7280	-0.0359023
7290	-0.0307727
7300	-0.0256338
7310	-0.0204802
7320	-0.0153038
7330	-0.010095
7340	-0.00484331
7350	0.000461
7360	0.00582869
7370	0.0112656
7380	0.0167767
7390	0.0223629
7400	0.0280209
7410	0.0337423
7420	0.0395135
7430	0.0453152
7440	0.051122
7450	0.0569027
7460	0.0626203
7470	0.0682322
7480	0.0736908
7490	0.0789438
7500	0.0839353
7510	0.0886065
7520	0.0928965
7530	0.0967438
7540	0.100087
7550	0.102866
7560	0.105024
7570	0.106508
7580	0.107269
7590	0.107266
7600	0.106464
7610	0.104837
7620	0.102369
7630	0.0990513
7640	0.0948881
7650	0.0898934
7660	0.0840922
7670	0.0775205
7680	0.0702253
7690	0.0622635
7700	0.0537024
7710	0.0446177
7720	0.0350936
7730	0.025221
7740	0.0150967
7750	0.00482155
7760	-0.00550047
7770	-0.0157641
7780	-0.0258645
7790	-0.0356983
7800	-0.0451657
7810	-0.054172
7820	-0.0626285
7830	-0.0704545
7840	-0.0775781
7850	-0.0839375
7860	-0.0894818
7870	-0.0941719
7880	-0.0979806
7890	-0.100894
7900	-0.102909
7910	-0.104038
7920	-0.104302
7930	-0.103738
7940	-0.102389
7950	-0.100312
7960	-0.0975714
7970	-0.0942387
7980	-0.0903929
7990	-0.0861172
8000	-0.0814983
8010	-0.076625
8020	-0.0715859
8030	-0.0664685
8040	-0.0613573
8050	-0.0563325
8060	-0.0514689
8070	-0.0468341
8080	-0.0424878
8090	-0.0384809
8100	-0.0348547
8110	-0.0316403
8120	-0.0288585
8130	-0.0265193
8140	-0.0246222
8150	-0.0231567
8160	-0.0221022
8170	-0.0214292
8180	-0.0210998
8190	-0.0210691
8200	-0.0212856

## Sheet: Culture 14C NE China
Site name	Region	Province, District city/County	Longitude(E)	Latitude(N)	Elevation(m)	Lab code	Material dated	14C age(BP)	1σ	Cal13 1σ max (cal BP)	Cal13 1σ min (cal BP)	Cal13 2σ max (cal BP)	Cal13 2σ min (cal BP)	Median (cal BP)	Delta13C（‰）	Method of Sample Analysis	Sample provenience	Context	Cultural affiliation	Site type	Accepted/rejected	Reason for exclusion	Data references
Xinglongwa	North	Inner Mongolia, Aohanqi	120.285	42.46	548	ZK-1389	Animal bones	5500	170	6482	6022	6659	5923	6291		Conventional	ⅠF101③	House site	Xinglongwa Culture	Open-air settlement			Institute of Archaeology, Chinese Academy of Social Sciences.1991
Xinglongwa	North	Inner Mongolia, Aohanqi	120.285	42.46	548	ZK-1390	Charcoal	6700	205	7787	7421	7966	7180	7580		Conventional	ⅠF119②	House site	Xinglongwa Culture	Open-air settlement			Institute of Archaeology, Chinese Academy of Social Sciences.1991
Xinglongwa	North	Inner Mongolia, Aohanqi	120.285	42.46	548	ZK-1391	Charcoal	7260	115	8182	7966	8343	7865	8090		Conventional	ⅠF119③	House site	Xinglongwa Culture	Open-air settlement			Institute of Archaeology, Chinese Academy of Social Sciences.1991
Xinglongwa	North	Inner Mongolia, Aohanqi	120.285	42.46	548	ZK-1392	Charcoal	7040	95	7962	7764	8021	7677	7864		Conventional	ⅠF119④	House site	Xinglongwa Culture	Open-air settlement			Institute of Archaeology, Chinese Academy of Social Sciences.1991
Xinglongwa	North	Inner Mongolia, Aohanqi	120.285	42.46	548	ZK-1393	Charcoal	6770	95	7697	7515	7823	7462	7627		Conventional	ⅠF121②	House site	Xinglongwa Culture	Open-air settlement			Institute of Archaeology, Chinese Academy of Social Sciences.1991
Xinglongwa	North	Inner Mongolia, Aohanqi	120.285	42.4604	548	ZK-3070	Charcoal	6504	48	7470	7331	7508	7313	7421		Conventional	F121④	House site	Xinglongwa Culture	Open-air settlement			Institute of Archaeology, Chinese Academy of Social Sciences.2001
Xinglongwa	North	Inner Mongolia, Aohanqi	120.285	42.46	548	ZK-2711	Charcoal	6584	105	7579	7420	7656	7294	7483		Conventional	F1180③	House site	Xinglongwa Culture	Open-air settlement			Institute of Archaeology, Chinese Academy of Social Sciences.1994
Xinglongwa	North	Inner Mongolia, Aohanqi	120.285	42.46	548	ZK-2714	Charcoal	6416	107	7435	7249	7565	7030	7337		Conventional	F194②	House site	Xinglongwa Culture	Open-air settlement			Institute of Archaeology, Chinese Academy of Social Sciences.1994
Xinglongwa	North	Inner Mongolia, Aohanqi	120.285	42.46	548	ZK-2715	Charcoal	6358	128	7423	7167	7507	6960	7275		Conventional	F200④	House site	Xinglongwa Culture	Open-air settlement			Institute of Archaeology, Chinese Academy of Social Sciences.1994
Xinglongwa	North	Inner Mongolia, Aohanqi	120.285	42.46	548	ZK-2716	Charcoal	6562	117	7574	7333	7655	7265	7464		Conventional	F205②	House site	Xinglongwa Culture	Open-air settlement			Institute of Archaeology, Chinese Academy of Social Sciences.1994
Xinglongwa	North	Inner Mongolia, Aohanqi	120.285	42.4604	548	ZK-3074	Charcoal	5271	53	6177	5946	6186	5926	6059		Conventional	F106②	House site	Xinglongwa Culture	Open-air settlement			Institute of Archaeology, Chinese Academy of Social Sciences.2001
Xinglongwa	North	Inner Mongolia, Aohanqi	120.285	42.4604	548	ZK-3075	Charcoal	4987	54	5863	5646	5892	5605	5721		Conventional	H110②	Ash pit	Xinglongwa Culture	Open-air settlement			Institute of Archaeology, Chinese Academy of Social Sciences.2001
Xinglonggou	North	Inner Mongolia, Aohanqi	120.392	42.3786	532	ZK-3156	Charcoal	6665	46	7580	7505	7611	7460	7536		Conventional	F2②	House site	Xinglongwa Culture	Open-air settlement			Institute of Archaeology, Chinese Academy of Social Sciences.2004
Xinglonggou	North	Inner Mongolia, Aohanqi	120.392	42.3786	532	ZK-3157	Charcoal	6738	46	7655	7571	7674	7513	7602		Conventional	F10	House site	Xinglongwa Culture	Open-air settlement			Institute of Archaeology, Chinese Academy of Social Sciences.2004
Xinglonggou	North	Inner Mongolia, Aohanqi	120.392	42.3786	532	BA071468	Human bones	6845	35	7698	7623	7758	7606	7673		Conventional			Xinglongwa Culture	Open-air settlement			The Earliest Evidence of Millet as a Staple Crop: New Light on Neolithic Foodways in North China	American Journal of physical Anthropology	2012	149（2）	283-290
Xinglonggou	North	Inner Mongolia, Aohanqi	120.392	42.3786	532	BA071469	Human bones	6695	40	7595	7512	7651	7485	7567		Conventional			Xinglongwa Culture	Open-air settlement			The Earliest Evidence of Millet as a Staple Crop: New Light on Neolithic Foodways in North China	American Journal of physical Anthropology	2012	149（2）	283-290
Xinglonggou	North	Inner Mongolia, Aohanqi	120.392	42.3786	532	BA071470	Human bones	6465	40	7427	7328	7439	7287	7373		Conventional			Xinglongwa Culture	Open-air settlement			The Earliest Evidence of Millet as a Staple Crop: New Light on Neolithic Foodways in North China	American Journal of physical Anthropology	2012	149（2）	283-290
Chahai	North	Liaoning, Fuxin	121.78	42.16	261	ZK-2138	Charcoal	6730	95	7671	7510	7753	7432	7594		Conventional	T1F1	House site	Xinglongwa Culture	Open-air settlement			Institute of Archaeology, Chinese Academy of Social Sciences.1991
Shangzhai	North	Beijing, Pinggu	117.261	40.1792	75	BK85077	Charcoal	6390	120	7428	7178	7559	7009	7310		Conventional	T0508 layer 8	Cultural layer	Xinglongwa Culture	Open-air settlement			Institute of Archaeology, Chinese Academy of Social Sciences.1991
Baiyinchanghan	North	Inner Mongolia, Linxi	118.24	43.31	937	WB-90-2	Charcoal	6835	100	7783	7586	7926	7511	7685		Unknown	F25	House site	Xinglongwa Culture	Open-air settlement			The Earliest Neolithic Cultures of Northeast China: Recent Discoveries and New Perspectives on the Beginning of Agriculture	Journal of World Prehistory	2000	14（4）	363-413
Baiyinchanghan	North	Inner Mongolia, Linxi	118.24	43.31	937	WB-90-1	Charcoal	6400	85	7418	7269	7469	7164	7329		Unknown	F13	House site	Xinglongwa Culture	Open-air settlement			The Earliest Neolithic Cultures of Northeast China: Recent Discoveries and New Perspectives on the Beginning of Agriculture	Journal of World Prehistory	2000	14（4）	363-413
Xinjing	North	Inner Mongolia, Wengniuteqi	118.611	42.889	895	ZK-2269	Charcoal	5750	125	6677	6406	6846	6298	6556		Conventional	G110F1②	House site	Zhaobaogou Culture	Open-air settlement			Institute of Archaeology, Chinese Academy of Social Sciences.1991
Xinjing	North	Inner Mongolia, Wengniuteqi	118.611	42.889	895	ZK-2270	Charcoal	5870	90	6791	6562	6909	6466	6688		Conventional	G110F4②	House site	Zhaobaogou Culture	Open-air settlement			Institute of Archaeology, Chinese Academy of Social Sciences.1991
Zhaobaogou	North	Inner Mongolia, Aohanqi	120.163	42.352	642	ZK-2135	Charcoal	6030	85	6990	6751	7156	6677	6885		Conventional	ⅠF2②	House site	Zhaobaogou Culture	Open-air settlement			Institute of Archaeology, Chinese Academy of Social Sciences.1991
Zhaobaogou	North	Inner Mongolia, Aohanqi	120.163	42.352	642	ZK-2136	Charcoal	6040	85	7001	6756	7159	6693	6898		Conventional	ⅠF6①	House site	Zhaobaogou Culture	Open-air settlement			Institute of Archaeology, Chinese Academy of Social Sciences.1991
Zhaobaogou	North	Inner Mongolia, Aohanqi	120.163	42.352	642	ZK-2137	Charcoal	5980	95	6940	6694	7156	6569	6826		Conventional	ⅠIF7②	House site	Zhaobaogou Culture	Open-air settlement			Institute of Archaeology, Chinese Academy of Social Sciences.1991
Xiaoshan	North	Inner Mongolia, Aohanqi	120.67	42.379	534	ZK-2061	Charcoal	5980	85	6937	6727	7155	6572	6824		Conventional	ⅣF2①	House site	Zhaobaogou Culture	Open-air settlement			Institute of Archaeology, Chinese Academy of Social Sciences.1991
Xiaoshan	North	Inner Mongolia, Aohanqi	120.67	42.379	534	ZK-2062	Charcoal	5890	85	6846	6570	6929	6495	6713		Conventional	ⅣF2②	House site	Zhaobaogou Culture	Open-air settlement			Institute of Archaeology, Chinese Academy of Social Sciences.1991
Xinglongwa	North	Inner Mongolia, Aohanqi	120.285	42.4604	548	ZK-1394	Charcoal	5700	90	6628	6405	6676	6302	6498		Conventional	ⅠF133③	House site	Hongshan Culture	Open-air settlement			Institute of Archaeology, Chinese Academy of Social Sciences.1991
Xinglongwa	North	Inner Mongolia, Aohanqi	120.285	42.4604	548	ZK-2064	Charcoal	5570	85	6436	6290	6555	6204	6367		Conventional	ⅠF142①	House site	Hongshan Culture	Open-air settlement			Institute of Archaeology, Chinese Academy of Social Sciences.1991
Xinglongwa	North	Inner Mongolia, Aohanqi	120.285	42.4604	548	ZK-3074	Charcoal	5271	53	6176	5946	6185	5926	6060		Conventional	ⅠF106②	House site	Hongshan Culture	Open-air settlement			Institute of Archaeology, Chinese Academy of Social Sciences.2001
Wudaowan	North	Inner Mongolia, Aohanqi	119.631	42.47	464	ZK-1180	Human bones	4330	85	5041	4830	5287	4645	4932		Conventional	M1	Grave	Hongshan Culture	Open-air settlement			Institute of Archaeology, Chinese Academy of Social Sciences.1991
Pinganbu	North	Liaoning, Zhangwu	122.51	42.4775	100	ZK-2408	Charcoal	5500	85	6400	6211	6483	6021	6300		Conventional	T316②H3058	Ash pit	Hongshan Culture	Open-air settlement			Institute of Archaeology, Chinese Academy of Social Sciences.1997
Niuheliang	North	Liaoning, Jianping	119.525	41.3323	589	ZK-1351	Charcoal	4830	80	5652	5471	5732	5325	5550		Conventional	ⅠF1	House site	Hongshan Culture	Open-air settlement			Institute of Archaeology, Chinese Academy of Social Sciences.1991
Niuheliang	North	Liaoning, Jianping	119.525	41.3323	589	ZK-1352	Charcoal	4830	85	5654	5469	5736	5324	5551		Conventional	ⅠF1	House site	Hongshan Culture	Open-air settlement			Institute of Archaeology, Chinese Academy of Social Sciences.1991
Niuheliang	North	Liaoning, Jianping	119.525	41.3323	589	ZK-1354	Charcoal	4470	125	5302	4961	5466	4836	5118		Conventional	ⅡTombⅠ M8	Grave	Hongshan Culture	Open-air settlement			Institute of Archaeology, Chinese Academy of Social Sciences.1991
Niuheliang	North	Liaoning, Jianping	119.525	41.3323	589	ZK-1355	Charcoal	4850	110	5720	5468	5889	5320	5588		Conventional	ⅡTombⅠ packed earth	Grave	Hongshan Culture	Open-air settlement			Institute of Archaeology, Chinese Academy of Social Sciences.1991
Dongshanzui	North	Inner Mongolia, Kalaqinqi	119.795	41.1194	289	BK82079	Charcoal	4760	70	5587	5333	5605	5320	5494		Conventional	F4②	House site	Hongshan Culture	Open-air settlement			Institute of Archaeology, Chinese Academy of Social Sciences.1991
Xinglonggou	North	Inner Mongolia, Aohanqi	120.392	42.3786	532	ZK-3155	Charcoal	4651	43	5459	5315	5573	5303	5403		Conventional	F4①	House site	Hongshan Culture	Open-air settlement			Institute of Archaeology, Chinese Academy of Social Sciences.2004
Xiaodongshan	North	Liaoning, Chaoyang	120.48	41.467	258	unkown	Charcoal	5340	80	6256	6002	6285	5941	6120		Conventional	F8	House site	Hongshan Culture	Open-air settlement			Du Zhanwei,,Doctoral Dissertation.2014
Tabuaobao	North	Inner Mongolia, Balinyouqi	118.439	43.595	687	ZK-2637	Animal bones	5518	104	6432	6206	6534	6006	6317		Conventional	T57H66	Ash pit	Hongshan Culture	Open-air settlement			Institute of Archaeology, Chinese Academy of Social Sciences.1993
Tabuaobao	North	Inner Mongolia, Balinyouqi	118.439	43.595	687	ZK-2639	Animal bones	5318	93	6209	5991	6285	5921	6101		Conventional	F5	House site	Hongshan Culture	Open-air settlement			Institute of Archaeology, Chinese Academy of Social Sciences.1993
Jinggouzidongqu	North	Inner Mongolia, Balinyouqi	118.264	43.218	807	BK2003067	Charcoal	5014	55	5882	5660	5903	5621	5759		Conventional	F1③	unkown	Hongshan Culture	Open-air settlement			Du Zhanwei,,Doctoral Dissertation.2014
Baiyinchanghan	North	Inner Mongolia, Linxi	118.24	43.31	937	BA071484	Human bones	5290	55	6178	5993	6208	5930	6077		Conventional			Hongshan Culture	Open-air settlement			The Earliest Evidence of Millet as a Staple Crop: New Light on Neolithic Foodways in North China	American Journal of physical Anthropology	2012	149（2）	283-290
Caomaoshan	North	Inner Mongolia, Aohanqi	119.891	42.157	665	BA071475	Human bones	4550	35	5314	5070	5319	5052	5161		Conventional			Hongshan Culture	Open-air settlement			The Earliest Evidence of Millet as a Staple Crop: New Light on Neolithic Foodways in North China	American Journal of physical Anthropology	2012	149（2）	283-290
Caomaoshan	North	Inner Mongolia, Aohanqi	119.891	42.157	665	BA071476	Human bones	4570	40	5436	5074	5445	5052	5236		Conventional			Hongshan Culture	Open-air settlement			The Earliest Evidence of Millet as a Staple Crop: New Light on Neolithic Foodways in North China	American Journal of physical Anthropology	2012	149（2）	283-290
Caomaoshan	North	Inner Mongolia, Aohanqi	119.891	42.157	665	BA071477	Human bones	4605	40	5447	5295	5467	5072	5362		Conventional			Hongshan Culture	Open-air settlement			The Earliest Evidence of Millet as a Staple Crop: New Light on Neolithic Foodways in North China	American Journal of physical Anthropology	2012	149（2）	283-290
Shipengshan	North	Inner Mongolia, Wengniuteqi	119.011	42.4797	965	WB82-08	Bark	4220	80	4857	4624	4961	4527	4734		Conventional	M76	Grave	Xiaoheyan Culture	Grave			Institute of Archaeology, Chinese Academy of Social Sciences.1991
Shipengshan	North	Inner Mongolia, Wengniuteqi	119.011	42.4797	965	ZK-0542-0	Charred bones	3540	120	3981	3645	4216	3496	3834		Conventional	M35	Grave	Xiaoheyan Culture	Grave			Institute of Archaeology, Chinese Academy of Social Sciences.1991
Shipengshan	North	Inner Mongolia, Wengniuteqi	119.011	42.4797	965	ZK-0740-0	Human bones	3680	100	4152	3877	4381	3721	4024		Conventional	M54	Grave	Xiaoheyan Culture	Grave			Institute of Archaeology, Chinese Academy of Social Sciences.1991
Xishan	North	Inner Mongolia, Aohanqi	120.392	42.3786	532	BA071478	Human bones	4020	50	4566	4421	4803	4319	4495		Conventional		Grave	Xiaoheyan Culture	Grave			The Earliest Evidence of Millet as a Staple Crop: New Light on Neolithic Foodways in North China	American Journal of physical Anthropology	2012	149（2）	283-290
Xishan	North	Inner Mongolia, Aohanqi	120.392	42.3786	532	BA071479	Human bones	4045	40	4570	4439	4797	4419	4521		Conventional		Grave	Xiaoheyan Culture	Grave			The Earliest Evidence of Millet as a Staple Crop: New Light on Neolithic Foodways in North China	American Journal of physical Anthropology	2012	149（2）	283-290
Xishan	North	Inner Mongolia, Aohanqi	120.392	42.3786	532	BA071480	Human bones	4035	40	4567	4436	4784	4418	4504		Conventional		Grave	Xiaoheyan Culture	Grave			The Earliest Evidence of Millet as a Staple Crop: New Light on Neolithic Foodways in North China	American Journal of physical Anthropology	2012	149（2）	283-290
Zhizhushan	North	Inner Mongolia, Chifeng	119.016	41.8365	657	ZK-0176	Charcoal	3850	90	4407	4155	4517	3986	4263		Conventional	H42	Ash pit	Lower Xiajiadian Culture	Open-air settlement			Institute of Archaeology, Chinese Academy of Social Sciences.1991
Dadianzi	North	Inner Mongolia, Aohanqi	120.6	42.305	487	ZK-0402	Wood	3290	90	3631	3406	3820	3276	3526		Conventional	M454	Grave	Lower Xiajiadian Culture	Open-air settlement			Institute of Archaeology, Chinese Academy of Social Sciences.1991
Dadianzi	North	Inner Mongolia, Aohanqi	120.6	42.305	487	ZK-0480	Wood	3320	85	3676	3452	3823	3375	3557		Conventional	M759	Grave	Lower Xiajiadian Culture	Open-air settlement			Institute of Archaeology, Chinese Academy of Social Sciences.1991
Fanzhangzi	North	Inner Mongolia, Aohanqi	120.433	42.3491	565	WB82-38	Wood	3090	90	3393	3175	3548	3007	3286		Conventional	M78	Grave	Lower Xiajiadian Culture	Grave			Institute of Archaeology, Chinese Academy of Social Sciences.1991
Fanzhangzi	North	Inner Mongolia, Aohanqi	120.433	42.3491	565	ZK-1208	Wood	3440	95	3831	3593	3961	3467	3707		Conventional	M79	Grave	Lower Xiajiadian Culture	Grave			Institute of Archaeology, Chinese Academy of Social Sciences.1991
Fanzhangzi	North	Inner Mongolia, Aohanqi	120.433	42.3491	565	ZK-1209	Wood	3410	75	3821	3570	3854	3475	3667		Conventional	M84	Grave	Lower Xiajiadian Culture	Grave			Institute of Archaeology, Chinese Academy of Social Sciences.1991
Xinglongwa	North	Inner Mongolia, Aohanqi	120.285	42.4604	548	ZK-2718	Charcoal	3537	85	3921	3700	4082	3610	3823		Conventional	F217②	House site	Lower Xiajiadian Culture	Open-air settlement			Institute of Archaeology, Chinese Academy of Social Sciences.1994
Xinglongwa	North	Inner Mongolia, Aohanqi	120.285	42.4604	548	ZK-2719	Charcoal	3994	112	4785	4259	4823	4157	4474		Conventional	K128	Ash pit	Lower Xiajiadian Culture	Open-air settlement			Institute of Archaeology, Chinese Academy of Social Sciences.1994
Xinglongwa	North	Inner Mongolia, Aohanqi	120.285	42.46	548	BA071481	Human bones	3165	35	3444	3361	3456	3267	3392		Conventional			Lower Xiajiadian Culture				The Earliest Evidence of Millet as a Staple Crop: New Light on Neolithic Foodways in North China	American Journal of physical Anthropology	2012	149（2）	283-290
Xinglongwa	North	Inner Mongolia, Aohanqi	120.285	42.46	548	BA071482	Human bones	3120	40	3384	3254	3444	3227	3336		Conventional			Lower Xiajiadian Culture				The Earliest Evidence of Millet as a Staple Crop: New Light on Neolithic Foodways in North China	American Journal of physical Anthropology	2012	149（2）	283-290
Xinglongwa	North	Inner Mongolia, Aohanqi	120.285	42.46	548	BA071483	Human bones	3130	40	3395	3257	3445	3240	3351		Conventional			Lower Xiajiadian Culture				The Earliest Evidence of Millet as a Staple Crop: New Light on Neolithic Foodways in North China	American Journal of physical Anthropology	2012	149（2）	283-290
Xinglonggou	North	Inner Mongolia, Aohanqi	120.392	42.3786	532	BA071472	Pig bones	3340	35	3634	3511	3683	3477	3578		Conventional			Lower Xiajiadian Culture				The Earliest Evidence of Millet as a Staple Crop: New Light on Neolithic Foodways in North China	American Journal of physical Anthropology	2012	149（2）	283-290
Xinglonggou	North	Inner Mongolia, Aohanqi	120.392	42.3786	532	BA071473	deer bones	3340	35	3634	3511	3683	3477	3578		Conventional			Lower Xiajiadian Culture				The Earliest Evidence of Millet as a Staple Crop: New Light on Neolithic Foodways in North China	American Journal of physical Anthropology	2012	149（2）	283-290
Xinglonggou	North	Inner Mongolia, Aohanqi	120.392	42.3786	532	BA071474	deer bones	3285	35	3560	3477	3592	3409	3514		Conventional			Lower Xiajiadian Culture				The Earliest Evidence of Millet as a Staple Crop: New Light on Neolithic Foodways in North China	American Journal of physical Anthropology	2012	149（2）	283-290
xianglushan	North	Inner Mongolia, Chifeng	119.016	41.8365	657	Beta-382772	Charred millet seeds	3340	30	3632	3514	3641	3479	3580		Conventional	XLS-d		Lower Xiajiadian Culture				The transition of human subsistence strategies in relation to climate change during the Bronze Age in the West Liao River Basin, Northeast China	Holocene	2016	26(5)	781–789
xianglushan	North	Inner Mongolia, Chifeng	119.016	41.8365	657	Beta-383366	Charred millet seeds	3360	30	3636	3571	3691	3485	3604		Conventional	XLS-2-e		Lower Xiajiadian Culture				The transition of human subsistence strategies in relation to climate change during the Bronze Age in the West Liao River Basin, Northeast China	Holocene	2016	26(5)	781–789
baoguluxi	North	Inner Mongolia, Chifeng	119.016	41.8365	657	Beta-394222	Charred millet seeds	3450	30	3819	3643	3828	3637	3712		Conventional	BGLX1-2-F		Lower Xiajiadian Culture				The transition of human subsistence strategies in relation to climate change during the Bronze Age in the West Liao River Basin, Northeast China	Holocene	2016	26(5)	781–789
Dianjiangtai	North	Inner Mongolia, Chifeng	118.758	42.2155	661	ZK-2651	Charcoal	3185	55	3467	3357	3560	3254	3410		Conventional	T103 layer 13	Cultural layer	Lower Xiajiadian Culture	Open-air settlement			Institute of Archaeology, Chinese Academy of Social Sciences.1993
Dianjiangtai	North	Inner Mongolia, Chifeng	118.758	42.2155	661	ZK-2652	Charcoal	3233	58	3556	3386	3593	3352	3460		Conventional	T104⑥	Cultural layer	Lower Xiajiadian Culture	Open-air settlement			Institute of Archaeology, Chinese Academy of Social Sciences.1993
Dashanqian	North	Inner Mongolia, Kalaqinqi	118.677	42.114	757	ZK-2934	Charcoal	3725	400	4785	3578	5289	3172	4138		Conventional	H12	Ash pit	Lower Xiajiadian Culture	Open-air settlement			Institute of Archaeology, Chinese Academy of Social Sciences.1997
Dashanqian	North	Inner Mongolia, Kalaqinqi	118.677	42.114	757	ZK-2935	Charcoal	3068	75	3365	3179	3447	3069	3267		Conventional	H34	Ash pit	Lower Xiajiadian Culture	Open-air settlement			Institute of Archaeology, Chinese Academy of Social Sciences.1997
Dashanqian	North	Inner Mongolia, Kalaqinqi	118.677	42.114	757	ZK-2936	Charcoal	2162	62	2306	2063	2322	2001	2168		Conventional	H41	Ash pit	Lower Xiajiadian Culture	Open-air settlement			Institute of Archaeology, Chinese Academy of Social Sciences.1997
Dashanqian	North	Inner Mongolia, Kalaqinqi	118.677	42.114	757	ZK-2937	Charcoal	2196	65	2310	2145	2345	2013	2209		Conventional	H44	Ash pit	Lower Xiajiadian Culture	Open-air settlement			Institute of Archaeology, Chinese Academy of Social Sciences.1997
Dashanqian	North	Inner Mongolia, Kalaqinqi	118.677	42.114	757	ZK-2938	Charcoal	3321	70	3633	3470	3714	3388	3554		Conventional	T111②	Cultural layer	Lower Xiajiadian Culture	Open-air settlement			Institute of Archaeology, Chinese Academy of Social Sciences.1997
Dashanqian	North	Inner Mongolia, Kalaqinqi	118.677	42.114	757	ZK-2939	Charcoal	3308	83	3636	3450	3818	3365	3543		Conventional	T408④	Cultural layer	Lower Xiajiadian Culture	Open-air settlement			Institute of Archaeology, Chinese Academy of Social Sciences.1997
Dashanqian	North	Inner Mongolia, Kalaqinqi	118.677	42.114	757	ZK-2941	Charcoal	3462	79	3835	3637	3964	3511	3733		Conventional	F18	House site	Lower Xiajiadian Culture	Open-air settlement			Institute of Archaeology, Chinese Academy of Social Sciences.1997
Dashanqian	North	Inner Mongolia, Kalaqinqi	118.677	42.114	757	ZK-3010	Charcoal	2234	50	2326	2159	2347	2141	2233		Conventional	H6②	Ash pit	Lower Xiajiadian Culture	Open-air settlement			Institute of Archaeology, Chinese Academy of Social Sciences.2000
Dashanqian	North	Inner Mongolia, Kalaqinqi	118.677	42.114	757	ZK-3017	Charcoal	3051	51	3343	3182	3377	3080	3257		Conventional	M1	Grave	Lower Xiajiadian Culture	Open-air settlement			Institute of Archaeology, Chinese Academy of Social Sciences.2000
Dashanqian	North	Inner Mongolia, Kalaqinqi	118.677	42.114	757	ZK-3018	Charcoal	2381	57	2676	2343	2704	2320	2439		Conventional	H1	Ash pit	Lower Xiajiadian Culture	Open-air settlement			Institute of Archaeology, Chinese Academy of Social Sciences.2000
Dashanqian	North	Inner Mongolia, Kalaqinqi	118.677	42.114	757	ZK-3022	Charcoal	2882	108	3160	2876	3334	2777	3028		Conventional	H199①	Ash pit	Lower Xiajiadian Culture	Open-air settlement			Institute of Archaeology, Chinese Academy of Social Sciences.2000
Dashanqian	North	Inner Mongolia, Kalaqinqi	118.677	42.114	757	ZK-3025	Charcoal	3279	55	3570	3450	3632	3389	3510		Conventional	H210③	Ash pit	Lower Xiajiadian Culture	Open-air settlement			Institute of Archaeology, Chinese Academy of Social Sciences.2000
Dashanqian	North	Inner Mongolia, Kalaqinqi	118.677	42.114	757	ZK-3032	Charcoal	3051	56	3345	3181	3381	3077	3255		Conventional	H240④	Ash pit	Lower Xiajiadian Culture	Open-air settlement			Institute of Archaeology, Chinese Academy of Social Sciences.2000
Dashanqian	North	Inner Mongolia, Kalaqinqi	118.677	42.114	757	ZK-3033	Charcoal	3090	57	3368	3231	3445	3160	3292		Conventional	H306	Ash pit	Lower Xiajiadian Culture	Open-air settlement			Institute of Archaeology, Chinese Academy of Social Sciences.2000
Dashanqian	North	Inner Mongolia, Kalaqinqi	118.677	42.114	757	ZK-3034	Charcoal	2941	55	3169	3003	3323	2929	3096		Conventional	H294①	Ash pit	Lower Xiajiadian Culture	Open-air settlement			Institute of Archaeology, Chinese Academy of Social Sciences.2000
Dashanqian	North	Inner Mongolia, Kalaqinqi	118.677	42.114	757	ZK-3035	Charcoal	3074	57	3359	3218	3441	3081	3279		Conventional	F62②	House site	Lower Xiajiadian Culture	Open-air settlement			Institute of Archaeology, Chinese Academy of Social Sciences.2000
Dashanqian	North	Inner Mongolia, Kalaqinqi	118.677	42.114	757	ZK-3036	Charcoal	3093	77	3386	3209	3460	3074	3291		Conventional	F66②	House site	Lower Xiajiadian Culture	Open-air settlement			Institute of Archaeology, Chinese Academy of Social Sciences.2000
Fengxia	North	Liaoning, Beipiao	120.633	41.9057	243	ZK-0153	Charcoal	3450	80	3831	3632	3914	3483	3718		Conventional	South area T9，T10③	Cultural layer	Lower Xiajiadian Culture	Open-air settlement			Institute of Archaeology, Chinese Academy of Social Sciences.1991
Shuiquan	North	Liaoning, Jianping	119.954	41.6824	502	ZK-0695	Charcoal	3440	75	3827	3613	3893	3484	3705		Conventional	T26④F41	House site	Lower Xiajiadian Culture	Open-air settlement			Institute of Archaeology, Chinese Academy of Social Sciences.1991
Shuiquan	North	Liaoning, Jianping	119.954	41.6824	502	ZK-0699	Charcoal	3670	90	4146	3882	4286	3722	4008		Conventional	T15H South ⑤	Ash pit	Lower Xiajiadian Culture	Open-air settlement			Institute of Archaeology, Chinese Academy of Social Sciences.1991
Chaoyang heat and power plant	North	Liaoning, Chaoyang	120.45	41.5833	164	ZK-2222	Charcoal	3440	55	3825	3632	3841	3572	3703		Conventional	T13②	Cultural layer	Lower Xiajiadian Culture	Open-air settlement			Institute of Archaeology, Chinese Academy of Social Sciences.1991
Chaoyang heat and power plant	North	Liaoning, Chaoyang	120.45	41.5833	164	ZK-2223	Charcoal	3330	250	3905	3250	4284	2949	3595		Conventional	T6③	Cultural layer	Lower Xiajiadian Culture	Open-air settlement			Institute of Archaeology, Chinese Academy of Social Sciences.1991
Chaoyang heat and power plant	North	Liaoning, Chaoyang	120.45	41.5833	164	ZK-2224	Charcoal	3480	75	3843	3642	3965	3570	3754		Conventional	T6④	Cultural layer	Lower Xiajiadian Culture	Open-air settlement			Institute of Archaeology, Chinese Academy of Social Sciences.1991
Chaoyang heat and power plant	North	Liaoning, Chaoyang	120.45	41.5833	164	ZK-2225	Charcoal	3620	135	4145	3724	4384	3589	3946		Conventional	T6④F20	House site	Lower Xiajiadian Culture	Open-air settlement			Institute of Archaeology, Chinese Academy of Social Sciences.1991
674 (Chifeng)	North	Inner Mongolia, Chifeng	118.918	42.245	577	BA-2241		3090	60	3371	3229	3447	3157	3292		Conventional			Lower Xiajiadian	Open-air settlement			Settlement Patterns in the Chifeng Region	University of Pittsburgh	2011		20-21
674 (Chifeng)	North	Inner Mongolia, Chifeng	118.918	42.245	577	BA-2242		3136	60	3445	3253	3478	3181	3351		Conventional			Lower Xiajiadian	Open-air settlement			Settlement Patterns in the Chifeng Region	University of Pittsburgh	2011		20-21
674 (Chifeng)	North	Inner Mongolia, Chifeng	118.918	42.245	577	BA-2243		3010	100	3344	3069	3444	2896	3188		Conventional			Lower Xiajiadian	Open-air settlement			Settlement Patterns in the Chifeng Region	University of Pittsburgh	2011		20-21
674 (Chifeng)	North	Inner Mongolia, Chifeng	118.918	42.245	577	BA-2244		3126	60	3440	3250	3459	3176	3338		Conventional			Lower Xiajiadian	Open-air settlement			Settlement Patterns in the Chifeng Region	University of Pittsburgh	2011		20-21
342 (Chifeng)	North	Inner Mongolia, Chifeng	118.918	42.245	577	BA-6769		3097	35	3365	3251	3383	3216	3300		Conventional			Lower Xiajiadian	Open-air settlement			Settlement Patterns in the Chifeng Region	University of Pittsburgh	2011		20-21
342 (Chifeng)	North	Inner Mongolia, Chifeng	118.918	42.245	577	BA-6770		3238	35	3548	3399	3560	3385	3459		Conventional			Lower Xiajiadian	Open-air settlement			Settlement Patterns in the Chifeng Region	University of Pittsburgh	2011		20-21
342 (Chifeng)	North	Inner Mongolia, Chifeng	118.918	42.245	577	BA-6771		3141	35	3438	3272	3448	3251	3366		Conventional			Lower Xiajiadian	Open-air settlement			Settlement Patterns in the Chifeng Region	University of Pittsburgh	2011		20-21
342 (Chifeng)	North	Inner Mongolia, Chifeng	118.918	42.245	577	BA-6772		3184	35	3446	3379	3477	3349	3409		Conventional			Lower Xiajiadian	Open-air settlement			Settlement Patterns in the Chifeng Region	University of Pittsburgh	2011		20-21
342 (Chifeng)	North	Inner Mongolia, Chifeng	118.918	42.245	577	BA-6773		3277	40	3560	3458	3591	3400	3507		Conventional			Lower Xiajiadian	Open-air settlement			Settlement Patterns in the Chifeng Region	University of Pittsburgh	2011		20-21
342 (Chifeng)	North	Inner Mongolia, Chifeng	118.918	42.245	577	BA-6774		3272	35	3558	3455	3578	3403	3503		Conventional			Lower Xiajiadian	Open-air settlement			Settlement Patterns in the Chifeng Region	University of Pittsburgh	2011		20-21
342 (Chifeng)	North	Inner Mongolia, Chifeng	118.918	42.245	577	BA-6775		3272	35	3558	3455	3578	3403	3503		Conventional			Lower Xiajiadian	Open-air settlement			Settlement Patterns in the Chifeng Region	University of Pittsburgh	2011		20-21
342 (Chifeng)	North	Inner Mongolia, Chifeng	118.918	42.245	577	BA-6776		3165	35	3445	3361	3457	3267	3392		Conventional			Lower Xiajiadian	Open-air settlement			Settlement Patterns in the Chifeng Region	University of Pittsburgh	2011		20-21
342 (Chifeng)	North	Inner Mongolia, Chifeng	118.918	42.245	577	BA-6777		3204	35	3451	3389	3549	3360	3423		Conventional			Lower Xiajiadian	Open-air settlement			Settlement Patterns in the Chifeng Region	University of Pittsburgh	2011		20-21
342 (Chifeng)	North	Inner Mongolia, Chifeng	118.918	42.245	577	BA-6778		3209	35	3454	3387	3552	3362	3426		Conventional			Lower Xiajiadian	Open-air settlement			Settlement Patterns in the Chifeng Region	University of Pittsburgh	2011		20-21
Sanzuodian	North	Inner Mongolia, Ningcheng	118.895	41.651	621	BA-6837		2937	35	3161	3036	3206	2972	3092		Conventional			Lower Xiajiadian	Open-air settlement			Settlement Patterns in the Chifeng Region	University of Pittsburgh	2011		20-21
Sanzuodian	North	Inner Mongolia, Ningcheng	118.895	41.651	621	BA-6838		3146	30	3439	3345	3448	3258	3373		Conventional			Lower Xiajiadian	Open-air settlement			Settlement Patterns in the Chifeng Region	University of Pittsburgh	2011		20-21
Sanzuodian	North	Inner Mongolia, Ningcheng	118.895	41.651	621	BA-6839		3170	30	3444	3365	3454	3345	3397		Conventional			Lower Xiajiadian	Open-air settlement			Settlement Patterns in the Chifeng Region	University of Pittsburgh	2011		20-21
Dajing	North	Inner Mongolia, Linxi	118.364	43.3941	910	ZK-0411	Charcoal	2700	100	2942	2742	3136	2493	2827		Conventional	Upper layer K4T	Ancient mine site	Upper Xiajiadian Culture	Mine site			Institute of Archaeology, Chinese Academy of Social Sciences.1991
Dajing	North	Inner Mongolia, Linxi	118.364	43.3941	910	ZK-0412	Charcoal	2720	85	2922	2752	3069	2716	2840		Conventional	Upper layer K4T2③F2 post hole	Ancient mine site	Upper Xiajiadian Culture	Mine site			Institute of Archaeology, Chinese Academy of Social Sciences.1991
Dajing	North	Inner Mongolia, Linxi	118.364	43.3941	910	BK77024	Charcoal	2640	90	2874	2541	2961	2460	2759		Conventional	K4T2F2	Ancient mine site	Upper Xiajiadian Culture	Mine site			Institute of Archaeology, Chinese Academy of Social Sciences.1991
Dajing	North	Inner Mongolia, Linxi	118.364	43.3941	910	BK77028	Charcoal	2890	115	3170	2874	3340	2779	3039		Conventional	K2T24 furnace	Ancient mine site	Upper Xiajiadian Culture	Mine site			Institute of Archaeology, Chinese Academy of Social Sciences.1991
Dianjiangtai	North	Inner Mongolia, Chifeng	118.758	42.2155	661	ZK-2649	Charcoal	2525	46	2740	2501	2751	2460	2597		Conventional	T112H37①	Ash pit	Upper Xiajiadian Culture	Open-air settlement			Institute of Archaeology, Chinese Academy of Social Sciences.1993
Dianjiangtai	North	Inner Mongolia, Chifeng	118.758	42.2155	661	ZK-2650	Charcoal	2515	48	2735	2498	2749	2433	2590		Conventional	T106H35	Ash pit	Upper Xiajiadian Culture	Open-air settlement			Institute of Archaeology, Chinese Academy of Social Sciences.1993
Tabuaobao	North	Inner Mongolia, Balinyouqi	118.439	43.595	687	ZK-2636	Charcoal	2355	70	2677	2314	2706	2161	2416		Conventional	T50H38	Ash pit	Upper Xiajiadian Culture	Open-air settlement			Institute of Archaeology, Chinese Academy of Social Sciences.1993
Tabuaobao	North	Inner Mongolia, Balinyouqi	118.439	43.595	687	ZK-2638	Charcoal and ash	2140	69	2301	2007	2326	1951	2133		Conventional	F1	House site	Upper Xiajiadian Culture	Open-air settlement			Institute of Archaeology, Chinese Academy of Social Sciences.1993
Tabuaobao	North	Inner Mongolia, Balinyouqi	118.439	43.595	687	ZK-2640	Charcoal	2522	76	2744	2491	2753	2365	2584		Conventional	F14	House site	Upper Xiajiadian Culture	Open-air settlement			Institute of Archaeology, Chinese Academy of Social Sciences.1993
Tabuaobao	North	Inner Mongolia, Balinyouqi	118.439	43.595	687	ZK-2641	Charcoal	2264	56	2346	2160	2358	2135	2244		Conventional	F15	House site	Upper Xiajiadian Culture	Open-air settlement			Institute of Archaeology, Chinese Academy of Social Sciences.1993
Xinglongwa	North	Inner Mongolia, Aohanqi	120.285	42.4604	548	ZK-3073	Charcoal	2442	66	2696	2360	2713	2354	2526		Conventional	H691①	Ash pit	Upper Xiajiadian Culture	Open-air settlement			Institute of Archaeology, Chinese Academy of Social Sciences.2001
xianglushan	North	Inner Mongolia, Chifeng	119.016	41.8365	657	Beta-386787	Charred millet seeds	2880	30	3059	2961	3140	2888	3006		Conventional	XLS-3-b2		Upper Xiajiadian Culture				The transition of human subsistence strategies in relation to climate change during the Bronze Age in the West Liao River Basin, Northeast China	Holocene	2016	26(5)	781–789
guangdegongnanshan	North	Inner Mongolia, Chifeng	118.543	42.823	632	Beta-392664	Charred millet seeds	2410	30	2465	2357	2686	2350	2432		Conventional	GDGNS2-1-B		Upper Xiajiadian Culture				The transition of human subsistence strategies in relation to climate change during the Bronze Age in the West Liao River Basin, Northeast China	Holocene	2016	26(5)	781–789
huamuzhazi	North	Inner Mongolia, Chifeng	118.078	42.7223	647	Beta-394223	Charred millet seeds	2690	30	2841	2757	2848	2753	2790		Conventional	HMZZ3-B		Upper Xiajiadian Culture				The transition of human subsistence strategies in relation to climate change during the Bronze Age in the West Liao River Basin, Northeast China	Holocene	2016	26(5)	781–789
Shuiquan	North	Liaoning, Jianping	119.954	41.6824	502	ZK-0692	Charcoal	2290	70	2357	2158	2677	2120	2295		Conventional	T15②	Cultural layer	Upper Xiajiadian Culture	Open-air settlement			Institute of Archaeology, Chinese Academy of Social Sciences.1991
Shuiquan	North	Liaoning, Jianping	119.954	41.6824	502	ZK-0697	Charred crops	2080	115	2298	1900	2340	1821	2064		Conventional	T103③Y20	Kiln	Upper Xiajiadian Culture	Open-air settlement			Institute of Archaeology, Chinese Academy of Social Sciences.1991
674 (Chifeng)	North	Inner Mongolia, Chifeng	118.918	42.245	577	BA-2239		2572	60	2759	2505	2791	2440	2640		Conventional			Upper Xiajiadian	Open-air settlement			Settlement Patterns in the Chifeng Region	University of Pittsburgh	2011		20-21
674 (Chifeng)	North	Inner Mongolia, Chifeng	118.918	42.245	577	BA-2240		2689	60	2310	2150	2345	2060	2219		Conventional			Upper Xiajiadian	Open-air settlement			Settlement Patterns in the Chifeng Region	University of Pittsburgh	2011		20-21

## Sheet: Culture 14C probability
Age	Xinglongwa		Age	Zhaobaogou		Age	Hongshan		Age	Xiaoheyan		Age	Lower Xiajiadian		Age	Upper Xiajiadian
Cal yr BP	Summed Probability		Cal yr BP	Summed Probability		Cal yr BP	Summed Probability		Cal yr BP	Summed Probability		Cal yr BP	Summed Probability		Cal yr BP	Summed Probability
5490	0.001		6004	0.001		4447	0.001		3280	0.001		1895	0.001		1567	0.001
5491	0.001		6005	0.001		4448	0.001		3281	0		1896	0.001		1568	0.001
5492	0.001		6006	0.001		4449	0.001		3282	0		1897	0.001		1569	0.001
5493	0.001		6007	0.001		4450	0.001		3283	0		1898	0.001		1570	0.001
5494	0.001		6008	0.001		4451	0.001		3284	0		1899	0.001		1571	0.001
5495	0.001		6009	0.001		4452	0.001		3285	0		1900	0.001		1572	0.001
5496	0.001		6010	0.001		4453	0.001		3286	0		1901	0.001		1573	0.001
5497	0.001		6011	0.001		4454	0.001		3287	0		1902	0.001		1574	0.001
5498	0.001		6012	0.001		4455	0.001		3288	0		1903	0.001		1575	0.001
5499	0.001		6013	0.001		4456	0.001		3289	0		1904	0.001		1576	0.001
5500	0.001		6014	0.001		4457	0.001		3290	0		1905	0.001		1577	0.001
5501	0.001		6015	0.001		4458	0.001		3291	0		1906	0.001		1578	0.001
5502	0		6016	0.001		4459	0.001		3292	0		1907	0.001		1579	0.001
5503	0		6017	0.001		4460	0.001		3293	0		1908	0.001		1580	0.001
5504	0		6018	0.001		4461	0.001		3294	0		1909	0.001		1581	0.001
5505	0		6019	0.001		4462	0.001		3295	0		1910	0.001		1582	0.001
5506	0		6020	0.001		4463	0.001		3296	0		1911	0.001		1583	0.001
5507	0		6021	0.001		4464	0.001		3297	0		1912	0.001		1584	0.001
5508	0		6022	0.001		4465	0.001		3298	0		1913	0.001		1585	0.001
5509	0		6023	0.001		4466	0.001		3299	0		1914	0.001		1586	0.001
5510	0		6024	0.001		4467	0.001		3300	0		1915	0.001		1587	0.001
5511	0		6025	0.001		4468	0.001		3301	0		1916	0.001		1588	0.001
5512	0		6026	0.001		4469	0.001		3302	0		1917	0.001		1589	0.001
5513	0		6027	0.001		4470	0.001		3303	0		1918	0.001		1590	0.001
5514	0		6028	0.001		4471	0.001		3304	0		1919	0.001		1591	0.001
5515	0		6029	0.001		4472	0		3305	0		1920	0.001		1592	0.001
5516	0		6030	0.001		4473	0		3306	0		1921	0.001		1593	0.001
5517	0		6031	0.001		4474	0		3307	0		1922	0.001		1594	0.001
5518	0		6032	0.001		4475	0		3308	0		1923	0.001		1595	0.001
5519	0		6033	0.001		4476	0		3309	0		1924	0.001		1596	0.001
5520	0		6034	0.001		4477	0		3310	0		1925	0.002		1597	0.001
5521	0		6035	0.001		4478	0		3311	0		1926	0.002		1598	0.001
5522	0		6036	0.001		4479	0		3312	0		1927	0.002		1599	0.001
5523	0		6037	0.001		4480	0		3313	0		1928	0.002		1600	0.001
5524	0		6038	0.001		4481	0		3314	0		1929	0.002		1601	0.001
5525	0		6039	0.001		4482	0		3315	0		1930	0.002		1602	0.001
5526	0		6040	0.001		4483	0		3316	0		1931	0.002		1603	0.001
5527	0		6041	0.001		4484	0		3317	0		1932	0.003		1604	0.001
5528	0		6042	0.001		4485	0		3318	0		1933	0.003		1605	0.001
5529	0		6043	0.001		4486	0		3319	0		1934	0.003		1606	0.001
5530	0		6044	0.001		4487	0		3320	0		1935	0.003		1607	0.001
5531	0		6045	0.001		4488	0		3321	0		1936	0.003		1608	0.001
5532	0		6046	0.001		4489	0		3322	0		1937	0.003		1609	0.001
5533	0		6047	0.001		4490	0		3323	0		1938	0.003		1610	0.001
5534	0		6048	0.001		4491	0		3324	0		1939	0.003		1611	0.001
5535	0		6049	0.001		4492	0		3325	0		1940	0.003		1612	0.001
5536	0		6050	0.001		4493	0		3326	0		1941	0.003		1613	0.001
5537	0		6051	0.001		4494	0		3327	0		1942	0.003		1614	0.001
5538	0		6052	0.001		4495	0		3328	0		1943	0.003		1615	0.001
5539	0		6053	0.001		4496	0		3329	0		1944	0.003		1616	0.001
5540	0		6054	0.001		4497	0		3330	0		1945	0.003		1617	0.001
5541	0		6055	0.001		4498	0		3331	0		1946	0.004		1618	0.001
5542	0		6056	0.001		4499	0		3332	0		1947	0.004		1619	0.002
5543	0		6057	0.001		4500	0		3333	0		1948	0.005		1620	0.002
5544	0		6058	0.001		4501	0		3334	0		1949	0.005		1621	0.002
5545	0		6059	0.001		4502	0		3335	0		1950	0.006		1622	0.002
5546	0		6060	0.001		4503	0		3336	0		1951	0.007		1623	0.002
5547	0		6061	0.001		4504	0		3337	0		1952	0.007		1624	0.002
5548	0		6062	0.001		4505	0		3338	0		1953	0.008		1625	0.002
5549	0		6063	0.001		4506	0		3339	0		1954	0.009		1626	0.002
5550	0		6064	0.001		4507	0		3340	0		1955	0.009		1627	0.002
5551	0		6065	0.001		4508	0		3341	0		1956	0.009		1628	0.003
5552	0		6066	0.001		4509	0		3342	0		1957	0.008		1629	0.003
5553	0		6067	0.001		4510	0		3343	0		1958	0.007		1630	0.003
5554	0		6068	0.001		4511	0		3344	0.001		1959	0.007		1631	0.003
5555	0		6069	0.001		4512	0		3345	0.001		1960	0.006		1632	0.003
5556	0		6070	0.001		4513	0		3346	0.001		1961	0.006		1633	0.003
5557	0		6071	0.001		4514	0		3347	0.001		1962	0.006		1634	0.003
5558	0		6072	0.001		4515	0		3348	0.001		1963	0.005		1635	0.003
5559	0		6073	0.001		4516	0.001		3349	0.001		1964	0.005		1636	0.003
5560	0		6074	0.001		4517	0.001		3350	0.001		1965	0.005		1637	0.004
5561	0		6075	0.001		4518	0.001		3351	0.001		1966	0.005		1638	0.004
5562	0		6076	0.001		4519	0.001		3352	0.001		1967	0.006		1639	0.004
5563	0		6077	0.001		4520	0.001		3353	0.001		1968	0.006		1640	0.004
5564	0		6078	0.001		4521	0.001		3354	0.001		1969	0.006		1641	0.004
5565	0		6079	0.001		4522	0.001		3355	0.001		1970	0.007		1642	0.004
5566	0		6080	0.001		4523	0.001		3356	0.001		1971	0.007		1643	0.004
5567	0		6081	0.001		4524	0.002		3357	0.001		1972	0.007		1644	0.004
5568	0		6082	0.001		4525	0.002		3358	0.001		1973	0.007		1645	0.003
5569	0		6083	0.001		4526	0.002		3359	0.001		1974	0.007		1646	0.003
5570	0		6084	0		4527	0.002		3360	0.001		1975	0.007		1647	0.003
5571	0		6085	0		4528	0.003		3361	0.001		1976	0.007		1648	0.003
5572	0		6086	0		4529	0.003		3362	0.001		1977	0.007		1649	0.003
5573	0		6087	0		4530	0.004		3363	0.001		1978	0.007		1650	0.003
5574	0		6088	0		4531	0.004		3364	0.001		1979	0.006		1651	0.003
5575	0		6089	0		4532	0.004		3365	0.002		1980	0.006		1652	0.003
5576	0		6090	0		4533	0.004		3366	0.002		1981	0.006		1653	0.003
5577	0		6091	0		4534	0.004		3367	0.002		1982	0.006		1654	0.003
5578	0		6092	0		4535	0.004		3368	0.002		1983	0.006		1655	0.003
5579	0		6093	0		4536	0.005		3369	0.002		1984	0.006		1656	0.003
5580	0		6094	0		4537	0.005		3370	0.002		1985	0.006		1657	0.003
5581	0		6095	0		4538	0.005		3371	0.002		1986	0.007		1658	0.003
5582	0		6096	0		4539	0.005		3372	0.002		1987	0.008		1659	0.003
5583	0.001		6097	0.001		4540	0.005		3373	0.002		1988	0.009		1660	0.003
5584	0.001		6098	0.001		4541	0.005		3374	0.002		1989	0.01		1661	0.003
5585	0.001		6099	0.001		4542	0.004		3375	0.002		1990	0.011		1662	0.003
5586	0.002		6100	0.001		4543	0.004		3376	0.002		1991	0.012		1663	0.003
5587	0.003		6101	0.001		4544	0.004		3377	0.003		1992	0.014		1664	0.003
5588	0.004		6102	0.001		4545	0.004		3378	0.003		1993	0.015		1665	0.002
5589	0.006		6103	0.001		4546	0.004		3379	0.003		1994	0.017		1666	0.002
5590	0.008		6104	0.001		4547	0.004		3380	0.003		1995	0.019		1667	0.002
5591	0.01		6105	0.001		4548	0.004		3381	0.003		1996	0.021		1668	0.002
5592	0.011		6106	0.001		4549	0.005		3382	0.003		1997	0.022		1669	0.002
5593	0.013		6107	0.001		4550	0.005		3383	0.004		1998	0.024		1670	0.002
5594	0.016		6108	0.001		4551	0.005		3384	0.004		1999	0.026		1671	0.002
5595	0.018		6109	0.001		4552	0.005		3385	0.004		2000	0.029		1672	0.002
5596	0.021		6110	0.001		4553	0.005		3386	0.004		2001	0.031		1673	0.002
5597	0.023		6111	0.001		4554	0.005		3387	0.004		2002	0.033		1674	0.002
5598	0.027		6112	0.001		4555	0.005		3388	0.005		2003	0.035		1675	0.002
5599	0.03		6113	0.001		4556	0.005		3389	0.005		2004	0.038		1676	0.002
5600	0.034		6114	0.001		4557	0.004		3390	0.005		2005	0.04		1677	0.001
5601	0.039		6115	0.001		4558	0.004		3391	0.005		2006	0.042		1678	0.001
5602	0.045		6116	0.001		4559	0.004		3392	0.005		2007	0.043		1679	0.001
5603	0.052		6117	0.001		4560	0.004		3393	0.005		2008	0.045		1680	0.001
5604	0.059		6118	0.001		4561	0.004		3394	0.005		2009	0.046		1681	0.001
5605	0.067		6119	0.001		4562	0.004		3395	0.006		2010	0.048		1682	0.001
5606	0.072		6120	0.001		4563	0.003		3396	0.006		2011	0.048		1683	0.001
5607	0.077		6121	0.001		4564	0.003		3397	0.006		2012	0.048		1684	0.001
5608	0.083		6122	0.001		4565	0.003		3398	0.006		2013	0.048		1685	0.002
5609	0.089		6123	0.001		4566	0.004		3399	0.007		2014	0.049		1686	0.002
5610	0.095		6124	0.002		4567	0.004		3400	0.007		2015	0.049		1687	0.002
5611	0.099		6125	0.002		4568	0.005		3401	0.007		2016	0.048		1688	0.002
5612	0.104		6126	0.002		4569	0.005		3402	0.007		2017	0.048		1689	0.002
5613	0.109		6127	0.002		4570	0.006		3403	0.008		2018	0.048		1690	0.002
5614	0.113		6128	0.002		4571	0.006		3404	0.008		2019	0.047		1691	0.002
5615	0.118		6129	0.002		4572	0.006		3405	0.008		2020	0.047		1692	0.003
5616	0.12		6130	0.002		4573	0.007		3406	0.009		2021	0.046		1693	0.003
5617	0.121		6131	0.002		4574	0.007		3407	0.009		2022	0.045		1694	0.003
5618	0.122		6132	0.002		4575	0.007		3408	0.009		2023	0.044		1695	0.003
5619	0.123		6133	0.002		4576	0.008		3409	0.009		2024	0.042		1696	0.003
5620	0.124		6134	0.002		4577	0.008		3410	0.01		2025	0.041		1697	0.004
5621	0.125		6135	0.002		4578	0.008		3411	0.01		2026	0.04		1698	0.004
5622	0.125		6136	0.002		4579	0.009		3412	0.01		2027	0.039		1699	0.004
5623	0.126		6137	0.002		4580	0.009		3413	0.01		2028	0.038		1700	0.004
5624	0.126		6138	0.002		4581	0.009		3414	0.01		2029	0.037		1701	0.004
5625	0.127		6139	0.002		4582	0.01		3415	0.011		2030	0.036		1702	0.004
5626	0.124		6140	0.002		4583	0.011		3416	0.01		2031	0.036		1703	0.004
5627	0.121		6141	0.002		4584	0.011		3417	0.01		2032	0.036		1704	0.005
5628	0.118		6142	0.002		4585	0.012		3418	0.01		2033	0.037		1705	0.005
5629	0.116		6143	0.002		4586	0.012		3419	0.01		2034	0.037		1706	0.005
5630	0.113		6144	0.002		4587	0.013		3420	0.01		2035	0.037		1707	0.006
5631	0.11		6145	0.001		4588	0.013		3421	0.01		2036	0.039		1708	0.006
5632	0.106		6146	0.001		4589	0.014		3422	0.01		2037	0.041		1709	0.006
5633	0.103		6147	0.001		4590	0.014		3423	0.01		2038	0.043		1710	0.007
5634	0.1		6148	0.001		4591	0.014		3424	0.009		2039	0.046		1711	0.007
5635	0.097		6149	0.001		4592	0.013		3425	0.009		2040	0.048		1712	0.007
5636	0.097		6150	0.001		4593	0.013		3426	0.009		2041	0.049		1713	0.008
5637	0.097		6151	0.001		4594	0.013		3427	0.009		2042	0.051		1714	0.008
5638	0.097		6152	0.001		4595	0.013		3428	0.008		2043	0.053		1715	0.009
5639	0.097		6153	0.001		4596	0.012		3429	0.008		2044	0.054		1716	0.009
5640	0.097		6154	0.001		4597	0.012		3430	0.008		2045	0.056		1717	0.009
5641	0.105		6155	0.001		4598	0.011		3431	0.007		2046	0.056		1718	0.01
5642	0.112		6156	0.001		4599	0.011		3432	0.007		2047	0.057		1719	0.01
5643	0.12		6157	0.001		4600	0.011		3433	0.007		2048	0.057		1720	0.01
5644	0.128		6158	0.001		4601	0.01		3434	0.007		2049	0.057		1721	0.011
5645	0.136		6159	0.001		4602	0.01		3435	0.006		2050	0.057		1722	0.011
5646	0.14		6160	0.001		4603	0.01		3436	0.006		2051	0.058		1723	0.011
5647	0.144		6161	0.001		4604	0.01		3437	0.007		2052	0.059		1724	0.011
5648	0.148		6162	0.001		4605	0.01		3438	0.007		2053	0.06		1725	0.012
5649	0.153		6163	0.001		4606	0.01		3439	0.007		2054	0.06		1726	0.012
5650	0.157		6164	0.001		4607	0.01		3440	0.007		2055	0.061		1727	0.012
5651	0.166		6165	0.001		4608	0.011		3441	0.007		2056	0.062		1728	0.012
5652	0.175		6166	0.001		4609	0.011		3442	0.008		2057	0.064		1729	0.013
5653	0.184		6167	0.001		4610	0.012		3443	0.008		2058	0.065		1730	0.013
5654	0.193		6168	0.001		4611	0.012		3444	0.009		2059	0.066		1731	0.013
5655	0.202		6169	0.001		4612	0.012		3445	0.009		2060	0.068		1732	0.014
5656	0.214		6170	0.001		4613	0.013		3446	0.01		2061	0.07		1733	0.014
5657	0.226		6171	0.001		4614	0.013		3447	0.012		2062	0.072		1734	0.014
5658	0.236		6172	0.001		4615	0.014		3448	0.013		2063	0.074		1735	0.015
5659	0.246		6173	0.001		4616	0.014		3449	0.014		2064	0.076		1736	0.015
5660	0.255		6174	0.001		4617	0.015		3450	0.015		2065	0.078		1737	0.015
5661	0.26		6175	0.001		4618	0.015		3451	0.017		2066	0.08		1738	0.016
5662	0.265		6176	0.001		4619	0.015		3452	0.018		2067	0.082		1739	0.016
5663	0.269		6177	0.001		4620	0.016		3453	0.019		2068	0.084		1740	0.016
5664	0.273		6178	0.001		4621	0.016		3454	0.02		2069	0.086		1741	0.017
5665	0.275		6179	0.002		4622	0.017		3455	0.022		2070	0.088		1742	0.017
5666	0.275		6180	0.002		4623	0.017		3456	0.022		2071	0.089		1743	0.017
5667	0.276		6181	0.002		4624	0.018		3457	0.023		2072	0.09		1744	0.018
5668	0.276		6182	0.002		4625	0.019		3458	0.024		2073	0.09		1745	0.018
5669	0.276		6183	0.003		4626	0.019		3459	0.025		2074	0.091		1746	0.018
5670	0.276		6184	0.003		4627	0.02		3460	0.026		2075	0.091		1747	0.018
5671	0.275		6185	0.003		4628	0.021		3461	0.026		2076	0.089		1748	0.018
5672	0.274		6186	0.003		4629	0.022		3462	0.027		2077	0.088		1749	0.018
5673	0.273		6187	0.004		4630	0.022		3463	0.027		2078	0.086		1750	0.017
5674	0.272		6188	0.004		4631	0.022		3464	0.027		2079	0.084		1751	0.017
5675	0.271		6189	0.004		4632	0.022		3465	0.027		2080	0.082		1752	0.017
5676	0.271		6190	0.004		4633	0.022		3466	0.027		2081	0.08		1753	0.017
5677	0.271		6191	0.005		4634	0.022		3467	0.028		2082	0.079		1754	0.016
5678	0.271		6192	0.005		4635	0.022		3468	0.028		2083	0.077		1755	0.016
5679	0.271		6193	0.005		4636	0.022		3469	0.029		2084	0.075		1756	0.016
5680	0.271		6194	0.005		4637	0.021		3470	0.029		2085	0.073		1757	0.016
5681	0.271		6195	0.005		4638	0.021		3471	0.029		2086	0.073		1758	0.015
5682	0.272		6196	0.005		4639	0.021		3472	0.029		2087	0.072		1759	0.015
5683	0.272		6197	0.005		4640	0.02		3473	0.029		2088	0.071		1760	0.015
5684	0.272		6198	0.005		4641	0.021		3474	0.029		2089	0.07		1761	0.015
5685	0.273		6199	0.005		4642	0.022		3475	0.029		2090	0.069		1762	0.015
5686	0.273		6200	0.005		4643	0.022		3476	0.031		2091	0.069		1763	0.015
5687	0.272		6201	0.005		4644	0.023		3477	0.033		2092	0.069		1764	0.015
5688	0.272		6202	0.005		4645	0.024		3478	0.035		2093	0.068		1765	0.015
5689	0.272		6203	0.006		4646	0.025		3479	0.038		2094	0.068		1766	0.015
5690	0.272		6204	0.006		4647	0.027		3480	0.04		2095	0.068		1767	0.015
5691	0.27		6205	0.006		4648	0.028		3481	0.042		2096	0.069		1768	0.015
5692	0.267		6206	0.006		4649	0.03		3482	0.044		2097	0.069		1769	0.015
5693	0.265		6207	0.007		4650	0.032		3483	0.046		2098	0.07		1770	0.015
5694	0.262		6208	0.007		4651	0.033		3484	0.049		2099	0.07		1771	0.015
5695	0.26		6209	0.007		4652	0.035		3485	0.051		2100	0.071		1772	0.015
5696	0.261		6210	0.008		4653	0.036		3486	0.05		2101	0.072		1773	0.015
5697	0.263		6211	0.008		4654	0.038		3487	0.049		2102	0.073		1774	0.016
5698	0.264		6212	0.009		4655	0.04		3488	0.048		2103	0.074		1775	0.016
5699	0.266		6213	0.01		4656	0.04		3489	0.047		2104	0.074		1776	0.016
5700	0.268		6214	0.01		4657	0.041		3490	0.046		2105	0.075		1777	0.016
5701	0.267		6215	0.011		4658	0.042		3491	0.047		2106	0.077		1778	0.016
5702	0.266		6216	0.012		4659	0.043		3492	0.048		2107	0.078		1779	0.016
5703	0.265		6217	0.013		4660	0.044		3493	0.049		2108	0.08		1780	0.016
5704	0.264		6218	0.013		4661	0.044		3494	0.05		2109	0.081		1781	0.016
5705	0.263		6219	0.014		4662	0.045		3495	0.051		2110	0.082		1782	0.016
5706	0.265		6220	0.015		4663	0.045		3496	0.051		2111	0.085		1783	0.017
5707	0.267		6221	0.016		4664	0.045		3497	0.052		2112	0.087		1784	0.017
5708	0.268		6222	0.016		4665	0.045		3498	0.052		2113	0.09		1785	0.017
5709	0.27		6223	0.016		4666	0.043		3499	0.052		2114	0.092		1786	0.017
5710	0.271		6224	0.017		4667	0.04		3500	0.053		2115	0.095		1787	0.017
5711	0.272		6225	0.017		4668	0.038		3501	0.052		2116	0.098		1788	0.017
5712	0.273		6226	0.017		4669	0.035		3502	0.051		2117	0.102		1789	0.017
5713	0.274		6227	0.017		4670	0.033		3503	0.05		2118	0.106		1790	0.017
5714	0.275		6228	0.017		4671	0.031		3504	0.049		2119	0.11		1791	0.017
5715	0.276		6229	0.017		4672	0.029		3505	0.049		2120	0.114		1792	0.017
5716	0.276		6230	0.016		4673	0.027		3506	0.05		2121	0.118		1793	0.016
5717	0.277		6231	0.016		4674	0.025		3507	0.051		2122	0.121		1794	0.016
5718	0.278		6232	0.015		4675	0.024		3508	0.052		2123	0.124		1795	0.016
5719	0.278		6233	0.015		4676	0.023		3509	0.053		2124	0.128		1796	0.016
5720	0.278		6234	0.014		4677	0.023		3510	0.054		2125	0.131		1797	0.016
5721	0.278		6235	0.014		4678	0.022		3511	0.055		2126	0.133		1798	0.016
5722	0.278		6236	0.013		4679	0.022		3512	0.057		2127	0.134		1799	0.016
5723	0.277		6237	0.013		4680	0.021		3513	0.058		2128	0.136		1800	0.016
5724	0.276		6238	0.012		4681	0.021		3514	0.059		2129	0.138		1801	0.016
5725	0.275		6239	0.012		4682	0.021		3515	0.061		2130	0.14		1802	0.016
5726	0.274		6240	0.011		4683	0.021		3516	0.061		2131	0.141		1803	0.016
5727	0.273		6241	0.011		4684	0.021		3517	0.061		2132	0.142		1804	0.016
5728	0.272		6242	0.01		4685	0.021		3518	0.061		2133	0.143		1805	0.016
5729	0.271		6243	0.01		4686	0.021		3519	0.061		2134	0.144		1806	0.016
5730	0.27		6244	0.01		4687	0.021		3520	0.061		2135	0.145		1807	0.016
5731	0.269		6245	0.009		4688	0.022		3521	0.06		2136	0.145		1808	0.017
5732	0.267		6246	0.009		4689	0.022		3522	0.06		2137	0.145		1809	0.017
5733	0.266		6247	0.009		4690	0.022		3523	0.059		2138	0.145		1810	0.017
5734	0.264		6248	0.008		4691	0.023		3524	0.059		2139	0.145		1811	0.018
5735	0.262		6249	0.008		4692	0.023		3525	0.059		2140	0.145		1812	0.018
5736	0.259		6250	0.008		4693	0.024		3526	0.058		2141	0.147		1813	0.018
5737	0.256		6251	0.008		4694	0.024		3527	0.057		2142	0.149		1814	0.019
5738	0.252		6252	0.008		4695	0.025		3528	0.056		2143	0.152		1815	0.02
5739	0.249		6253	0.007		4696	0.026		3529	0.056		2144	0.154		1816	0.022
5740	0.245		6254	0.007		4697	0.027		3530	0.055		2145	0.156		1817	0.023
5741	0.24		6255	0.007		4698	0.028		3531	0.053		2146	0.162		1818	0.025
5742	0.235		6256	0.007		4699	0.03		3532	0.051		2147	0.167		1819	0.027
5743	0.229		6257	0.007		4700	0.031		3533	0.049		2148	0.172		1820	0.029
5744	0.224		6258	0.007		4701	0.032		3534	0.047		2149	0.176		1821	0.031
5745	0.218		6259	0.007		4702	0.033		3535	0.045		2150	0.181		1822	0.033
5746	0.207		6260	0.007		4703	0.035		3536	0.043		2151	0.187		1823	0.036
5747	0.196		6261	0.008		4704	0.036		3537	0.042		2152	0.192		1824	0.038
5748	0.185		6262	0.008		4705	0.037		3538	0.04		2153	0.197		1825	0.04
5749	0.174		6263	0.008		4706	0.039		3539	0.039		2154	0.202		1826	0.041
5750	0.163		6264	0.008		4707	0.041		3540	0.037		2155	0.206		1827	0.042
5751	0.154		6265	0.008		4708	0.044		3541	0.038		2156	0.209		1828	0.043
5752	0.146		6266	0.009		4709	0.046		3542	0.039		2157	0.211		1829	0.045
5753	0.138		6267	0.009		4710	0.048		3543	0.04		2158	0.213		1830	0.045
5754	0.13		6268	0.01		4711	0.049		3544	0.04		2159	0.215		1831	0.045
5755	0.122		6269	0.01		4712	0.05		3545	0.041		2160	0.216		1832	0.045
5756	0.118		6270	0.011		4713	0.05		3546	0.043		2161	0.216		1833	0.046
5757	0.113		6271	0.012		4714	0.051		3547	0.044		2162	0.216		1834	0.046
5758	0.108		6272	0.012		4715	0.052		3548	0.045		2163	0.216		1835	0.046
5759	0.104		6273	0.013		4716	0.051		3549	0.046		2164	0.216		1836	0.046
5760	0.1		6274	0.014		4717	0.051		3550	0.048		2165	0.216		1837	0.046
5761	0.095		6275	0.015		4718	0.05		3551	0.048		2166	0.216		1838	0.046
5762	0.091		6276	0.016		4719	0.05		3552	0.049		2167	0.216		1839	0.046
5763	0.087		6277	0.018		4720	0.049		3553	0.049		2168	0.216		1840	0.046
5764	0.082		6278	0.019		4721	0.05		3554	0.05		2169	0.216		1841	0.045
5765	0.078		6279	0.021		4722	0.05		3555	0.05		2170	0.216		1842	0.045
5766	0.078		6280	0.023		4723	0.05		3556	0.052		2171	0.215		1843	0.044
5767	0.077		6281	0.024		4724	0.05		3557	0.055		2172	0.215		1844	0.044
5768	0.076		6282	0.026		4725	0.05		3558	0.057		2173	0.215		1845	0.043
5769	0.075		6283	0.028		4726	0.053		3559	0.059		2174	0.215		1846	0.043
5770	0.074		6284	0.03		4727	0.055		3560	0.062		2175	0.214		1847	0.042
5771	0.072		6285	0.032		4728	0.057		3561	0.065		2176	0.215		1848	0.041
5772	0.07		6286	0.035		4729	0.059		3562	0.069		2177	0.216		1849	0.041
5773	0.069		6287	0.037		4730	0.062		3563	0.073		2178	0.216		1850	0.04
5774	0.067		6288	0.039		4731	0.061		3564	0.078		2179	0.216		1851	0.04
5775	0.065		6289	0.042		4732	0.061		3565	0.082		2180	0.215		1852	0.039
5776	0.066		6290	0.044		4733	0.06		3566	0.084		2181	0.215		1853	0.039
5777	0.067		6291	0.047		4734	0.06		3567	0.086		2182	0.214		1854	0.038
5778	0.068		6292	0.05		4735	0.059		3568	0.088		2183	0.212		1855	0.038
5779	0.069		6293	0.052		4736	0.059		3569	0.09		2184	0.21		1856	0.039
5780	0.07		6294	0.055		4737	0.059		3570	0.092		2185	0.208		1857	0.039
5781	0.07		6295	0.058		4738	0.058		3571	0.096		2186	0.208		1858	0.04
5782	0.071		6296	0.061		4739	0.058		3572	0.099		2187	0.208		1859	0.04
5783	0.072		6297	0.064		4740	0.058		3573	0.103		2188	0.208		1860	0.041
5784	0.073		6298	0.067		4741	0.059		3574	0.106		2189	0.207		1861	0.043
5785	0.074		6299	0.07		4742	0.059		3575	0.11		2190	0.207		1862	0.044
5786	0.074		6300	0.074		4743	0.06		3576	0.113		2191	0.208		1863	0.045
5787	0.074		6301	0.077		4744	0.061		3577	0.116		2192	0.208		1864	0.046
5788	0.074		6302	0.08		4745	0.062		3578	0.119		2193	0.209		1865	0.048
5789	0.074		6303	0.084		4746	0.061		3579	0.121		2194	0.209		1866	0.049
5790	0.074		6304	0.088		4747	0.06		3580	0.124		2195	0.209		1867	0.051
5791	0.073		6305	0.091		4748	0.059		3581	0.125		2196	0.21		1868	0.052
5792	0.072		6306	0.095		4749	0.059		3582	0.126		2197	0.21		1869	0.054
5793	0.072		6307	0.099		4750	0.058		3583	0.127		2198	0.21		1870	0.056
5794	0.071		6308	0.102		4751	0.055		3584	0.128		2199	0.21		1871	0.057
5795	0.07		6309	0.106		4752	0.052		3585	0.129		2200	0.21		1872	0.059
5796	0.068		6310	0.11		4753	0.05		3586	0.132		2201	0.21		1873	0.06
5797	0.066		6311	0.114		4754	0.047		3587	0.134		2202	0.21		1874	0.062
5798	0.064		6312	0.118		4755	0.044		3588	0.137		2203	0.209		1875	0.064
5799	0.062		6313	0.122		4756	0.04		3589	0.139		2204	0.209		1876	0.065
5800	0.06		6314	0.126		4757	0.037		3590	0.142		2205	0.208		1877	0.067
5801	0.062		6315	0.13		4758	0.033		3591	0.144		2206	0.207		1878	0.069
5802	0.065		6316	0.134		4759	0.03		3592	0.146		2207	0.205		1879	0.07
5803	0.067		6317	0.137		4760	0.027		3593	0.147		2208	0.204		1880	0.072
5804	0.07		6318	0.141		4761	0.024		3594	0.149		2209	0.202		1881	0.074
5805	0.072		6319	0.145		4762	0.021		3595	0.151		2210	0.2		1882	0.075
5806	0.076		6320	0.149		4763	0.019		3596	0.151		2211	0.199		1883	0.077
5807	0.081		6321	0.153		4764	0.017		3597	0.15		2212	0.198		1884	0.079
5808	0.085		6322	0.157		4765	0.015		3598	0.15		2213	0.196		1885	0.08
5809	0.089		6323	0.162		4766	0.013		3599	0.15		2214	0.195		1886	0.081
5810	0.094		6324	0.166		4767	0.012		3600	0.149		2215	0.194		1887	0.082
5811	0.094		6325	0.171		4768	0.011		3601	0.149		2216	0.195		1888	0.083
5812	0.094		6326	0.17		4769	0.01		3602	0.148		2217	0.196		1889	0.084
5813	0.094		6327	0.168		4770	0.009		3603	0.147		2218	0.197		1890	0.086
5814	0.094		6328	0.167		4771	0.008		3604	0.146		2219	0.197		1891	0.088
5815	0.094		6329	0.166		4772	0.008		3605	0.145		2220	0.198		1892	0.089
5816	0.094		6330	0.165		4773	0.008		3606	0.148		2221	0.2		1893	0.091
5817	0.095		6331	0.164		4774	0.007		3607	0.151		2222	0.201		1894	0.092
5818	0.095		6332	0.164		4775	0.007		3608	0.154		2223	0.203		1895	0.095
5819	0.096		6333	0.163		4776	0.007		3609	0.156		2224	0.204		1896	0.098
5820	0.097		6334	0.162		4777	0.008		3610	0.159		2225	0.205		1897	0.101
5821	0.102		6335	0.161		4778	0.008		3611	0.163		2226	0.206		1898	0.104
5822	0.107		6336	0.161		4779	0.008		3612	0.167		2227	0.206		1899	0.107
5823	0.113		6337	0.16		4780	0.009		3613	0.171		2228	0.207		1900	0.11
5824	0.119		6338	0.159		4781	0.01		3614	0.175		2229	0.207		1901	0.112
5825	0.125		6339	0.159		4782	0.011		3615	0.179		2230	0.207		1902	0.114
5826	0.135		6340	0.158		4783	0.012		3616	0.18		2231	0.208		1903	0.117
5827	0.145		6341	0.159		4784	0.014		3617	0.18		2232	0.209		1904	0.12
5828	0.156		6342	0.159		4785	0.016		3618	0.18		2233	0.21		1905	0.118
5829	0.167		6343	0.16		4786	0.016		3619	0.181		2234	0.21		1906	0.117
5830	0.177		6344	0.161		4787	0.017		3620	0.181		2235	0.211		1907	0.115
5831	0.183		6345	0.162		4788	0.018		3621	0.18		2236	0.212		1908	0.114
5832	0.189		6346	0.164		4789	0.02		3622	0.179		2237	0.213		1909	0.112
5833	0.195		6347	0.165		4790	0.021		3623	0.177		2238	0.214		1910	0.11
5834	0.201		6348	0.167		4791	0.021		3624	0.176		2239	0.214		1911	0.107
5835	0.207		6349	0.169		4792	0.02		3625	0.175		2240	0.215		1912	0.105
5836	0.206		6350	0.171		4793	0.02		3626	0.175		2241	0.216		1913	0.103
5837	0.205		6351	0.174		4794	0.02		3627	0.175		2242	0.216		1914	0.1
5838	0.203		6352	0.177		4795	0.02		3628	0.175		2243	0.216		1915	0.101
5839	0.202		6353	0.181		4796	0.02		3629	0.175		2244	0.216		1916	0.102
5840	0.201		6354	0.184		4797	0.021		3630	0.175		2245	0.216		1917	0.103
5841	0.194		6355	0.187		4798	0.021		3631	0.178		2246	0.216		1918	0.104
5842	0.188		6356	0.187		4799	0.022		3632	0.182		2247	0.216		1919	0.105
5843	0.182		6357	0.188		4800	0.022		3633	0.185		2248	0.216		1920	0.107
5844	0.175		6358	0.188		4801	0.023		3634	0.188		2249	0.215		1921	0.11
5845	0.169		6359	0.189		4802	0.024		3635	0.192		2250	0.215		1922	0.113
5846	0.17		6360	0.189		4803	0.025		3636	0.199		2251	0.215		1923	0.116
5847	0.171		6361	0.187		4804	0.025		3637	0.207		2252	0.214		1924	0.118
5848	0.172		6362	0.186		4805	0.026		3638	0.215		2253	0.214		1925	0.121
5849	0.173		6363	0.184		4806	0.028		3639	0.223		2254	0.214		1926	0.124
5850	0.174		6364	0.183		4807	0.031		3640	0.231		2255	0.214		1927	0.127
5851	0.173		6365	0.181		4808	0.033		3641	0.239		2256	0.213		1928	0.13
5852	0.172		6366	0.177		4809	0.036		3642	0.248		2257	0.213		1929	0.134
5853	0.171		6367	0.172		4810	0.039		3643	0.257		2258	0.213		1930	0.135
5854	0.17		6368	0.168		4811	0.041		3644	0.266		2259	0.213		1931	0.137
5855	0.169		6369	0.164		4812	0.043		3645	0.275		2260	0.213		1932	0.139
5856	0.164		6370	0.16		4813	0.045		3646	0.282		2261	0.212		1933	0.141
5857	0.159		6371	0.157		4814	0.048		3647	0.29		2262	0.212		1934	0.142
5858	0.154		6372	0.153		4815	0.05		3648	0.297		2263	0.211		1935	0.142
5859	0.15		6373	0.15		4816	0.052		3649	0.305		2264	0.211		1936	0.142
5860	0.145		6374	0.147		4817	0.053		3650	0.312		2265	0.211		1937	0.141
5861	0.144		6375	0.144		4818	0.055		3651	0.315		2266	0.209		1938	0.141
5862	0.142		6376	0.143		4819	0.056		3652	0.317		2267	0.208		1939	0.141
5863	0.14		6377	0.142		4820	0.058		3653	0.32		2268	0.207		1940	0.141
5864	0.139		6378	0.142		4821	0.062		3654	0.323		2269	0.206		1941	0.141
5865	0.137		6379	0.141		4822	0.067		3655	0.326		2270	0.204		1942	0.142
5866	0.137		6380	0.14		4823	0.071		3656	0.32		2271	0.203		1943	0.142
5867	0.138		6381	0.141		4824	0.076		3657	0.315		2272	0.202		1944	0.142
5868	0.139		6382	0.141		4825	0.081		3658	0.309		2273	0.201		1945	0.147
5869	0.139		6383	0.141		4826	0.089		3659	0.304		2274	0.199		1946	0.152
5870	0.14		6384	0.142		4827	0.096		3660	0.299		2275	0.198		1947	0.157
5871	0.139		6385	0.142		4828	0.105		3661	0.292		2276	0.197		1948	0.162
5872	0.139		6386	0.143		4829	0.113		3662	0.284		2277	0.196		1949	0.167
5873	0.138		6387	0.145		4830	0.122		3663	0.277		2278	0.195		1950	0.172
5874	0.138		6388	0.146		4831	0.127		3664	0.27		2279	0.195		1951	0.176
5875	0.137		6389	0.148		4832	0.132		3665	0.263		2280	0.194		1952	0.181
5876	0.135		6390	0.149		4833	0.137		3666	0.258		2281	0.194		1953	0.185
5877	0.133		6391	0.153		4834	0.142		3667	0.254		2282	0.194		1954	0.19
5878	0.13		6392	0.157		4835	0.148		3668	0.249		2283	0.195		1955	0.195
5879	0.128		6393	0.161		4836	0.155		3669	0.245		2284	0.195		1956	0.19
5880	0.126		6394	0.165		4837	0.163		3670	0.241		2285	0.195		1957	0.186
5881	0.121		6395	0.169		4838	0.17		3671	0.239		2286	0.195		1958	0.182
5882	0.117		6396	0.177		4839	0.178		3672	0.238		2287	0.196		1959	0.178
5883	0.112		6397	0.185		4840	0.186		3673	0.236		2288	0.196		1960	0.174
5884	0.107		6398	0.193		4841	0.192		3674	0.235		2289	0.196		1961	0.172
5885	0.103		6399	0.201		4842	0.198		3675	0.234		2290	0.196		1962	0.17
5886	0.098		6400	0.21		4843	0.204		3676	0.235		2291	0.198		1963	0.167
5887	0.093		6401	0.218		4844	0.21		3677	0.237		2292	0.2		1964	0.165
5888	0.087		6402	0.226		4845	0.216		3678	0.239		2293	0.202		1965	0.163
5889	0.083		6403	0.234		4846	0.221		3679	0.241		2294	0.203		1966	0.166
5890	0.078		6404	0.242		4847	0.225		3680	0.243		2295	0.205		1967	0.168
5891	0.073		6405	0.25		4848	0.23		3681	0.247		2296	0.208		1968	0.171
5892	0.068		6406	0.262		4849	0.235		3682	0.252		2297	0.21		1969	0.173
5893	0.064		6407	0.275		4850	0.239		3683	0.256		2298	0.212		1970	0.176
5894	0.059		6408	0.287		4851	0.245		3684	0.261		2299	0.214		1971	0.177
5895	0.055		6409	0.301		4852	0.25		3685	0.265		2300	0.215		1972	0.179
5896	0.052		6410	0.314		4853	0.255		3686	0.273		2301	0.216		1973	0.18
5897	0.049		6411	0.321		4854	0.259		3687	0.28		2302	0.216		1974	0.182
5898	0.046		6412	0.327		4855	0.264		3688	0.287		2303	0.215		1975	0.183
5899	0.043		6413	0.334		4856	0.267		3689	0.294		2304	0.214		1976	0.181
5900	0.041		6414	0.341		4857	0.271		3690	0.302		2305	0.212		1977	0.179
5901	0.038		6415	0.348		4858	0.274		3691	0.31		2306	0.209		1978	0.177
5902	0.036		6416	0.347		4859	0.277		3692	0.318		2307	0.206		1979	0.176
5903	0.034		6417	0.347		4860	0.28		3693	0.326		2308	0.202		1980	0.174
5904	0.033		6418	0.346		4861	0.282		3694	0.334		2309	0.197		1981	0.174
5905	0.032		6419	0.345		4862	0.283		3695	0.342		2310	0.192		1982	0.174
5906	0.03		6420	0.345		4863	0.285		3696	0.349		2311	0.188		1983	0.174
5907	0.029		6421	0.345		4864	0.286		3697	0.357		2312	0.184		1984	0.174
5908	0.029		6422	0.345		4865	0.288		3698	0.364		2313	0.18		1985	0.174
5909	0.029		6423	0.345		4866	0.289		3699	0.371		2314	0.176		1986	0.179
5910	0.03		6424	0.345		4867	0.29		3700	0.378		2315	0.172		1987	0.185
5911	0.031		6425	0.345		4868	0.29		3701	0.383		2316	0.17		1988	0.191
5912	0.032		6426	0.343		4869	0.29		3702	0.387		2317	0.168		1989	0.196
5913	0.034		6427	0.341		4870	0.29		3703	0.392		2318	0.166		1990	0.203
5914	0.037		6428	0.339		4871	0.29		3704	0.396		2319	0.164		1991	0.209
5915	0.04		6429	0.338		4872	0.289		3705	0.401		2320	0.162		1992	0.217
5916	0.043		6430	0.336		4873	0.288		3706	0.401		2321	0.16		1993	0.224
5917	0.046		6431	0.338		4874	0.287		3707	0.402		2322	0.159		1994	0.231
5918	0.05		6432	0.339		4875	0.286		3708	0.403		2323	0.158		1995	0.238
5919	0.055		6433	0.341		4876	0.285		3709	0.403		2324	0.156		1996	0.245
5920	0.059		6434	0.343		4877	0.284		3710	0.404		2325	0.155		1997	0.251
5921	0.064		6435	0.345		4878	0.283		3711	0.404		2326	0.152		1998	0.257
5922	0.068		6436	0.35		4879	0.282		3712	0.405		2327	0.148		1999	0.264
5923	0.073		6437	0.355		4880	0.281		3713	0.405		2328	0.145		2000	0.27
5924	0.078		6438	0.361		4881	0.281		3714	0.406		2329	0.142		2001	0.276
5925	0.083		6439	0.366		4882	0.28		3715	0.407		2330	0.138		2002	0.282
5926	0.087		6440	0.371		4883	0.28		3716	0.411		2331	0.135		2003	0.288
5927	0.092		6441	0.377		4884	0.279		3717	0.416		2332	0.132		2004	0.294
5928	0.097		6442	0.383		4885	0.278		3718	0.42		2333	0.128		2005	0.3
5929	0.101		6443	0.39		4886	0.278		3719	0.425		2334	0.125		2006	0.303
5930	0.106		6444	0.396		4887	0.278		3720	0.429		2335	0.122		2007	0.306
5931	0.111		6445	0.403		4888	0.277		3721	0.437		2336	0.119		2008	0.309
5932	0.116		6446	0.411		4889	0.277		3722	0.444		2337	0.116		2009	0.313
5933	0.122		6447	0.419		4890	0.277		3723	0.452		2338	0.113		2010	0.316
5934	0.127		6448	0.427		4891	0.276		3724	0.459		2339	0.11		2011	0.316
5935	0.132		6449	0.436		4892	0.276		3725	0.466		2340	0.108		2012	0.317
5936	0.137		6450	0.445		4893	0.276		3726	0.473		2341	0.104		2013	0.317
5937	0.142		6451	0.449		4894	0.275		3727	0.479		2342	0.102		2014	0.318
5938	0.147		6452	0.453		4895	0.275		3728	0.485		2343	0.099		2015	0.318
5939	0.153		6453	0.457		4896	0.275		3729	0.491		2344	0.097		2016	0.317
5940	0.158		6454	0.461		4897	0.275		3730	0.497		2345	0.095		2017	0.316
5941	0.164		6455	0.465		4898	0.276		3731	0.502		2346	0.094		2018	0.315
5942	0.171		6456	0.463		4899	0.276		3732	0.506		2347	0.093		2019	0.314
5943	0.177		6457	0.462		4900	0.276		3733	0.511		2348	0.093		2020	0.313
5944	0.184		6458	0.46		4901	0.276		3734	0.515		2349	0.093		2021	0.311
5945	0.19		6459	0.458		4902	0.277		3735	0.52		2350	0.094		2022	0.309
5946	0.197		6460	0.457		4903	0.277		3736	0.519		2351	0.096		2023	0.307
5947	0.204		6461	0.458		4904	0.278		3737	0.519		2352	0.097		2024	0.304
5948	0.211		6462	0.458		4905	0.278		3738	0.518		2353	0.098		2025	0.302
5949	0.217		6463	0.459		4906	0.278		3739	0.518		2354	0.098		2026	0.299
5950	0.224		6464	0.46		4907	0.277		3740	0.517		2355	0.098		2027	0.297
5951	0.227		6465	0.461		4908	0.277		3741	0.514		2356	0.098		2028	0.294
5952	0.23		6466	0.464		4909	0.277		3742	0.51		2357	0.097		2029	0.291
5953	0.233		6467	0.468		4910	0.276		3743	0.507		2358	0.095		2030	0.288
5954	0.236		6468	0.471		4911	0.276		3744	0.504		2359	0.093		2031	0.289
5955	0.239		6469	0.474		4912	0.276		3745	0.5		2360	0.091		2032	0.29
5956	0.238		6470	0.478		4913	0.276		3746	0.495		2361	0.089		2033	0.291
5957	0.238		6471	0.48		4914	0.276		3747	0.49		2362	0.087		2034	0.292
5958	0.237		6472	0.483		4915	0.276		3748	0.485		2363	0.085		2035	0.293
5959	0.237		6473	0.486		4916	0.276		3749	0.48		2364	0.083		2036	0.298
5960	0.236		6474	0.488		4917	0.276		3750	0.475		2365	0.081		2037	0.302
5961	0.233		6475	0.491		4918	0.276		3751	0.471		2366	0.081		2038	0.307
5962	0.229		6476	0.494		4919	0.275		3752	0.468		2367	0.081		2039	0.311
5963	0.225		6477	0.496		4920	0.275		3753	0.465		2368	0.081		2040	0.316
5964	0.222		6478	0.499		4921	0.275		3754	0.461		2369	0.081		2041	0.319
5965	0.218		6479	0.502		4922	0.275		3755	0.458		2370	0.081		2042	0.322
5966	0.211		6480	0.505		4923	0.275		3756	0.459		2371	0.081		2043	0.325
5967	0.205		6481	0.509		4924	0.275		3757	0.461		2372	0.082		2044	0.328
5968	0.198		6482	0.514		4925	0.275		3758	0.463		2373	0.082		2045	0.331
5969	0.191		6483	0.519		4926	0.276		3759	0.465		2374	0.082		2046	0.332
5970	0.184		6484	0.523		4927	0.276		3760	0.466		2375	0.083		2047	0.332
5971	0.18		6485	0.528		4928	0.277		3761	0.47		2376	0.082		2048	0.332
5972	0.175		6486	0.534		4929	0.277		3762	0.474		2377	0.081		2049	0.333
5973	0.17		6487	0.541		4930	0.278		3763	0.478		2378	0.08		2050	0.333
5974	0.165		6488	0.548		4931	0.278		3764	0.482		2379	0.079		2051	0.335
5975	0.161		6489	0.555		4932	0.279		3765	0.486		2380	0.078		2052	0.336
5976	0.159		6490	0.562		4933	0.279		3766	0.489		2381	0.078		2053	0.337
5977	0.157		6491	0.578		4934	0.28		3767	0.492		2382	0.077		2054	0.339
5978	0.155		6492	0.594		4935	0.28		3768	0.495		2383	0.076		2055	0.34
5979	0.154		6493	0.61		4936	0.281		3769	0.497		2384	0.076		2056	0.342
5980	0.152		6494	0.627		4937	0.282		3770	0.5		2385	0.075		2057	0.344
5981	0.157		6495	0.645		4938	0.282		3771	0.502		2386	0.075		2058	0.346
5982	0.162		6496	0.664		4939	0.283		3772	0.504		2387	0.076		2059	0.348
5983	0.168		6497	0.684		4940	0.283		3773	0.505		2388	0.076		2060	0.351
5984	0.173		6498	0.704		4941	0.284		3774	0.507		2389	0.076		2061	0.353
5985	0.178		6499	0.725		4942	0.284		3775	0.509		2390	0.076		2062	0.356
5986	0.191		6500	0.746		4943	0.284		3776	0.512		2391	0.077		2063	0.359
5987	0.203		6501	0.755		4944	0.284		3777	0.515		2392	0.078		2064	0.362
5988	0.215		6502	0.763		4945	0.285		3778	0.519		2393	0.078		2065	0.365
5989	0.226		6503	0.771		4946	0.285		3779	0.522		2394	0.079		2066	0.368
5990	0.237		6504	0.78		4947	0.284		3780	0.525		2395	0.079		2067	0.371
5991	0.248		6505	0.788		4948	0.284		3781	0.526		2396	0.079		2068	0.373
5992	0.259		6506	0.791		4949	0.284		3782	0.527		2397	0.079		2069	0.376
5993	0.267		6507	0.794		4950	0.284		3783	0.529		2398	0.079		2070	0.379
5994	0.275		6508	0.797		4951	0.284		3784	0.53		2399	0.079		2071	0.38
5995	0.28		6509	0.8		4952	0.283		3785	0.531		2400	0.079		2072	0.381
5996	0.283		6510	0.803		4953	0.283		3786	0.525		2401	0.079		2073	0.381
5997	0.284		6511	0.803		4954	0.282		3787	0.519		2402	0.079		2074	0.382
5998	0.285		6512	0.802		4955	0.282		3788	0.512		2403	0.079		2075	0.383
5999	0.284		6513	0.802		4956	0.281		3789	0.506		2404	0.078		2076	0.381
6000	0.283		6514	0.802		4957	0.279		3790	0.5		2405	0.078		2077	0.378
6001	0.281		6515	0.801		4958	0.278		3791	0.492		2406	0.078		2078	0.376
6002	0.279		6516	0.8		4959	0.277		3792	0.484		2407	0.078		2079	0.373
6003	0.277		6517	0.799		4960	0.275		3793	0.476		2408	0.078		2080	0.371
6004	0.274		6518	0.797		4961	0.274		3794	0.469		2409	0.078		2081	0.369
6005	0.271		6519	0.796		4962	0.273		3795	0.461		2410	0.078		2082	0.366
6006	0.27		6520	0.795		4963	0.272		3796	0.455		2411	0.078		2083	0.364
6007	0.269		6521	0.792		4964	0.271		3797	0.45		2412	0.079		2084	0.361
6008	0.267		6522	0.789		4965	0.27		3798	0.445		2413	0.079		2085	0.359
6009	0.266		6523	0.786		4966	0.268		3799	0.44		2414	0.079		2086	0.358
6010	0.265		6524	0.783		4967	0.266		3800	0.435		2415	0.079		2087	0.356
6011	0.264		6525	0.78		4968	0.264		3801	0.433		2416	0.079		2088	0.355
6012	0.264		6526	0.784		4969	0.261		3802	0.432		2417	0.079		2089	0.354
6013	0.263		6527	0.788		4970	0.259		3803	0.43		2418	0.079		2090	0.353
6014	0.263		6528	0.793		4971	0.256		3804	0.428		2419	0.079		2091	0.352
6015	0.262		6529	0.798		4972	0.252		3805	0.426		2420	0.079		2092	0.352
6016	0.261		6530	0.802		4973	0.248		3806	0.428		2421	0.079		2093	0.351
6017	0.259		6531	0.806		4974	0.245		3807	0.429		2422	0.079		2094	0.351
6018	0.257		6532	0.811		4975	0.241		3808	0.43		2423	0.079		2095	0.351
6019	0.256		6533	0.815		4976	0.237		3809	0.431		2424	0.079		2096	0.351
6020	0.254		6534	0.819		4977	0.233		3810	0.432		2425	0.078		2097	0.352
6021	0.251		6535	0.823		4978	0.229		3811	0.435		2426	0.078		2098	0.353
6022	0.248		6536	0.828		4979	0.226		3812	0.438		2427	0.078		2099	0.354
6023	0.245		6537	0.833		4980	0.222		3813	0.441		2428	0.077		2100	0.354
6024	0.242		6538	0.838		4981	0.222		3814	0.444		2429	0.077		2101	0.356
6025	0.239		6539	0.842		4982	0.221		3815	0.446		2430	0.077		2102	0.357
6026	0.236		6540	0.847		4983	0.221		3816	0.451		2431	0.076		2103	0.358
6027	0.232		6541	0.849		4984	0.221		3817	0.455		2432	0.076		2104	0.359
6028	0.229		6542	0.85		4985	0.22		3818	0.46		2433	0.075		2105	0.361
6029	0.226		6543	0.852		4986	0.22		3819	0.465		2434	0.074		2106	0.363
6030	0.223		6544	0.853		4987	0.22		3820	0.469		2435	0.074		2107	0.365
6031	0.221		6545	0.855		4988	0.22		3821	0.475		2436	0.073		2108	0.367
6032	0.218		6546	0.861		4989	0.219		3822	0.48		2437	0.072		2109	0.369
6033	0.215		6547	0.868		4990	0.219		3823	0.486		2438	0.072		2110	0.371
6034	0.213		6548	0.874		4991	0.219		3824	0.492		2439	0.071		2111	0.374
6035	0.21		6549	0.881		4992	0.22		3825	0.497		2440	0.07		2112	0.377
6036	0.213		6550	0.887		4993	0.22		3826	0.507		2441	0.07		2113	0.38
6037	0.216		6551	0.895		4994	0.22		3827	0.516		2442	0.07		2114	0.384
6038	0.22		6552	0.903		4995	0.221		3828	0.526		2443	0.069		2115	0.387
6039	0.223		6553	0.911		4996	0.221		3829	0.535		2444	0.069		2116	0.391
6040	0.226		6554	0.92		4997	0.221		3830	0.545		2445	0.068		2117	0.396
6041	0.227		6555	0.928		4998	0.221		3831	0.554		2446	0.069		2118	0.4
6042	0.229		6556	0.936		4999	0.221		3832	0.564		2447	0.07		2119	0.405
6043	0.23		6557	0.945		5000	0.221		3833	0.573		2448	0.07		2120	0.41
6044	0.231		6558	0.953		5001	0.222		3834	0.583		2449	0.071		2121	0.413
6045	0.233		6559	0.962		5002	0.222		3835	0.592		2450	0.071		2122	0.417
6046	0.236		6560	0.971		5003	0.222		3836	0.599		2451	0.071		2123	0.421
6047	0.24		6561	0.984		5004	0.222		3837	0.605		2452	0.072		2124	0.425
6048	0.243		6562	0.998		5005	0.223		3838	0.612		2453	0.072		2125	0.429
6049	0.246		6563	1.012		5006	0.224		3839	0.618		2454	0.072		2126	0.431
6050	0.25		6564	1.026		5007	0.225		3840	0.624		2455	0.072		2127	0.433
6051	0.25		6565	1.04		5008	0.226		3841	0.628		2456	0.071		2128	0.435
6052	0.251		6566	1.06		5009	0.227		3842	0.633		2457	0.07		2129	0.437
6053	0.251		6567	1.081		5010	0.228		3843	0.637		2458	0.069		2130	0.439
6054	0.252		6568	1.101		5011	0.23		3844	0.641		2459	0.068		2131	0.44
6055	0.252		6569	1.122		5012	0.231		3845	0.645		2460	0.066		2132	0.441
6056	0.252		6570	1.143		5013	0.232		3846	0.647		2461	0.065		2133	0.443
6057	0.252		6571	1.154		5014	0.234		3847	0.649		2462	0.064		2134	0.444
6058	0.251		6572	1.166		5015	0.236		3848	0.65		2463	0.062		2135	0.445
6059	0.251		6573	1.177		5016	0.238		3849	0.652		2464	0.061		2136	0.445
6060	0.251		6574	1.189		5017	0.24		3850	0.654		2465	0.06		2137	0.445
6061	0.249		6575	1.2		5018	0.242		3851	0.655		2466	0.059		2138	0.445
6062	0.246		6576	1.195		5019	0.244		3852	0.656		2467	0.058		2139	0.445
6063	0.244		6577	1.189		5020	0.247		3853	0.656		2468	0.058		2140	0.445
6064	0.242		6578	1.183		5021	0.248		3854	0.657		2469	0.057		2141	0.448
6065	0.239		6579	1.177		5022	0.249		3855	0.658		2470	0.057		2142	0.451
6066	0.237		6580	1.171		5023	0.25		3856	0.659		2471	0.056		2143	0.453
6067	0.234		6581	1.158		5024	0.251		3857	0.66		2472	0.056		2144	0.456
6068	0.231		6582	1.144		5025	0.252		3858	0.661		2473	0.056		2145	0.46
6069	0.229		6583	1.131		5026	0.25		3859	0.662		2474	0.056		2146	0.467
6070	0.226		6584	1.118		5027	0.248		3860	0.662		2475	0.056		2147	0.475
6071	0.225		6585	1.104		5028	0.246		3861	0.664		2476	0.056		2148	0.483
6072	0.225		6586	1.091		5029	0.244		3862	0.665		2477	0.057		2149	0.492
6073	0.225		6587	1.078		5030	0.242		3863	0.666		2478	0.058		2150	0.501
6074	0.224		6588	1.065		5031	0.239		3864	0.667		2479	0.059		2151	0.514
6075	0.224		6589	1.052		5032	0.236		3865	0.669		2480	0.06		2152	0.528
6076	0.231		6590	1.039		5033	0.234		3866	0.671		2481	0.059		2153	0.542
6077	0.239		6591	1.032		5034	0.231		3867	0.673		2482	0.058		2154	0.558
6078	0.246		6592	1.024		5035	0.228		3868	0.675		2483	0.058		2155	0.575
6079	0.252		6593	1.017		5036	0.226		3869	0.677		2484	0.057		2156	0.591
6080	0.259		6594	1.01		5037	0.224		3870	0.678		2485	0.057		2157	0.608
6081	0.264		6595	1.002		5038	0.222		3871	0.68		2486	0.054		2158	0.626
6082	0.269		6596	1.008		5039	0.22		3872	0.682		2487	0.051		2159	0.644
6083	0.274		6597	1.013		5040	0.219		3873	0.684		2488	0.048		2160	0.663
6084	0.278		6598	1.019		5041	0.217		3874	0.686		2489	0.045		2161	0.672
6085	0.281		6599	1.024		5042	0.216		3875	0.688		2490	0.042		2162	0.681
6086	0.281		6600	1.03		5043	0.216		3876	0.689		2491	0.039		2163	0.691
6087	0.281		6601	1.043		5044	0.216		3877	0.69		2492	0.036		2164	0.7
6088	0.28		6602	1.055		5045	0.218		3878	0.692		2493	0.034		2165	0.709
6089	0.28		6603	1.068		5046	0.223		3879	0.693		2494	0.031		2166	0.7
6090	0.28		6604	1.081		5047	0.229		3880	0.694		2495	0.029		2167	0.691
6091	0.28		6605	1.094		5048	0.238		3881	0.694		2496	0.027		2168	0.681
6092	0.28		6606	1.089		5049	0.249		3882	0.695		2497	0.026		2169	0.672
6093	0.28		6607	1.084		5050	0.263		3883	0.696		2498	0.024		2170	0.663
6094	0.279		6608	1.078		5051	0.273		3884	0.696		2499	0.023		2171	0.658
6095	0.279		6609	1.073		5052	0.285		3885	0.697		2500	0.022		2172	0.653
6096	0.277		6610	1.068		5053	0.298		3886	0.699		2501	0.021		2173	0.648
6097	0.276		6611	1.066		5054	0.312		3887	0.702		2502	0.021		2174	0.643
6098	0.274		6612	1.064		5055	0.329		3888	0.704		2503	0.02		2175	0.638
6099	0.272		6613	1.062		5056	0.335		3889	0.707		2504	0.019		2176	0.651
6100	0.27		6614	1.06		5057	0.341		3890	0.709		2505	0.019		2177	0.664
6101	0.268		6615	1.059		5058	0.348		3891	0.711		2506	0.019		2178	0.677
6102	0.266		6616	1.066		5059	0.354		3892	0.713		2507	0.018		2179	0.691
6103	0.264		6617	1.073		5060	0.361		3893	0.715		2508	0.018		2180	0.705
6104	0.263		6618	1.081		5061	0.366		3894	0.717		2509	0.018		2181	0.719
6105	0.261		6619	1.088		5062	0.371		3895	0.719		2510	0.018		2182	0.734
6106	0.259		6620	1.096		5063	0.375		3896	0.721		2511	0.018		2183	0.749
6107	0.258		6621	1.094		5064	0.38		3897	0.723		2512	0.017		2184	0.764
6108	0.256		6622	1.092		5065	0.385		3898	0.724		2513	0.017		2185	0.779
6109	0.255		6623	1.09		5066	0.4		3899	0.726		2514	0.017		2186	0.78
6110	0.253		6624	1.088		5067	0.416		3900	0.727		2515	0.017		2187	0.781
6111	0.251		6625	1.086		5068	0.432		3901	0.729		2516	0.017		2188	0.782
6112	0.248		6626	1.094		5069	0.449		3902	0.731		2517	0.017		2189	0.783
6113	0.246		6627	1.101		5070	0.467		3903	0.732		2518	0.016		2190	0.784
6114	0.243		6628	1.108		5071	0.49		3904	0.733		2519	0.016		2191	0.781
6115	0.24		6629	1.116		5072	0.514		3905	0.735		2520	0.016		2192	0.778
6116	0.236		6630	1.123		5073	0.539		3906	0.735		2521	0.016		2193	0.775
6117	0.231		6631	1.146		5074	0.565		3907	0.735		2522	0.016		2194	0.772
6118	0.226		6632	1.169		5075	0.592		3908	0.735		2523	0.016		2195	0.768
6119	0.221		6633	1.192		5076	0.604		3909	0.735		2524	0.016		2196	0.766
6120	0.217		6634	1.216		5077	0.617		3910	0.736		2525	0.016		2197	0.764
6121	0.212		6635	1.24		5078	0.629		3911	0.736		2526	0.017		2198	0.762
6122	0.208		6636	1.28		5079	0.642		3912	0.737		2527	0.017		2199	0.76
6123	0.203		6637	1.322		5080	0.655		3913	0.737		2528	0.018		2200	0.758
6124	0.199		6638	1.363		5081	0.672		3914	0.737		2529	0.018		2201	0.76
6125	0.194		6639	1.406		5082	0.689		3915	0.738		2530	0.019		2202	0.762
6126	0.191		6640	1.448		5083	0.706		3916	0.738		2531	0.019		2203	0.764
6127	0.187		6641	1.457		5084	0.724		3917	0.738		2532	0.019		2204	0.766
6128	0.184		6642	1.465		5085	0.741		3918	0.738		2533	0.019		2205	0.768
6129	0.181		6643	1.474		5086	0.767		3919	0.738		2534	0.019		2206	0.777
6130	0.178		6644	1.482		5087	0.793		3920	0.738		2535	0.019		2207	0.786
6131	0.177		6645	1.491		5088	0.819		3921	0.738		2536	0.018		2208	0.796
6132	0.176		6646	1.491		5089	0.845		3922	0.739		2537	0.017		2209	0.805
6133	0.175		6647	1.491		5090	0.872		3923	0.739		2538	0.017		2210	0.813
6134	0.174		6648	1.491		5091	0.883		3924	0.74		2539	0.016		2211	0.819
6135	0.173		6649	1.491		5092	0.894		3925	0.74		2540	0.015		2212	0.825
6136	0.176		6650	1.491		5093	0.905		3926	0.742		2541	0.014		2213	0.831
6137	0.178		6651	1.502		5094	0.916		3927	0.742		2542	0.013		2214	0.837
6138	0.18		6652	1.512		5095	0.928		3928	0.743		2543	0.013		2215	0.843
6139	0.182		6653	1.523		5096	0.901		3929	0.743		2544	0.012		2216	0.839
6140	0.184		6654	1.534		5097	0.874		3930	0.742		2545	0.011		2217	0.835
6141	0.188		6655	1.545		5098	0.848		3931	0.742		2546	0.011		2218	0.832
6142	0.191		6656	1.573		5099	0.821		3932	0.741		2547	0.011		2219	0.828
6143	0.195		6657	1.601		5100	0.796		3933	0.74		2548	0.011		2220	0.824
6144	0.199		6658	1.629		5101	0.756		3934	0.739		2549	0.01		2221	0.818
6145	0.203		6659	1.657		5102	0.717		3935	0.739		2550	0.01		2222	0.812
6146	0.208		6660	1.685		5103	0.679		3936	0.739		2551	0.01		2223	0.807
6147	0.213		6661	1.706		5104	0.642		3937	0.739		2552	0.01		2224	0.801
6148	0.218		6662	1.727		5105	0.607		3938	0.739		2553	0.01		2225	0.794
6149	0.223		6663	1.749		5106	0.565		3939	0.74		2554	0.01		2226	0.791
6150	0.228		6664	1.77		5107	0.525		3940	0.74		2555	0.011		2227	0.788
6151	0.233		6665	1.791		5108	0.487		3941	0.741		2556	0.011		2228	0.785
6152	0.238		6666	1.816		5109	0.452		3942	0.741		2557	0.012		2229	0.782
6153	0.243		6667	1.841		5110	0.421		3943	0.742		2558	0.012		2230	0.779
6154	0.248		6668	1.866		5111	0.403		3944	0.742		2559	0.013		2231	0.773
6155	0.253		6669	1.89		5112	0.386		3945	0.742		2560	0.013		2232	0.768
6156	0.257		6670	1.915		5113	0.37		3946	0.742		2561	0.014		2233	0.763
6157	0.261		6671	1.949		5114	0.354		3947	0.742		2562	0.014		2234	0.758
6158	0.264		6672	1.983		5115	0.34		3948	0.741		2563	0.014		2235	0.752
6159	0.267		6673	2.016		5116	0.349		3949	0.741		2564	0.015		2236	0.744
6160	0.27		6674	2.049		5117	0.359		3950	0.74		2565	0.015		2237	0.735
6161	0.272		6675	2.081		5118	0.369		3951	0.74		2566	0.015		2238	0.727
6162	0.273		6676	2.105		5119	0.379		3952	0.74		2567	0.015		2239	0.718
6163	0.274		6677	2.129		5120	0.389		3953	0.739		2568	0.015		2240	0.71
6164	0.275		6678	2.152		5121	0.403		3954	0.739		2569	0.015		2241	0.701
6165	0.276		6679	2.175		5122	0.417		3955	0.739		2570	0.015		2242	0.693
6166	0.275		6680	2.197		5123	0.431		3956	0.739		2571	0.015		2243	0.684
6167	0.273		6681	2.188		5124	0.447		3957	0.74		2572	0.015		2244	0.676
6168	0.272		6682	2.179		5125	0.463		3958	0.74		2573	0.015		2245	0.668
6169	0.27		6683	2.17		5126	0.476		3959	0.741		2574	0.015		2246	0.663
6170	0.268		6684	2.161		5127	0.49		3960	0.741		2575	0.014		2247	0.658
6171	0.264		6685	2.152		5128	0.504		3961	0.742		2576	0.014		2248	0.653
6172	0.259		6686	2.152		5129	0.518		3962	0.742		2577	0.014		2249	0.648
6173	0.253		6687	2.151		5130	0.533		3963	0.742		2578	0.014		2250	0.643
6174	0.247		6688	2.151		5131	0.546		3964	0.742		2579	0.014		2251	0.641
6175	0.241		6689	2.15		5132	0.56		3965	0.742		2580	0.014		2252	0.639
6176	0.23		6690	2.15		5133	0.574		3966	0.742		2581	0.014		2253	0.638
6177	0.22		6691	2.16		5134	0.589		3967	0.742		2582	0.014		2254	0.636
6178	0.209		6692	2.171		5135	0.603		3968	0.741		2583	0.014		2255	0.634
6179	0.198		6693	2.181		5136	0.63		3969	0.741		2584	0.014		2256	0.632
6180	0.188		6694	2.192		5137	0.657		3970	0.74		2585	0.014		2257	0.63
6181	0.178		6695	2.202		5138	0.684		3971	0.74		2586	0.015		2258	0.628
6182	0.169		6696	2.204		5139	0.713		3972	0.739		2587	0.016		2259	0.626
6183	0.161		6697	2.205		5140	0.741		3973	0.738		2588	0.017		2260	0.624
6184	0.153		6698	2.207		5141	0.78		3974	0.738		2589	0.017		2261	0.621
6185	0.145		6699	2.209		5142	0.821		3975	0.737		2590	0.018		2262	0.617
6186	0.141		6700	2.21		5143	0.862		3976	0.734		2591	0.019		2263	0.613
6187	0.137		6701	2.198		5144	0.904		3977	0.732		2592	0.02		2264	0.61
6188	0.133		6702	2.186		5145	0.946		3978	0.729		2593	0.022		2265	0.606
6189	0.13		6703	2.174		5146	0.962		3979	0.726		2594	0.023		2266	0.599
6190	0.126		6704	2.161		5147	0.978		3980	0.723		2595	0.024		2267	0.592
6191	0.124		6705	2.149		5148	0.993		3981	0.719		2596	0.026		2268	0.585
6192	0.123		6706	2.143		5149	1.009		3982	0.714		2597	0.029		2269	0.578
6193	0.121		6707	2.138		5150	1.025		3983	0.709		2598	0.031		2270	0.572
6194	0.12		6708	2.132		5151	1.005		3984	0.704		2599	0.033		2271	0.566
6195	0.118		6709	2.127		5152	0.985		3985	0.698		2600	0.036		2272	0.56
6196	0.118		6710	2.121		5153	0.966		3986	0.693		2601	0.037		2273	0.555
6197	0.118		6711	2.127		5154	0.946		3987	0.688		2602	0.038		2274	0.549
6198	0.118		6712	2.132		5155	0.926		3988	0.683		2603	0.039		2275	0.544
6199	0.118		6713	2.138		5156	0.891		3989	0.678		2604	0.041		2276	0.542
6200	0.118		6714	2.143		5157	0.856		3990	0.672		2605	0.042		2277	0.54
6201	0.118		6715	2.149		5158	0.821		3991	0.668		2606	0.04		2278	0.538
6202	0.117		6716	2.163		5159	0.787		3992	0.663		2607	0.038		2279	0.536
6203	0.116		6717	2.177		5160	0.754		3993	0.659		2608	0.036		2280	0.534
6204	0.116		6718	2.191		5161	0.703		3994	0.654		2609	0.034		2281	0.534
6205	0.115		6719	2.205		5162	0.654		3995	0.649		2610	0.032		2282	0.535
6206	0.114		6720	2.218		5163	0.607		3996	0.646		2611	0.029		2283	0.536
6207	0.112		6721	2.216		5164	0.563		3997	0.642		2612	0.026		2284	0.537
6208	0.111		6722	2.214		5165	0.521		3998	0.639		2613	0.024		2285	0.537
6209	0.109		6723	2.212		5166	0.491		3999	0.635		2614	0.021		2286	0.538
6210	0.108		6724	2.21		5167	0.462		4000	0.631		2615	0.019		2287	0.539
6211	0.107		6725	2.208		5168	0.435		4001	0.631		2616	0.017		2288	0.539
6212	0.106		6726	2.217		5169	0.41		4002	0.631		2617	0.015		2289	0.54
6213	0.105		6727	2.227		5170	0.387		4003	0.63		2618	0.013		2290	0.541
6214	0.105		6728	2.236		5171	0.397		4004	0.63		2619	0.012		2291	0.547
6215	0.104		6729	2.246		5172	0.408		4005	0.63		2620	0.01		2292	0.552
6216	0.104		6730	2.255		5173	0.419		4006	0.626		2621	0.01		2293	0.558
6217	0.104		6731	2.269		5174	0.431		4007	0.622		2622	0.009		2294	0.564
6218	0.104		6732	2.283		5175	0.442		4008	0.618		2623	0.009		2295	0.571
6219	0.104		6733	2.296		5176	0.438		4009	0.614		2624	0.008		2296	0.585
6220	0.104		6734	2.309		5177	0.434		4010	0.61		2625	0.008		2297	0.6
6221	0.104		6735	2.322		5178	0.431		4011	0.606		2626	0.009		2298	0.615
6222	0.104		6736	2.339		5179	0.427		4012	0.603		2627	0.009		2299	0.631
6223	0.104		6737	2.355		5180	0.423		4013	0.6		2628	0.01		2300	0.648
6224	0.104		6738	2.37		5181	0.41		4014	0.597		2629	0.011		2301	0.668
6225	0.104		6739	2.385		5182	0.397		4015	0.593		2630	0.012		2302	0.689
6226	0.104		6740	2.399		5183	0.385		4016	0.595		2631	0.014		2303	0.71
6227	0.104		6741	2.414		5184	0.373		4017	0.596		2632	0.015		2304	0.731
6228	0.104		6742	2.428		5185	0.362		4018	0.597		2633	0.017		2305	0.753
6229	0.104		6743	2.441		5186	0.344		4019	0.599		2634	0.019		2306	0.774
6230	0.104		6744	2.454		5187	0.327		4020	0.6		2635	0.021		2307	0.795
6231	0.104		6745	2.466		5188	0.312		4021	0.599		2636	0.023		2308	0.815
6232	0.104		6746	2.473		5189	0.298		4022	0.599		2637	0.026		2309	0.835
6233	0.104		6747	2.481		5190	0.285		4023	0.599		2638	0.029		2310	0.854
6234	0.104		6748	2.488		5191	0.275		4024	0.598		2639	0.032		2311	0.866
6235	0.104		6749	2.494		5192	0.265		4025	0.598		2640	0.035		2312	0.877
6236	0.104		6750	2.501		5193	0.257		4026	0.601		2641	0.037		2313	0.887
6237	0.104		6751	2.504		5194	0.25		4027	0.604		2642	0.039		2314	0.898
6238	0.104		6752	2.508		5195	0.243		4028	0.607		2643	0.041		2315	0.907
6239	0.104		6753	2.511		5196	0.24		4029	0.61		2644	0.043		2316	0.911
6240	0.104		6754	2.514		5197	0.236		4030	0.613		2645	0.045		2317	0.914
6241	0.105		6755	2.517		5198	0.233		4031	0.617		2646	0.045		2318	0.918
6242	0.105		6756	2.522		5199	0.231		4032	0.622		2647	0.045		2319	0.921
6243	0.105		6757	2.526		5200	0.228		4033	0.626		2648	0.045		2320	0.924
6244	0.106		6758	2.53		5201	0.226		4034	0.631		2649	0.045		2321	0.926
6245	0.106		6759	2.533		5202	0.225		4035	0.635		2650	0.045		2322	0.928
6246	0.107		6760	2.536		5203	0.223		4036	0.641		2651	0.044		2323	0.93
6247	0.107		6761	2.532		5204	0.222		4037	0.646		2652	0.043		2324	0.932
6248	0.108		6762	2.526		5205	0.221		4038	0.652		2653	0.043		2325	0.934
6249	0.108		6763	2.52		5206	0.221		4039	0.657		2654	0.042		2326	0.938
6250	0.109		6764	2.512		5207	0.221		4040	0.663		2655	0.041		2327	0.942
6251	0.109		6765	2.504		5208	0.221		4041	0.666		2656	0.041		2328	0.945
6252	0.109		6766	2.501		5209	0.221		4042	0.669		2657	0.041		2329	0.947
6253	0.11		6767	2.499		5210	0.221		4043	0.671		2658	0.04		2330	0.95
6254	0.11		6768	2.496		5211	0.231		4044	0.674		2659	0.04		2331	0.951
6255	0.11		6769	2.493		5212	0.247		4045	0.677		2660	0.039		2332	0.953
6256	0.11		6770	2.491		5213	0.271		4046	0.681		2661	0.04		2333	0.953
6257	0.11		6771	2.494		5214	0.304		4047	0.684		2662	0.04		2334	0.953
6258	0.11		6772	2.497		5215	0.349		4048	0.688		2663	0.04		2335	0.952
6259	0.11		6773	2.5		5216	0.358		4049	0.691		2664	0.04		2336	0.951
6260	0.11		6774	2.503		5217	0.367		4050	0.694		2665	0.04		2337	0.949
6261	0.109		6775	2.505		5218	0.376		4051	0.695		2666	0.041		2338	0.946
6262	0.109		6776	2.511		5219	0.386		4052	0.697		2667	0.042		2339	0.943
6263	0.108		6777	2.516		5220	0.395		4053	0.698		2668	0.043		2340	0.939
6264	0.108		6778	2.521		5221	0.372		4054	0.7		2669	0.043		2341	0.932
6265	0.107		6779	2.525		5222	0.351		4055	0.701		2670	0.044		2342	0.924
6266	0.107		6780	2.529		5223	0.331		4056	0.701		2671	0.044		2343	0.916
6267	0.106		6781	2.53		5224	0.313		4057	0.7		2672	0.044		2344	0.906
6268	0.105		6782	2.531		5225	0.297		4058	0.7		2673	0.044		2345	0.896
6269	0.105		6783	2.532		5226	0.296		4059	0.699		2674	0.044		2346	0.879
6270	0.105		6784	2.533		5227	0.296		4060	0.699		2675	0.044		2347	0.863
6271	0.104		6785	2.533		5228	0.295		4061	0.696		2676	0.042		2348	0.848
6272	0.104		6786	2.535		5229	0.295		4062	0.694		2677	0.04		2349	0.836
6273	0.104		6787	2.536		5230	0.294		4063	0.692		2678	0.038		2350	0.829
6274	0.104		6788	2.536		5231	0.298		4064	0.689		2679	0.036		2351	0.826
6275	0.104		6789	2.536		5232	0.303		4065	0.687		2680	0.034		2352	0.828
6276	0.104		6790	2.534		5233	0.308		4066	0.683		2681	0.033		2353	0.838
6277	0.104		6791	2.532		5234	0.312		4067	0.68		2682	0.031		2354	0.853
6278	0.105		6792	2.528		5235	0.317		4068	0.677		2683	0.029		2355	0.873
6279	0.105		6793	2.523		5236	0.327		4069	0.673		2684	0.028		2356	0.894
6280	0.105		6794	2.517		5237	0.337		4070	0.67		2685	0.026		2357	0.916
6281	0.106		6795	2.509		5238	0.348		4071	0.667		2686	0.026		2358	0.937
6282	0.106		6796	2.501		5239	0.36		4072	0.665		2687	0.025		2359	0.955
6283	0.107		6797	2.491		5240	0.371		4073	0.662		2688	0.025		2360	0.969
6284	0.107		6798	2.48		5241	0.356		4074	0.66		2689	0.024		2361	0.974
6285	0.108		6799	2.468		5242	0.341		4075	0.657		2690	0.024		2362	0.978
6286	0.108		6800	2.454		5243	0.328		4076	0.652		2691	0.023		2363	0.979
6287	0.108		6801	2.443		5244	0.315		4077	0.647		2692	0.022		2364	0.98
6288	0.108		6802	2.431		5245	0.303		4078	0.642		2693	0.022		2365	0.978
6289	0.109		6803	2.418		5246	0.303		4079	0.636		2694	0.021		2366	0.979
6290	0.109		6804	2.404		5247	0.302		4080	0.631		2695	0.02		2367	0.979
6291	0.109		6805	2.389		5248	0.302		4081	0.622		2696	0.019		2368	0.98
6292	0.109		6806	2.378		5249	0.301		4082	0.613		2697	0.018		2369	0.98
6293	0.109		6807	2.366		5250	0.3		4083	0.603		2698	0.017		2370	0.981
6294	0.109		6808	2.354		5251	0.298		4084	0.593		2699	0.016		2371	0.981
6295	0.109		6809	2.341		5252	0.295		4085	0.583		2700	0.014		2372	0.982
6296	0.109		6810	2.328		5253	0.293		4086	0.569		2701	0.014		2373	0.983
6297	0.109		6811	2.358		5254	0.29		4087	0.554		2702	0.013		2374	0.984
6298	0.109		6812	2.386		5255	0.288		4088	0.538		2703	0.012		2375	0.984
6299	0.109		6813	2.411		5256	0.294		4089	0.522		2704	0.011		2376	0.983
6300	0.108		6814	2.434		5257	0.3		4090	0.506		2705	0.01		2377	0.982
6301	0.108		6815	2.454		5258	0.307		4091	0.494		2706	0.01		2378	0.981
6302	0.108		6816	2.463		5259	0.314		4092	0.482		2707	0.01		2379	0.979
6303	0.108		6817	2.471		5260	0.321		4093	0.469		2708	0.009		2380	0.978
6304	0.107		6818	2.479		5261	0.325		4094	0.457		2709	0.009		2381	0.977
6305	0.107		6819	2.486		5262	0.33		4095	0.444		2710	0.009		2382	0.975
6306	0.107		6820	2.492		5263	0.335		4096	0.438		2711	0.008		2383	0.974
6307	0.106		6821	2.492		5264	0.34		4097	0.431		2712	0.008		2384	0.973
6308	0.106		6822	2.492		5265	0.345		4098	0.425		2713	0.007		2385	0.971
6309	0.105		6823	2.492		5266	0.35		4099	0.419		2714	0.007		2386	0.972
6310	0.105		6824	2.492		5267	0.357		4100	0.412		2715	0.006		2387	0.972
6311	0.105		6825	2.492		5268	0.363		4101	0.405		2716	0.006		2388	0.972
6312	0.104		6826	2.492		5269	0.369		4102	0.397		2717	0.005		2389	0.972
6313	0.104		6827	2.492		5270	0.375		4103	0.389		2718	0.004		2390	0.973
6314	0.103		6828	2.491		5271	0.385		4104	0.381		2719	0.004		2391	0.974
6315	0.103		6829	2.491		5272	0.395		4105	0.373		2720	0.004		2392	0.975
6316	0.102		6830	2.491		5273	0.405		4106	0.378		2721	0.003		2393	0.977
6317	0.102		6831	2.486		5274	0.416		4107	0.384		2722	0.003		2394	0.978
6318	0.101		6832	2.482		5275	0.427		4108	0.39		2723	0.003		2395	0.979
6319	0.101		6833	2.477		5276	0.456		4109	0.395		2724	0.002		2396	0.978
6320	0.1		6834	2.472		5277	0.487		4110	0.401		2725	0.002		2397	0.978
6321	0.099		6835	2.467		5278	0.521		4111	0.404		2726	0.002		2398	0.977
6322	0.099		6836	2.471		5279	0.558		4112	0.407		2727	0.002		2399	0.977
6323	0.098		6837	2.475		5280	0.596		4113	0.41		2728	0.002		2400	0.976
6324	0.098		6838	2.479		5281	0.637		4114	0.413		2729	0.002		2401	0.977
6325	0.097		6839	2.483		5282	0.679		4115	0.416		2730	0.002		2402	0.977
6326	0.097		6840	2.487		5283	0.722		4116	0.422		2731	0.002		2403	0.977
6327	0.097		6841	2.482		5284	0.767		4117	0.427		2732	0.002		2404	0.977
6328	0.097		6842	2.477		5285	0.812		4118	0.433		2733	0.002		2405	0.978
6329	0.098		6843	2.471		5286	0.857		4119	0.439		2734	0.002		2406	0.977
6330	0.098		6844	2.465		5287	0.903		4120	0.444		2735	0.002		2407	0.977
6331	0.098		6845	2.46		5288	0.95		4121	0.448		2736	0.002		2408	0.976
6332	0.098		6846	2.449		5289	0.997		4122	0.452		2737	0.002		2409	0.976
6333	0.098		6847	2.437		5290	1.045		4123	0.456		2738	0.002		2410	0.975
6334	0.098		6848	2.425		5291	1.073		4124	0.46		2739	0.002		2411	0.976
6335	0.098		6849	2.412		5292	1.101		4125	0.464		2740	0.002		2412	0.977
6336	0.098		6850	2.398		5293	1.129		4126	0.471		2741	0.002		2413	0.977
6337	0.098		6851	2.394		5294	1.157		4127	0.478		2742	0.002		2414	0.978
6338	0.099		6852	2.389		5295	1.185		4128	0.485		2743	0.002		2415	0.979
6339	0.099		6853	2.384		5296	1.244		4129	0.492		2744	0.002		2416	0.979
6340	0.099		6854	2.38		5297	1.3		4130	0.499		2745	0.002		2417	0.979
6341	0.099		6855	2.375		5298	1.352		4131	0.501		2746	0.002		2418	0.979
6342	0.099		6856	2.364		5299	1.4		4132	0.504		2747	0.002		2419	0.979
6343	0.098		6857	2.353		5300	1.443		4133	0.506		2748	0.003		2420	0.979
6344	0.098		6858	2.342		5301	1.48		4134	0.508		2749	0.003		2421	0.979
6345	0.098		6859	2.33		5302	1.514		4135	0.511		2750	0.003		2422	0.979
6346	0.098		6860	2.318		5303	1.545		4136	0.508		2751	0.004		2423	0.98
6347	0.098		6861	2.311		5304	1.572		4137	0.505		2752	0.004		2424	0.98
6348	0.097		6862	2.304		5305	1.595		4138	0.501		2753	0.004		2425	0.98
6349	0.097		6863	2.297		5306	1.618		4139	0.498		2754	0.005		2426	0.979
6350	0.097		6864	2.29		5307	1.637		4140	0.495		2755	0.005		2427	0.978
6351	0.096		6865	2.283		5308	1.651		4141	0.484		2756	0.005		2428	0.977
6352	0.096		6866	2.29		5309	1.661		4142	0.473		2757	0.006		2429	0.976
6353	0.096		6867	2.297		5310	1.666		4143	0.462		2758	0.006		2430	0.975
6354	0.095		6868	2.303		5311	1.663		4144	0.451		2759	0.007		2431	0.974
6355	0.095		6869	2.31		5312	1.65		4145	0.44		2760	0.007		2432	0.973
6356	0.095		6870	2.316		5313	1.628		4146	0.424		2761	0.007		2433	0.972
6357	0.094		6871	2.323		5314	1.598		4147	0.409		2762	0.008		2434	0.97
6358	0.094		6872	2.329		5315	1.561		4148	0.393		2763	0.008		2435	0.969
6359	0.094		6873	2.336		5316	1.519		4149	0.377		2764	0.008		2436	0.967
6360	0.094		6874	2.342		5317	1.472		4150	0.362		2765	0.009		2437	0.966
6361	0.095		6875	2.348		5318	1.421		4151	0.345		2766	0.009		2438	0.964
6362	0.095		6876	2.344		5319	1.367		4152	0.33		2767	0.009		2439	0.962
6363	0.095		6877	2.34		5320	1.31		4153	0.314		2768	0.009		2440	0.96
6364	0.095		6878	2.335		5321	1.239		4154	0.298		2769	0.01		2441	0.959
6365	0.095		6879	2.331		5322	1.167		4155	0.283		2770	0.01		2442	0.958
6366	0.096		6880	2.326		5323	1.098		4156	0.273		2771	0.01		2443	0.957
6367	0.097		6881	2.306		5324	1.032		4157	0.262		2772	0.01		2444	0.956
6368	0.097		6882	2.286		5325	0.971		4158	0.252		2773	0.01		2445	0.955
6369	0.098		6883	2.264		5326	0.918		4159	0.243		2774	0.011		2446	0.957
6370	0.098		6884	2.242		5327	0.87		4160	0.233		2775	0.011		2447	0.958
6371	0.099		6885	2.218		5328	0.828		4161	0.228		2776	0.011		2448	0.96
6372	0.099		6886	2.202		5329	0.793		4162	0.222		2777	0.012		2449	0.961
6373	0.1		6887	2.185		5330	0.764		4163	0.217		2778	0.012		2450	0.962
6374	0.1		6888	2.167		5331	0.75		4164	0.212		2779	0.012		2451	0.963
6375	0.101		6889	2.15		5332	0.738		4165	0.207		2780	0.013		2452	0.964
6376	0.101		6890	2.132		5333	0.728		4166	0.213		2781	0.013		2453	0.964
6377	0.101		6891	2.103		5334	0.721		4167	0.218		2782	0.014		2454	0.965
6378	0.101		6892	2.073		5335	0.716		4168	0.224		2783	0.014		2455	0.966
6379	0.101		6893	2.042		5336	0.714		4169	0.23		2784	0.015		2456	0.963
6380	0.101		6894	2.011		5337	0.711		4170	0.235		2785	0.015		2457	0.959
6381	0.101		6895	1.978		5338	0.71		4171	0.239		2786	0.016		2458	0.956
6382	0.101		6896	1.963		5339	0.709		4172	0.243		2787	0.016		2459	0.953
6383	0.101		6897	1.947		5340	0.708		4173	0.247		2788	0.016		2460	0.949
6384	0.101		6898	1.931		5341	0.708		4174	0.251		2789	0.017		2461	0.945
6385	0.101		6899	1.916		5342	0.71		4175	0.256		2790	0.017		2462	0.942
6386	0.101		6900	1.9		5343	0.712		4176	0.248		2791	0.018		2463	0.938
6387	0.101		6901	1.897		5344	0.715		4177	0.241		2792	0.018		2464	0.934
6388	0.1		6902	1.894		5345	0.719		4178	0.234		2793	0.019		2465	0.93
6389	0.1		6903	1.892		5346	0.721		4179	0.227		2794	0.019		2466	0.928
6390	0.1		6904	1.889		5347	0.725		4180	0.22		2795	0.019		2467	0.927
6391	0.099		6905	1.886		5348	0.728		4181	0.214		2796	0.02		2468	0.926
6392	0.099		6906	1.875		5349	0.733		4182	0.209		2797	0.02		2469	0.925
6393	0.098		6907	1.864		5350	0.737		4183	0.203		2798	0.02		2470	0.924
6394	0.098		6908	1.854		5351	0.733		4184	0.198		2799	0.021		2471	0.923
6395	0.097		6909	1.843		5352	0.729		4185	0.193		2800	0.021		2472	0.923
6396	0.096		6910	1.831		5353	0.726		4186	0.194		2801	0.021		2473	0.922
6397	0.095		6911	1.826		5354	0.723		4187	0.195		2802	0.021		2474	0.921
6398	0.094		6912	1.821		5355	0.72		4188	0.196		2803	0.021		2475	0.92
6399	0.092		6913	1.815		5356	0.721		4189	0.198		2804	0.021		2476	0.922
6400	0.091		6914	1.81		5357	0.722		4190	0.199		2805	0.021		2477	0.924
6401	0.09		6915	1.804		5358	0.724		4191	0.198		2806	0.021		2478	0.927
6402	0.089		6916	1.807		5359	0.725		4192	0.196		2807	0.021		2479	0.929
6403	0.088		6917	1.81		5360	0.726		4193	0.195		2808	0.021		2480	0.931
6404	0.087		6918	1.812		5361	0.727		4194	0.194		2809	0.021		2481	0.929
6405	0.086		6919	1.815		5362	0.727		4195	0.193		2810	0.022		2482	0.927
6406	0.084		6920	1.818		5363	0.728		4196	0.201		2811	0.021		2483	0.926
6407	0.082		6921	1.818		5364	0.728		4197	0.21		2812	0.021		2484	0.924
6408	0.08		6922	1.818		5365	0.729		4198	0.218		2813	0.021		2485	0.922
6409	0.079		6923	1.818		5366	0.726		4199	0.227		2814	0.021		2486	0.917
6410	0.077		6924	1.819		5367	0.723		4200	0.236		2815	0.021		2487	0.913
6411	0.076		6925	1.819		5368	0.721		4201	0.24		2816	0.021		2488	0.912
6412	0.075		6926	1.816		5369	0.718		4202	0.245		2817	0.021		2489	0.912
6413	0.074		6927	1.813		5370	0.716		4203	0.249		2818	0.021		2490	0.915
6414	0.073		6928	1.81		5371	0.721		4204	0.254		2819	0.021		2491	0.92
6415	0.073		6929	1.807		5372	0.727		4205	0.259		2820	0.021		2492	0.928
6416	0.073		6930	1.804		5373	0.734		4206	0.265		2821	0.021		2493	0.939
6417	0.073		6931	1.796		5374	0.742		4207	0.271		2822	0.021		2494	0.953
6418	0.073		6932	1.788		5375	0.751		4208	0.278		2823	0.02		2495	0.969
6419	0.073		6933	1.779		5376	0.76		4209	0.284		2824	0.02		2496	0.982
6420	0.073		6934	1.771		5377	0.77		4210	0.291		2825	0.02		2497	0.995
6421	0.073		6935	1.763		5378	0.781		4211	0.291		2826	0.02		2498	1.009
6422	0.073		6936	1.743		5379	0.793		4212	0.291		2827	0.02		2499	1.024
6423	0.073		6937	1.724		5380	0.805		4213	0.291		2828	0.019		2500	1.039
6424	0.073		6938	1.704		5381	0.818		4214	0.291		2829	0.019		2501	1.047
6425	0.073		6939	1.684		5382	0.832		4215	0.291		2830	0.019		2502	1.055
6426	0.073		6940	1.664		5383	0.846		4216	0.288		2831	0.019		2503	1.063
6427	0.073		6941	1.641		5384	0.862		4217	0.285		2832	0.019		2504	1.071
6428	0.074		6942	1.618		5385	0.878		4218	0.282		2833	0.019		2505	1.079
6429	0.074		6943	1.595		5386	0.884		4219	0.28		2834	0.018		2506	1.083
6430	0.074		6944	1.572		5387	0.891		4220	0.277		2835	0.018		2507	1.086
6431	0.074		6945	1.548		5388	0.898		4221	0.27		2836	0.019		2508	1.089
6432	0.074		6946	1.508		5389	0.905		4222	0.264		2837	0.019		2509	1.093
6433	0.073		6947	1.467		5390	0.912		4223	0.258		2838	0.019		2510	1.096
6434	0.073		6948	1.426		5391	0.907		4224	0.252		2839	0.019		2511	1.097
6435	0.073		6949	1.385		5392	0.902		4225	0.246		2840	0.019		2512	1.099
6436	0.072		6950	1.344		5393	0.896		4226	0.24		2841	0.02		2513	1.101
6437	0.072		6951	1.321		5394	0.891		4227	0.234		2842	0.02		2514	1.102
6438	0.071		6952	1.297		5395	0.886		4228	0.228		2843	0.021		2515	1.104
6439	0.07		6953	1.274		5396	0.889		4229	0.222		2844	0.022		2516	1.107
6440	0.07		6954	1.251		5397	0.893		4230	0.217		2845	0.022		2517	1.111
6441	0.069		6955	1.228		5398	0.896		4231	0.213		2846	0.023		2518	1.114
6442	0.068		6956	1.22		5399	0.9		4232	0.208		2847	0.024		2519	1.118
6443	0.068		6957	1.211		5400	0.903		4233	0.204		2848	0.024		2520	1.121
6444	0.067		6958	1.202		5401	0.907		4234	0.2		2849	0.025		2521	1.121
6445	0.066		6959	1.194		5402	0.91		4235	0.196		2850	0.026		2522	1.121
6446	0.066		6960	1.185		5403	0.914		4236	0.188		2851	0.027		2523	1.121
6447	0.065		6961	1.185		5404	0.918		4237	0.179		2852	0.027		2524	1.121
6448	0.064		6962	1.185		5405	0.921		4238	0.171		2853	0.028		2525	1.121
6449	0.063		6963	1.185		5406	0.932		4239	0.164		2854	0.029		2526	1.113
6450	0.062		6964	1.185		5407	0.944		4240	0.156		2855	0.03		2527	1.104
6451	0.062		6965	1.185		5408	0.955		4241	0.151		2856	0.03		2528	1.096
6452	0.061		6966	1.18		5409	0.967		4242	0.145		2857	0.031		2529	1.088
6453	0.061		6967	1.174		5410	0.979		4243	0.14		2858	0.032		2530	1.079
6454	0.061		6968	1.169		5411	0.989		4244	0.135		2859	0.032		2531	1.077
6455	0.06		6969	1.163		5412	0.998		4245	0.131		2860	0.033		2532	1.076
6456	0.06		6970	1.158		5413	1.008		4246	0.128		2861	0.033		2533	1.074
6457	0.061		6971	1.149		5414	1.018		4247	0.125		2862	0.034		2534	1.072
6458	0.061		6972	1.14		5415	1.029		4248	0.122		2863	0.035		2535	1.07
6459	0.061		6973	1.132		5416	1.064		4249	0.119		2864	0.035		2536	1.083
6460	0.061		6974	1.123		5417	1.101		4250	0.117		2865	0.036		2537	1.097
6461	0.061		6975	1.115		5418	1.139		4251	0.117		2866	0.036		2538	1.111
6462	0.061		6976	1.103		5419	1.177		4252	0.117		2867	0.037		2539	1.125
6463	0.061		6977	1.092		5420	1.215		4253	0.117		2868	0.038		2540	1.139
6464	0.061		6978	1.081		5421	1.243		4254	0.117		2869	0.038		2541	1.154
6465	0.061		6979	1.07		5422	1.272		4255	0.118		2870	0.039		2542	1.169
6466	0.06		6980	1.059		5423	1.3		4256	0.116		2871	0.04		2543	1.185
6467	0.06		6981	1.051		5424	1.329		4257	0.114		2872	0.041		2544	1.2
6468	0.06		6982	1.043		5425	1.357		4258	0.112		2873	0.041		2545	1.215
6469	0.059		6983	1.034		5426	1.361		4259	0.11		2874	0.042		2546	1.22
6470	0.059		6984	1.026		5427	1.366		4260	0.109		2875	0.043		2547	1.225
6471	0.059		6985	1.018		5428	1.371		4261	0.109		2876	0.044		2548	1.23
6472	0.059		6986	1.01		5429	1.375		4262	0.11		2877	0.045		2549	1.235
6473	0.058		6987	1.002		5430	1.38		4263	0.11		2878	0.046		2550	1.24
6474	0.058		6988	0.994		5431	1.361		4264	0.111		2879	0.046		2551	1.237
6475	0.058		6989	0.987		5432	1.343		4265	0.112		2880	0.047		2552	1.234
6476	0.058		6990	0.979		5433	1.324		4266	0.111		2881	0.048		2553	1.231
6477	0.057		6991	0.966		5434	1.305		4267	0.111		2882	0.049		2554	1.228
6478	0.057		6992	0.952		5435	1.286		4268	0.111		2883	0.049		2555	1.225
6479	0.057		6993	0.939		5436	1.26		4269	0.111		2884	0.05		2556	1.215
6480	0.057		6994	0.926		5437	1.234		4270	0.111		2885	0.051		2557	1.205
6481	0.056		6995	0.913		5438	1.208		4271	0.112		2886	0.052		2558	1.194
6482	0.056		6996	0.895		5439	1.182		4272	0.114		2887	0.053		2559	1.184
6483	0.056		6997	0.877		5440	1.156		4273	0.116		2888	0.054		2560	1.173
6484	0.055		6998	0.859		5441	1.117		4274	0.118		2889	0.054		2561	1.165
6485	0.055		6999	0.842		5442	1.078		4275	0.121		2890	0.055		2562	1.156
6486	0.054		7000	0.825		5443	1.04		4276	0.121		2891	0.056		2563	1.147
6487	0.054		7001	0.792		5444	1.004		4277	0.121		2892	0.057		2564	1.138
6488	0.053		7002	0.761		5445	0.969		4278	0.122		2893	0.058		2565	1.129
6489	0.053		7003	0.73		5446	0.921		4279	0.122		2894	0.059		2566	1.129
6490	0.052		7004	0.7		5447	0.877		4280	0.123		2895	0.06		2567	1.13
6491	0.051		7005	0.671		5448	0.838		4281	0.121		2896	0.06		2568	1.13
6492	0.05		7006	0.655		5449	0.803		4282	0.119		2897	0.06		2569	1.13
6493	0.049		7007	0.64		5450	0.774		4283	0.117		2898	0.06		2570	1.13
6494	0.048		7008	0.625		5451	0.772		4284	0.116		2899	0.06		2571	1.133
6495	0.047		7009	0.61		5452	0.769		4285	0.114		2900	0.06		2572	1.137
6496	0.046		7010	0.596		5453	0.766		4286	0.112		2901	0.059		2573	1.14
6497	0.045		7011	0.582		5454	0.764		4287	0.111		2902	0.058		2574	1.144
6498	0.043		7012	0.568		5455	0.762		4288	0.109		2903	0.058		2575	1.147
6499	0.042		7013	0.554		5456	0.758		4289	0.108		2904	0.057		2576	1.151
6500	0.041		7014	0.541		5457	0.754		4290	0.107		2905	0.056		2577	1.154
6501	0.041		7015	0.528		5458	0.75		4291	0.106		2906	0.055		2578	1.158
6502	0.04		7016	0.514		5459	0.747		4292	0.105		2907	0.053		2579	1.161
6503	0.04		7017	0.501		5460	0.744		4293	0.105		2908	0.052		2580	1.165
6504	0.04		7018	0.489		5461	0.738		4294	0.104		2909	0.051		2581	1.161
6505	0.039		7019	0.476		5462	0.733		4295	0.105		2910	0.05		2582	1.158
6506	0.039		7020	0.464		5463	0.728		4296	0.105		2911	0.049		2583	1.154
6507	0.039		7021	0.45		5464	0.724		4297	0.107		2912	0.048		2584	1.151
6508	0.039		7022	0.436		5465	0.72		4298	0.11		2913	0.047		2585	1.147
6509	0.039		7023	0.423		5466	0.713		4299	0.115		2914	0.046		2586	1.135
6510	0.039		7024	0.41		5467	0.711		4300	0.121		2915	0.046		2587	1.122
6511	0.039		7025	0.397		5468	0.713		4301	0.121		2916	0.047		2588	1.11
6512	0.039		7026	0.386		5469	0.718		4302	0.122		2917	0.048		2589	1.098
6513	0.039		7027	0.375		5470	0.727		4303	0.122		2918	0.049		2590	1.087
6514	0.039		7028	0.365		5471	0.737		4304	0.123		2919	0.05		2591	1.07
6515	0.039		7029	0.355		5472	0.748		4305	0.123		2920	0.051		2592	1.053
6516	0.039		7030	0.344		5473	0.761		4306	0.123		2921	0.052		2593	1.037
6517	0.039		7031	0.337		5474	0.774		4307	0.123		2922	0.054		2594	1.021
6518	0.039		7032	0.33		5475	0.789		4308	0.123		2923	0.056		2595	1.006
6519	0.039		7033	0.323		5476	0.798		4309	0.123		2924	0.058		2596	0.986
6520	0.039		7034	0.315		5477	0.806		4310	0.123		2925	0.06		2597	0.968
6521	0.039		7035	0.308		5478	0.815		4311	0.123		2926	0.061		2598	0.952
6522	0.039		7036	0.312		5479	0.823		4312	0.122		2927	0.063		2599	0.939
6523	0.039		7037	0.316		5480	0.832		4313	0.122		2928	0.064		2600	0.928
6524	0.039		7038	0.321		5481	0.843		4314	0.121		2929	0.065		2601	0.923
6525	0.04		7039	0.325		5482	0.854		4315	0.121		2930	0.066		2602	0.918
6526	0.039		7040	0.329		5483	0.864		4316	0.121		2931	0.066		2603	0.913
6527	0.039		7041	0.334		5484	0.875		4317	0.122		2932	0.065		2604	0.909
6528	0.039		7042	0.339		5485	0.885		4318	0.122		2933	0.065		2605	0.906
6529	0.039		7043	0.345		5486	0.898		4319	0.123		2934	0.065		2606	0.911
6530	0.039		7044	0.35		5487	0.91		4320	0.124		2935	0.065		2607	0.918
6531	0.038		7045	0.356		5488	0.921		4321	0.123		2936	0.065		2608	0.926
6532	0.038		7046	0.355		5489	0.93		4322	0.122		2937	0.065		2609	0.937
6533	0.038		7047	0.353		5490	0.939		4323	0.122		2938	0.064		2610	0.948
6534	0.038		7048	0.352		5491	0.941		4324	0.121		2939	0.064		2611	0.966
6535	0.038		7049	0.351		5492	0.944		4325	0.121		2940	0.064		2612	0.987
6536	0.037		7050	0.35		5493	0.946		4326	0.117		2941	0.064		2613	1.012
6537	0.037		7051	0.35		5494	0.948		4327	0.113		2942	0.065		2614	1.039
6538	0.037		7052	0.35		5495	0.95		4328	0.11		2943	0.065		2615	1.068
6539	0.037		7053	0.35		5496	0.948		4329	0.108		2944	0.065		2616	1.101
6540	0.037		7054	0.35		5497	0.946		4330	0.106		2945	0.066		2617	1.135
6541	0.037		7055	0.35		5498	0.944		4331	0.105		2946	0.067		2618	1.168
6542	0.037		7056	0.357		5499	0.942		4332	0.105		2947	0.068		2619	1.201
6543	0.036		7057	0.365		5500	0.94		4333	0.104		2948	0.07		2620	1.233
6544	0.036		7058	0.372		5501	0.936		4334	0.104		2949	0.071		2621	1.244
6545	0.036		7059	0.38		5502	0.933		4335	0.105		2950	0.073		2622	1.256
6546	0.036		7060	0.387		5503	0.929		4336	0.104		2951	0.075		2623	1.267
6547	0.036		7061	0.387		5504	0.924		4337	0.104		2952	0.077		2624	1.278
6548	0.036		7062	0.387		5505	0.92		4338	0.104		2953	0.08		2625	1.289
6549	0.035		7063	0.387		5506	0.914		4339	0.104		2954	0.083		2626	1.27
6550	0.035		7064	0.387		5507	0.907		4340	0.103		2955	0.085		2627	1.251
6551	0.035		7065	0.387		5508	0.901		4341	0.104		2956	0.088		2628	1.231
6552	0.034		7066	0.378		5509	0.894		4342	0.104		2957	0.091		2629	1.211
6553	0.034		7067	0.369		5510	0.887		4343	0.105		2958	0.094		2630	1.191
6554	0.034		7068	0.36		5511	0.886		4344	0.105		2959	0.097		2631	1.161
6555	0.034		7069	0.351		5512	0.885		4345	0.106		2960	0.101		2632	1.131
6556	0.033		7070	0.343		5513	0.884		4346	0.106		2961	0.104		2633	1.101
6557	0.033		7071	0.341		5514	0.883		4347	0.107		2962	0.108		2634	1.072
6558	0.033		7072	0.34		5515	0.881		4348	0.107		2963	0.112		2635	1.043
6559	0.032		7073	0.339		5516	0.879		4349	0.108		2964	0.116		2636	1.014
6560	0.032		7074	0.337		5517	0.877		4350	0.109		2965	0.12		2637	0.988
6561	0.032		7075	0.336		5518	0.874		4351	0.109		2966	0.122		2638	0.965
6562	0.031		7076	0.341		5519	0.872		4352	0.111		2967	0.125		2639	0.946
6563	0.031		7077	0.347		5520	0.87		4353	0.112		2968	0.127		2640	0.932
6564	0.03		7078	0.353		5521	0.874		4354	0.114		2969	0.13		2641	0.924
6565	0.03		7079	0.359		5522	0.879		4355	0.117		2970	0.132		2642	0.919
6566	0.029		7080	0.365		5523	0.883		4356	0.12		2971	0.134		2643	0.914
6567	0.029		7081	0.363		5524	0.887		4357	0.123		2972	0.135		2644	0.911
6568	0.028		7082	0.361		5525	0.892		4358	0.126		2973	0.137		2645	0.91
6569	0.027		7083	0.359		5526	0.884		4359	0.13		2974	0.138		2646	0.91
6570	0.027		7084	0.357		5527	0.876		4360	0.135		2975	0.14		2647	0.911
6571	0.026		7085	0.356		5528	0.868		4361	0.134		2976	0.14		2648	0.912
6572	0.026		7086	0.347		5529	0.859		4362	0.133		2977	0.141		2649	0.912
6573	0.026		7087	0.338		5530	0.851		4363	0.133		2978	0.141		2650	0.913
6574	0.026		7088	0.33		5531	0.846		4364	0.132		2979	0.142		2651	0.913
6575	0.025		7089	0.322		5532	0.841		4365	0.131		2980	0.142		2652	0.913
6576	0.025		7090	0.314		5533	0.835		4366	0.125		2981	0.142		2653	0.913
6577	0.026		7091	0.319		5534	0.83		4367	0.12		2982	0.142		2654	0.913
6578	0.026		7092	0.324		5535	0.824		4368	0.116		2983	0.142		2655	0.914
6579	0.026		7093	0.33		5536	0.82		4369	0.112		2984	0.142		2656	0.915
6580	0.026		7094	0.336		5537	0.815		4370	0.109		2985	0.142		2657	0.916
6581	0.026		7095	0.341		5538	0.81		4371	0.108		2986	0.142		2658	0.918
6582	0.027		7096	0.343		5539	0.806		4372	0.107		2987	0.143		2659	0.919
6583	0.027		7097	0.345		5540	0.801		4373	0.106		2988	0.143		2660	0.921
6584	0.027		7098	0.347		5541	0.799		4374	0.105		2989	0.143		2661	0.92
6585	0.028		7099	0.35		5542	0.798		4375	0.105		2990	0.143		2662	0.92
6586	0.028		7100	0.352		5543	0.796		4376	0.105		2991	0.145		2663	0.919
6587	0.029		7101	0.351		5544	0.795		4377	0.105		2992	0.147		2664	0.919
6588	0.029		7102	0.349		5545	0.793		4378	0.105		2993	0.149		2665	0.919
6589	0.029		7103	0.348		5546	0.788		4379	0.105		2994	0.151		2666	0.917
6590	0.03		7104	0.347		5547	0.783		4380	0.105		2995	0.153		2667	0.915
6591	0.03		7105	0.346		5548	0.778		4381	0.105		2996	0.159		2668	0.913
6592	0.03		7106	0.348		5549	0.773		4382	0.106		2997	0.165		2669	0.912
6593	0.03		7107	0.349		5550	0.768		4383	0.107		2998	0.171		2670	0.91
6594	0.031		7108	0.35		5551	0.763		4384	0.109		2999	0.177		2671	0.91
6595	0.031		7109	0.352		5552	0.757		4385	0.11		3000	0.183		2672	0.909
6596	0.031		7110	0.353		5553	0.752		4386	0.111		3001	0.191		2673	0.909
6597	0.031		7111	0.36		5554	0.748		4387	0.111		3002	0.199		2674	0.908
6598	0.03		7112	0.367		5555	0.743		4388	0.112		3003	0.207		2675	0.907
6599	0.03		7113	0.374		5556	0.739		4389	0.113		3004	0.215		2676	0.91
6600	0.03		7114	0.38		5557	0.736		4390	0.113		3005	0.224		2677	0.914
6601	0.03		7115	0.387		5558	0.732		4391	0.113		3006	0.226		2678	0.92
6602	0.029		7116	0.397		5559	0.729		4392	0.113		3007	0.228		2679	0.927
6603	0.029		7117	0.406		5560	0.726		4393	0.112		3008	0.23		2680	0.935
6604	0.028		7118	0.416		5561	0.724		4394	0.112		3009	0.232		2681	0.944
6605	0.028		7119	0.426		5562	0.723		4395	0.112		3010	0.235		2682	0.953
6606	0.028		7120	0.436		5563	0.723		4396	0.112		3011	0.232		2683	0.964
6607	0.028		7121	0.444		5564	0.722		4397	0.113		3012	0.23		2684	0.975
6608	0.029		7122	0.453		5565	0.721		4398	0.114		3013	0.228		2685	0.988
6609	0.029		7123	0.461		5566	0.724		4399	0.114		3014	0.226		2686	0.993
6610	0.029		7124	0.469		5567	0.728		4400	0.115		3015	0.224		2687	0.999
6611	0.029		7125	0.478		5568	0.732		4401	0.118		3016	0.224		2688	1.005
6612	0.029		7126	0.504		5569	0.736		4402	0.121		3017	0.224		2689	1.011
6613	0.029		7127	0.53		5570	0.741		4403	0.124		3018	0.224		2690	1.017
6614	0.029		7128	0.558		5571	0.748		4404	0.127		3019	0.224		2691	1.024
6615	0.029		7129	0.586		5572	0.756		4405	0.131		3020	0.224		2692	1.031
6616	0.029		7130	0.615		5573	0.765		4406	0.14		3021	0.225		2693	1.038
6617	0.029		7131	0.626		5574	0.775		4407	0.15		3022	0.225		2694	1.046
6618	0.029		7132	0.636		5575	0.786		4408	0.163		3023	0.226		2695	1.054
6619	0.028		7133	0.647		5576	0.805		4409	0.178		3024	0.227		2696	1.072
6620	0.028		7134	0.658		5577	0.824		4410	0.196		3025	0.227		2697	1.09
6621	0.028		7135	0.669		5578	0.844		4411	0.222		3026	0.227		2698	1.109
6622	0.028		7136	0.665		5579	0.863		4412	0.252		3027	0.227		2699	1.128
6623	0.028		7137	0.66		5580	0.881		4413	0.288		3028	0.228		2700	1.147
6624	0.028		7138	0.656		5581	0.904		4414	0.33		3029	0.228		2701	1.165
6625	0.028		7139	0.651		5582	0.923		4415	0.379		3030	0.228		2702	1.182
6626	0.028		7140	0.647		5583	0.939		4416	0.454		3031	0.228		2703	1.199
6627	0.028		7141	0.632		5584	0.951		4417	0.541		3032	0.229		2704	1.216
6628	0.028		7142	0.618		5585	0.958		4418	0.644		3033	0.23		2705	1.233
6629	0.028		7143	0.603		5586	0.961		4419	0.762		3034	0.23		2706	1.241
6630	0.027		7144	0.589		5587	0.958		4420	0.898		3035	0.231		2707	1.248
6631	0.027		7145	0.575		5588	0.949		4421	1.041		3036	0.233		2708	1.256
6632	0.026		7146	0.556		5589	0.936		4422	1.199		3037	0.235		2709	1.264
6633	0.025		7147	0.536		5590	0.917		4423	1.371		3038	0.237		2710	1.271
6634	0.025		7148	0.518		5591	0.907		4424	1.556		3039	0.239		2711	1.285
6635	0.024		7149	0.499		5592	0.896		4425	1.75		3040	0.242		2712	1.298
6636	0.023		7150	0.481		5593	0.884		4426	1.802		3041	0.242		2713	1.311
6637	0.022		7151	0.457		5594	0.871		4427	1.853		3042	0.243		2714	1.323
6638	0.021		7152	0.433		5595	0.857		4428	1.906		3043	0.244		2715	1.335
6639	0.02		7153	0.41		5596	0.844		4429	1.959		3044	0.244		2716	1.353
6640	0.02		7154	0.388		5597	0.83		4430	2.013		3045	0.245		2717	1.37
6641	0.019		7155	0.366		5598	0.816		4431	2.031		3046	0.242		2718	1.384
6642	0.019		7156	0.33		5599	0.801		4432	2.049		3047	0.239		2719	1.396
6643	0.019		7157	0.297		5600	0.786		4433	2.067		3048	0.237		2720	1.406
6644	0.019		7158	0.266		5601	0.767		4434	2.086		3049	0.234		2721	1.414
6645	0.019		7159	0.238		5602	0.748		4435	2.104		3050	0.231		2722	1.42
6646	0.019		7160	0.212		5603	0.729		4436	2.233		3051	0.23		2723	1.425
6647	0.019		7161	0.187		5604	0.709		4437	2.362		3052	0.229		2724	1.428
6648	0.019		7162	0.164		5605	0.69		4438	2.49		3053	0.229		2725	1.431
6649	0.019		7163	0.144		5606	0.679		4439	2.617		3054	0.228		2726	1.431
6650	0.019		7164	0.125		5607	0.667		4440	2.741		3055	0.227		2727	1.431
6651	0.019		7165	0.109		5608	0.656		4441	2.851		3056	0.232		2728	1.431
6652	0.018		7166	0.097		5609	0.645		4442	2.956		3057	0.236		2729	1.431
6653	0.018		7167	0.085		5610	0.635		4443	3.055		3058	0.24		2730	1.43
6654	0.018		7168	0.075		5611	0.627		4444	3.147		3059	0.245		2731	1.431
6655	0.018		7169	0.066		5612	0.619		4445	3.232		3060	0.249		2732	1.432
6656	0.017		7170	0.058		5613	0.611		4446	3.332		3061	0.258		2733	1.432
6657	0.017		7171	0.054		5614	0.603		4447	3.419		3062	0.266		2734	1.432
6658	0.016		7172	0.051		5615	0.596		4448	3.493		3063	0.275		2735	1.432
6659	0.016		7173	0.048		5616	0.594		4449	3.551		3064	0.283		2736	1.43
6660	0.015		7174	0.045		5617	0.593		4450	3.593		3065	0.292		2737	1.427
6661	0.015		7175	0.042		5618	0.591		4451	3.61		3066	0.298		2738	1.423
6662	0.015		7176	0.039		5619	0.59		4452	3.618		3067	0.304		2739	1.418
6663	0.014		7177	0.036		5620	0.588		4453	3.617		3068	0.309		2740	1.414
6664	0.014		7178	0.034		5621	0.587		4454	3.608		3069	0.315		2741	1.406
6665	0.014		7179	0.032		5622	0.587		4455	3.591		3070	0.321		2742	1.399
6666	0.013		7180	0.03		5623	0.586		4456	3.597		3071	0.326		2743	1.393
6667	0.013		7181	0.029		5624	0.585		4457	3.603		3072	0.331		2744	1.388
6668	0.013		7182	0.028		5625	0.584		4458	3.609		3073	0.336		2745	1.386
6669	0.012		7183	0.027		5626	0.588		4459	3.614		3074	0.341		2746	1.389
6670	0.012		7184	0.026		5627	0.592		4460	3.62		3075	0.345		2747	1.396
6671	0.011		7185	0.025		5628	0.596		4461	3.631		3076	0.353		2748	1.41
6672	0.011		7186	0.026		5629	0.6		4462	3.63		3077	0.36		2749	1.433
6673	0.011		7187	0.026		5630	0.604		4463	3.618		3078	0.366		2750	1.464
6674	0.01		7188	0.026		5631	0.609		4464	3.593		3079	0.372		2751	1.5
6675	0.01		7189	0.027		5632	0.614		4465	3.558		3080	0.378		2752	1.546
6676	0.009		7190	0.027		5633	0.619		4466	3.537		3081	0.383		2753	1.601
6677	0.009		7191	0.028		5634	0.625		4467	3.512		3082	0.388		2754	1.667
6678	0.009		7192	0.029		5635	0.63		4468	3.484		3083	0.393		2755	1.741
6679	0.009		7193	0.029		5636	0.63		4469	3.454		3084	0.398		2756	1.807
6680	0.008		7194	0.03		5637	0.63		4470	3.42		3085	0.403		2757	1.877
6681	0.008		7195	0.031		5638	0.63		4471	3.387		3086	0.401		2758	1.947
6682	0.008		7196	0.031		5639	0.63		4472	3.351		3087	0.399		2759	2.018
6683	0.009		7197	0.031		5640	0.63		4473	3.312		3088	0.397		2760	2.086
6684	0.009		7198	0.032		5641	0.618		4474	3.27		3089	0.395		2761	2.127
6685	0.009		7199	0.032		5642	0.606		4475	3.226		3090	0.392		2762	2.166
6686	0.009		7200	0.032		5643	0.594		4476	3.24		3091	0.387		2763	2.203
6687	0.009		7201	0.032		5644	0.583		4477	3.253		3092	0.381		2764	2.236
6688	0.009		7202	0.033		5645	0.572		4478	3.266		3093	0.374		2765	2.265
6689	0.009		7203	0.033		5646	0.567		4479	3.28		3094	0.368		2766	2.281
6690	0.009		7204	0.033		5647	0.562		4480	3.292		3095	0.361		2767	2.294
6691	0.009		7205	0.033		5648	0.558		4481	3.196		3096	0.359		2768	2.306
[truncated: 2,477 more rows]
